# Supplementary material for: A diagnostic methodology for Alzheimer’s disease
Source: J Clin Bioinforma. 2013 Apr 25;3:9. doi: 10.1186/2043-9113-3-9 (PMC3660190; doi:10.1186/2043-9113-3-9)
Supplement: Additional file 1 — GSE4226_RawData_Normalized.xlsx. An MS Office Excel file which contains normalized raw data of GSE4226 samples. [file 2043-9113-3-9-S1.xlsx]

## Sheet: 4226_Original_Norm
0	1	1	1	0.363351	0	0.253466	0.400454	0.96553	0.029901	0.14358	0	0.430787	0	0	0	0.581732	0	0	0	0.432901	0	0.153353	0.209209	0	0	0	0.038654	0.319589	0	0.01322	0.047644	0.073314	0.39427	0	0.022254	0.120952	0.421942	0.074368	0.305961	0.040768	0.033694	0.473737	0.491863	0.037106	0.076111	0.011368	0.089974	0.172863	0.140269
0	0	0	0.060181	0	0	0	0	0.185209	0.348998	0.64492	1	0.637429	0	0	0	0	0	0	0	0	0	0.452298	0	0	0	0.281583	0.496812	0.740331	1	0	0.346451	0.433031	0.616312	1	0.624575	0.817807	0.322153	0.280561	1	1	0.109189	0.262473	0.651494	0.682137	0.712789	0.066908	0.515361	0.524009	0.515605
0	0.159615	0.205098	0.659395	0.436299	0	0.220194	0.049407	0.526501	0.175867	0.388344	0.086491	0.432638	0	0	0.104963	0.259165	0	0	0	0.398166	0	0.336953	0.19827	0	0	0.679225	0.536301	0.775633	0.053223	0.096509	0.395378	0.564891	0.863977	0.239981	0.502733	0.295789	0.290836	0.432253	0.634245	0.22378	0.085448	0.240788	0.183609	0.159964	0.013975	0.065085	0.327551	0.128483	0.888426
0	0.196652	0.424877	0.56355	0.272231	0	0	0.074607	0.511414	0.021333	0.310278	0.011604	0.154777	0	0.002566	0.093991	0.155767	0	0	0	0.178732	0	0.283546	0.036459	0	0	0.621834	0.237415	0.506751	0.042186	0.123575	0.455403	0.443162	0.752823	0.268552	0.393017	0.266014	0.302674	0.313132	0.462194	0.394707	0.071371	0.134094	0.255365	0.265711	0.042149	0.048979	0.265238	0.192533	0.811276
0	0.267422	0.624221	0.900522	0.62996	0.183747	0.242251	0.149161	0.758981	0.121663	0.418816	0.046641	0.333306	0	0	0	0.21376	0	0	0	0.079986	0	0.20462	0.00961	0	0	0.327977	0.192632	0.676708	0.013303	0.083791	0.324052	0.428256	0.494775	0	0.885727	0.532157	0.583989	0.18917	0.481464	0.39078	0.044256	0.221229	0.299928	0.134983	0.072253	0.017852	0.099117	0.054198	0.620686
0	0.3082	0.023149	0.558744	0.301769	0	0	0.106111	0.45675	0	0.264631	0	0.433309	0	0	0	0.153911	0	0	0	0	0	0.202843	0.064808	0	0	0.323675	0.256141	0.493944	0	0.12203	0.3561	0.409338	0.641449	0.227162	0.723306	0.513983	0.281632	0.542997	0.52162	0.323308	0.044936	0.23312	0.215939	0.001557	0.104114	0.023442	0.112452	0.002011	0.755901
0	0.242516	0.232428	0.736811	0.432104	0	0	0.040584	0.554755	0	0.303344	0	0	0	0	0	0.069616	0	0	0	0	0	0.201124	0	0	0	0.437595	0.196481	0.521855	0.004981	0.052836	0.309008	0.300035	0.5742	0.049313	0.334511	0.38406	0.508276	0.23342	0.301551	0.173824	0.125224	0.54204	0.381381	0.138105	0.032155	0.065338	0.255059	0.179838	0.428338
1	0.049452	0	0.139365	0.322335	0	0.053125	0.045317	0.230103	0.021436	0.249885	0.125918	0.158836	0	0	0.113192	0.090452	0	0	0	0.076759	0	0.403962	0.078902	0	0	1	0.495777	0.707604	0.091713	0.071601	0.423315	0.483279	0.709264	0.309931	0.62392	0.471874	0.211289	0.356162	0.562509	0.370685	0.085155	0.036084	0.124235	0.206197	0.065284	0.09378	0.417765	0.238177	0.647078
1	0.179436	0.331191	0.296636	0.273938	0.050294	0.250995	0.159695	0.432963	0.114	0.189381	0.074342	0.269348	0.011636	0.059872	0.121285	0.089931	0.057749	0	0	0.221893	0.053319	0.365888	0.096247	0	0	0.208967	0.036769	0.376303	0.068742	0.221772	0.149428	0.254731	0.435449	0.100253	0.269896	0.223021	0.168572	0.140675	0.249923	0.139573	0.041908	0.013868	0.032904	0.084479	0.030874	0.014544	0	0	0.180837
1	0.3211	0.736477	0.727852	0.615152	0.02608	0.099338	0.180209	0.518702	0.103306	0.443325	0.050004	0.401477	0	0.026268	0.114067	0.317755	0.243362	0	0	0.27228	0.081227	1	0.341544	0	0.127244	0.418611	0.180752	0.519379	0.242757	1	0.518609	0.537024	0.839773	0.352709	0.994387	0.627215	0.375273	0.468131	0.602855	0.393175	0.101127	0.255106	0.454438	0.154073	0.062943	0.050866	0.417386	0.251615	0.860802
1	0.366784	0.839124	0.565476	0.756281	0.111509	0.426134	0.285334	0.623346	0.300368	0.279455	0.131254	0.779562	0.172804	0.357418	0.392012	0.275613	0.09006	0.161794	0.447174	0.626255	0.039193	0.406255	0.141867	0	0.149519	0.530169	0.16972	0.738365	0.162529	0.111562	0.285255	0.479404	1	0.342221	0.562195	0.421215	0.406606	0.367173	0.684268	0.357289	0.116044	0.314676	0.427808	0.363056	0.050808	0.052233	0.27881	0.258837	0.986871
1	0.164395	0.046783	0.557214	0.187376	0	0.005002	0	0.349754	0	0.089071	0	0	0	0	0	0	0	0	0	0	0	0.088862	0	0	0	0	0.188509	0.449293	0	0.030418	0.146388	0.19172	0.241071	0	0.063766	0.251135	0.206929	0.169306	0	0.107249	0.004892	0.103046	0.14142	0	0.020356	0.01983	0.175856	0.14849	0.320825
1	0.146768	0.863815	0.222567	0.321203	0	0.115187	0.091605	0.46611	0.130818	0.245562	0.00816	0.067963	0	0	0.11217	0.05459	0	0	0	0.156302	0	0.169213	0	0	0	0.601019	0.336286	0.423722	0	0.047408	0.432929	0.504674	0.569884	0.164847	0.446491	0.36797	0.319436	0.319518	0.515233	0.251139	0.075758	0.236682	0.143915	0.067376	0.039942	0.059691	0.243152	0.151592	0.797144
1	0.246188	0.377127	0.617354	0.082944	0	0.113018	0.20358	0.34017	0	0.081526	0.021233	0.326868	0	0	0	0.227501	0	0	0	0.059846	0	0.429644	0.142024	0	0	0.009761	0.075377	0.085412	0	0.242024	0.155121	0.139194	0.261921	0	0.397681	0.20405	0.189933	0.079534	0.052291	0.188258	0.091239	0.146761	0.04624	0	0	0.049804	0.134725	0.04148	0.356887
0	0	0	0	0	0	0	0	0.030074	0	0.231693	0.027595	0	0	0	0	0	0	0	0	0	0	0.007505	0	0	0	0.056013	0.152073	0.116953	0	0	0.233696	0.109902	0	0	0	0.117655	0.374693	0.076264	0	0.361199	0.045558	0.409152	0.425718	0	0.093423	0.018419	0.082761	0.137857	0.069941
0	0	0	0.056009	0	0	0	0	0	0	0	0.103957	0	0	0	0	0	0	0	0	0	0	0	0	0	0	0	0.266479	0	0	0	0.153939	0	0.056622	0	0	0	0.604924	0.2284	0	0.805025	0	0.501059	0.502164	0	0.186089	0	0.333547	0.370125	0
0	0.032407	0.261154	0.361994	0.233202	0	0	0	0.989744	0.230918	0.477938	0.106104	0	0	0	0.659826	0	0	0.007495	0.231749	0.905523	0	0.212128	0	0	1	0.180088	0.168836	0.578797	0.055148	0.003353	0.120779	0.294459	0.572374	0	0.020857	0.494217	0.615665	0.268726	0.826492	0.777645	1	0.661425	0.919642	1	0.82726	1	0.776085	0.557732	0.702886
0	0.0305	0.228445	0.750821	0.943787	0.139666	0.783075	0.125344	1	1	1	0.35735	0.809508	0.254538	0.873906	0.930185	0.008766	0.130633	0.140358	0	1	0.004278	0.520358	0	0.018055	0.159863	0.864437	0.777094	0.753999	0.063108	0.129648	0.805422	1	0.967387	0.398761	1	0.871645	1	0.815071	0.754316	0.401094	0.259765	1	1	0.355448	0.218271	0.162217	1	0.522489	1
0	0.130269	0.598858	0.114999	1	1	1	1	0.665793	0.730905	0.404855	0.566648	1	1	1	1	1	1	1	1	0.891815	1	0.376598	1	1	0.148061	0.909846	0.130357	0.499127	0	0.075044	0.205205	0.385536	0.567929	0.446758	0.21471	0.146378	0.345076	0.138163	0.692465	0.541586	0.129267	0.060557	0.247456	0.557015	1	0.05544	0.38158	0.582687	0.834939
0	0.03742	0	0.316359	0.326399	0	0	0	0.574342	0.276202	0.594242	0.353041	0	0	0	0.051151	0	0	0	0	0	0	0.336605	0	0	0	0.229712	0.415972	0.687569	0.084655	0.039502	0.120429	0.372511	0.287797	0.170642	0.447222	0.281016	0.374759	0.357647	0.551235	0.331041	0.094152	0.375568	0.655048	0.339768	0.333383	0.045988	0.338064	0.39319	0.248069
0	0.01212	0.050641	0.011838	0.17181	0	0.039074	0	0.219423	0.312127	0.168291	0.153965	0	0	0.705267	0	0.064079	0.072422	0	0	0.042955	0.401519	0.160705	0	0	0	0	0	0.214793	0.100068	0.006169	0.010895	0.291097	0.040387	0	0.074899	0.013262	0.10504	0	0.206985	0.397206	0.049877	0	0.021706	0.226896	0.542983	0.026175	0.149888	0.304464	0.164307
1	0	0	0.137352	0	0	0	0	0.276082	0.100665	0.327752	0.153084	0	0	0	0	0	0	0	0	0	0	0.199203	0	0	0	0.144463	0.479255	0.350156	0	0	0.284353	0.338959	0.384127	0	0.294214	0.340718	0.333147	0.433279	0.291534	0.311723	0.137631	0.318923	0.443556	0.267791	0.281438	0.064336	0.511452	0.607002	0.541604
1	0	0	0.15873	0.145043	0	0	0	0.355418	0.016483	0.253379	0.188235	0	0	0	0	0	0	0	0	0	0	0.32411	0	0	0	0.439333	0.491332	0.024532	0	0	0.426591	0.489122	0.199982	0.125248	0.034106	0.465643	0.329838	0.563702	0.416966	0.198469	0.120699	0.370559	0.519524	0.265828	0.242503	0.099004	0.632365	0.574763	0.527337
1	0	0	0.106694	0.140578	0	0	0	0.275693	0.01952	0.199306	0.223947	0	0	0	0.08258	0	0	0	0.216236	0.301504	0	0.279123	0	0	0	0.177642	0.291781	0.300162	0	0	0.390327	0.300913	0.228748	0	0	0.21073	0.250774	0.195001	0.147306	0.141643	0.104404	0.356537	0.4305	0.217504	0.19606	0.064529	0.413202	0.545317	0.543056
1	0.004446	0	0.211553	0.385762	0.003427	0	0	0.557404	0.382446	0.550123	0.224826	0.205762	0.030616	0	0.23164	0.025782	0	0	0	0.224702	0	0.467925	0	0	0.110238	0.782199	0.387901	0.412145	0.084059	0.054398	0.360944	0.542545	0.529083	0.106093	0.222991	0.430693	0.502327	0.510014	0.598692	0.29687	0.207776	0.520338	0.675071	0.24966	0.173366	0.129057	0.475213	0.449164	0.565693
1	0	0.119411	0.334152	0.27998	0.131787	0	0	0.49814	0.486861	0.724207	0.455651	0.114795	0	0	0.440033	0	0	0	0	0	0	0.572574	0	0	0	0.402382	1	1	0	0.061323	1	0.865624	0.150159	0	0.385959	1	0.487666	1	0.602909	0.180468	0.159216	0.71891	0.797188	0.621598	0.341693	0.068542	0.797037	1	0.745964
1	0	0	0.079256	0.012598	0	0.111743	0	0.011777	0.740783	0	0	0	0	0	0	0	0	0	0	0	0	0.001759	0.108998	0	0	0	0.155866	0.526676	0	0	0	0.295113	0.249698	0	0	0.179452	0	0.332624	0	0	0.061274	0.158997	0	0.233956	0.210552	0.105032	0.3498	0.168135	0.080521
1	0	0	0.077587	0.018856	0	0	0.003588	0.436106	0.089413	0.185516	0.037995	0	0	0	0	0	0	0	0	0	0	0.102378	0	0	0	0.101813	0.204627	0.071429	0	0	0.167894	0.150414	0.094989	0	0	0.214065	0.283993	0.199053	0.094389	0.116465	0.06103	0.251787	0.25273	0.169219	0.168637	0.045061	0.391932	0.24137	0.205468
[truncated: 5,000 more columns]
