# Supplementary material for: A diagnostic methodology for Alzheimer’s disease
Source: J Clin Bioinforma. 2013 Apr 25;3:9. doi: 10.1186/2043-9113-3-9 (PMC3660190; doi:10.1186/2043-9113-3-9)
Supplement: Additional file 4 — GSE4226_74_Biomarkers.xlsx. An MS Office Excel file which contains a list of gene symbols of 74 biomarkers of GSE4226 samples. [file 2043-9113-3-9-S4.xlsx]

## Sheet: Sheet1
CCBP2
PEX5
NDUFA6
LRRC1
RHBDL2
ARG2
BCAP29
BTF3
ZCWPW1
PLEKHA1
CRYBA2
DNPEP
HSP90AB1
RXRG
LCMT1
ECE2
ZNF3
EFHD2
SLC10A3
UQCRC1
NIPSNAP3A
ZCCHC17
CD99
CPSF3
PEA15
FEM1B
CCRN4L
EIF2S2
LEPREL2
H19
RMND5B
CSTF1
PLOD3
SUMF2
IFT81
POLR2I
GBA2
IGLL5
TMEM174
CBWD1
GIYD2
CRELD1
NCK1
PPP2R1A
LOXL4
TBCK
ATF3
PFKM
XRCC6
C21orf119
SSSCA1
VCAM1
MAT2B
SLC25A6
C20orf3
BNIP3
PRMT6
RPS25
IGHA1
CCDC47
TSR1
CELA3A
MPDU1
Unknown
Unknown
PIGO
PSMB4
GOLGA2
RAB9A
KIF1B
KIF2C
C20orf30
EIF2S2
MED28
