# Supplementary material for: A diagnostic methodology for Alzheimer’s disease
Source: J Clin Bioinforma. 2013 Apr 25;3:9. doi: 10.1186/2043-9113-3-9 (PMC3660190; doi:10.1186/2043-9113-3-9)
Supplement: Additional file 5 — GSE4227_52_Biomarkers.xlsx. An MS Office Excel file which contains a list of gene symbols of 52 biomarkers of GSE4227 samples. [file 2043-9113-3-9-S5.xlsx]

## Sheet: Sheet1
MLPH
CSTF1
C11orf2
TCF19
C2orf42
MLLT11
C21orf117
CAPZB
LOC729991
DDX24
C9orf46
VAMP4
KLK5
ATF5
CYFIP2
FEZ1
ALDH4A1
CYB561
AP3S1
RBX1
ENY2
CADPS
NDUFA6
OSR2
ZNF3
TMEM128
KCNIP3
DHRS7
NRBP1
ATF3
HIST1H4E
DDX5
ATG12
C20orf54
ROM1
SLC2A5
RPL9
EIF4E2
APH1A
SLC25A3
BTF3
HEBP2
SLC38A10
SND1
Unknown
C7orf42
C2orf42
TMEM70
GCC1
CC2D1B
NIPSNAP3A
CHMP4A
