# Supplementary material for: A diagnostic methodology for Alzheimer’s disease
Source: J Clin Bioinforma. 2013 Apr 25;3:9. doi: 10.1186/2043-9113-3-9 (PMC3660190; doi:10.1186/2043-9113-3-9)
Supplement: Additional file 6 — GSE4229_395_Biomarkers.xlsx. An MS Office Excel file which contains a list of gene symbols of 395 biomarkers of GSE4229 samples. [file 2043-9113-3-9-S6.xlsx]

## Sheet: Sheet1
NDUFA6
INPP5K
Unknown
CRELD1
CAPZB
VAMP4
ABHD11
PSMA3
GLTPD1
SDCBP2
CYCS
TUBB6
TH1L
MMP15
C11orf49
ACOT13
Unknown
NYNRIN
TACO1
BZW1
Unknown
MTCH1
C17orf59
CYB561
CYFIP2
STARD5
MSC
FNBP1
P2RY6
F3
NKG7
DDX24
TBCD
MGC12982
SLC11A2
LOC84856
GAL3ST4
C19orf48
ATF3
AKR1C2
DUSP14
INA
TRIM9
BRSK1
GOLGA2
TEAD2
ODF2L
TNIP2
Unknown
VPS37B
HIST1H2AC
VPS33A
UQCRB
CBX1
TMEM70
EIF2S2
HINFP
NCKAP1
TNFRSF10A
G0S2
FAM127A
STK25
VPS24
ZNF3
IFI6
CSNK1D
BCL2L12
HIST1H4E
DBN1
MFAP2
ARHGEF2
RRAS
GIYD2
PTPN2
ACAA2
TSKU
Unknown
Unknown
HEBP1
WDR61
STAR
SNX15
CCRN4L
Unknown
MAP3K6
C2orf42
MT1X
DIRAS3
THRA
MRPL27
PIAS4
ZNF493
C9orf46
NCK1
Unknown
NME1-NME2///NME2
ERGIC1
PCMT1
SLC25A3
FLJ20464
MBD5
C2orf56
ARHGDIA
LRRC46
TRIM29
NUF2
ATF5
Unknown
ZBTB43
DSCR8
C17orf42
STAG3L2
CSRP2BP
ATP1A3
HSP90AB1
KRT33B
ZNF323
GNB3
RRAD
C11orf2
EEF1E1
CRISPLD1
IDH3A
ZCCHC10
SUGT1
KDELR2
MTMR1
MGAT1
LPCAT2
STAMBP
ASAH1
PGLS
WDR83
LILRA2
GTF3C2
C17orf81
Unknown
RPL23
DBI
C11orf9
SLC2A8
DDC
SPIN1
CELA3A
HOXB13
SLC39A1
DCP1A
MRPL22
OSM
KIAA1143
BZW2
C14orf93
CARS2
GNG11
TGFB3
RWDD2B
ZNF503
VCAM1
SAMM50
CSTF1
DUSP6
PSPC1
Unknown
MLLT11
SLC35A5
GAPDH
GSDMD
LOC729991
ZBTB5
SYDE1
DENR
NSDHL
AHNAK
BCAP29
ABHD8
NGRN
PLIN2
SELENBP1
C5orf43
TUBB3
RPS6
POLR2I
FTL
ASB9
SLC2A5
DOM3Z
MRPL13
C6orf142
PPP6R1
TGFB1I1
C14orf80
TTC26
FEM1B
PYCARD
PIGC
Unknown
CLDND1
NENF
Unknown
CAPN6
RPL41
PLAUR
TOP3B
KCNS3
LOC100129138
UBE2Q1
MRP63
Unknown
RGS2
RPL24
ANAPC16
CST3
NONO
ZSCAN16
PRPF8
ZCWPW1
C19orf61
LPCAT1
TMEM128
SERPINE1
CXCL13
ZNF607
Unknown
LGALS3BP
NAGA
Unknown
ZNF296
BDH2
MDM2
HLA-DPB1
APH1A
FKBP1A
PAGE1
TXNDC15
GSTM3
C11orf24
WDR25
Unknown
AGXT2L2
DKK1
GZMA
CCNJL
CD7
ZBTB37
ZNF256
CENPH
SLC29A1
FH
GEMIN7
CXorf40B
RSU1
BTF3
FMO9P
RPL39L
GBA2
CYB5R2
DDX5
RGS20
TSTA3
RPS13
SF1
EPDR1
THEM4
FUCA2
RAB32
DYNC1I2
ARHGEF18
STAU2
ENG
AURKB
CDC27
EIF4E2
MLPH
EIF3G
DNMT3L
C10orf119
NDUFV1
SCLY
TCN2
MCHR1
RPS24
KLK5
UBE2G2
RAB13
SND1
Unknown
FEZ1
FBXO11
GCC1
RET
C2orf88
C20orf54
IPO9
RPS3A
TRMT61B
SNAPC1
SNX6
SMAGP
C5orf28
SPG21
EPHX2
SIAH2
Unknown
TBPL1
HSD3B7
FST
APOC1
MAGEA12
NKIRAS2
FANCC
Unknown
NIP7
LAT
CCNG1
DDT
TMEM126B
ILF3
DYRK2
ATP6AP2
PPIL1
STX16
CD19
RSPRY1
STX4
Unknown
L2HGDH
C7orf25
TYK2
FAM3A
NLN
BICD1
TRIT1
Unknown
PHLDB1
C2orf42
AIMP1
KPNA3
RNH1
EIF2AK4
CBR4
LHX4
SULF2
TMEM71
TERF2IP
CREB3
Unknown
RB1CC1
PPP2R1A
ELAVL1
RHOF
FTO
PEX11A
BAMBI
SGK1
CCM2
ZDHHC8
HPX
PLOD3
LRRIQ1
RPL35A
EXTL3
CD2BP2
SMCR7L
LZIC
ATP5D
C14orf159
SUV39H2
HNRNPAB
ETFA
GNB2L1
CLDN4
UBTD1
C19orf60
TOLLIP
CAMKV
ZNF839
SEC61A1
BCAS2
OTUB1
RXRG
POLD4
DDX19A
STX3
CTR9
CISD1
NCAPH2
EIF4E2
KRAS
EPB41L3
MYL9
CRH
CAPN1
KBTBD10
TMEM186
C11orf63
