# Supplementary material for: A diagnostic methodology for Alzheimer’s disease
Source: J Clin Bioinforma. 2013 Apr 25;3:9. doi: 10.1186/2043-9113-3-9 (PMC3660190; doi:10.1186/2043-9113-3-9)
Supplement: Additional file 7 — GSE4226 AD MI.xlsx. An MS Office Excel file which contains a matrix of the pairwise MI values of 74 biomarkers of AD samples. [file 2043-9113-3-9-S7.xlsx]

## Sheet: Sheet1
This is the table containes calculations of pair-wise mutual information for GSE4226 AD samples
	CCBP2	PEX5	NDUFA6	LRRC1	RHBDL2	ARG2	BCAP29	BTF3	ZCWPW1	PLEKHA1	CRYBA2	DNPEP	HSP90AB1	RXRG	LCMT1	ECE2	ZNF3	EFHD2	SLC10A3	UQCRC1	NIPSNAP3A	ZCCHC17	CD99	CPSF3	PEA15	FEM1B	CCRN4L	EIF2S2	LEPREL2	H19	RMND5B	CSTF1	PLOD3	SUMF2	IFT81	POLR2I	GBA2	IGLL5	TMEM174	CBWD1	GIYD2	CRELD1	NCK1	PPP2R1A	LOXL4	TBCK	ATF3	PFKM	XRCC6
CCBP2	0.291123	0.00988093	0.0111882	0.0464429	0.000804273	0.0813082	-0.000844608	0.00169964	0.0073244	0.0636524	0.000143754	0.00102051	0.0521372	0.000950852	0.00226954	0.108219	0.042471	0.0503236	0.000792487	0.00588102	0.000233465	0.000845378	0.0222954	0.0261224	0.0114005	0.00143575	0.00460309	0.00203889	0.0340071	0.0206332	0.0919026	9.12423e-05	-0.000375257	0.00350701	0.0118861	0.00937314	0.00145252	0.0944244	0.00843302	0.0301723	0.00153594	0.127522	0.00381159	0.0205978	0.151478	0.0195047	0.00140419	0.254856	0.0470801
PEX5	0.00988093	0.0392256	0.002082	0.0122364	0.000254124	0.0111374	0.00443531	0.000960104	0.00919951	0.0228333	-0.000145944	-0.000321391	0.012594	0.00253946	-0.000108189	0.0396732	0.0426161	0.065899	0.00252361	0.00666734	0.00079632	0.00163616	0.009221	0.00223433	0.00611303	-3.12317e-05	0.000868813	0.00130115	0.00370089	0.00209758	0.0198642	0.00789094	0.00314411	-0.000311456	0.01413	0.000946878	0.000106991	0.108387	-1.60335e-05	0.0166236	0.00298374	0.0201274	0.000477268	-0.00090557	0.0228247	0.00247768	0.000409798	0.0284728	0.000512259
NDUFA6	0.0111882	0.002082	0.00614348	0.00993453	5.94319e-06	0.0109104	0.00150947	0.000403527	0.00308746	0.0111368	-6.38114e-06	0.000103519	0.0102215	0.00205967	0.000766603	0.021353	0.00731488	0.00618498	0.000845409	0.000114471	0.000507744	-0.000125088	0.000925345	0.000783046	0.00332469	6.516e-05	0.000548478	0.000136865	0.00235095	-9.25244e-05	0.0186191	0.00174921	0.00109832	-0.000151787	0.00530749	0.000220278	6.07632e-06	0.0129607	0.00066327	0.000381496	-5.88836e-05	0.00629288	0.000869283	0.000285208	0.0167842	0.00304493	-0.000526656	0.00651746	0.00220128
LRRC1	0.0464429	0.0122364	0.00993453	0.0950414	2.64726e-05	0.117613	0.0040599	0.00227465	0.0099873	0.109082	-0.000105081	0.00588703	0.0188762	0.00522308	0.000139932	0.105196	0.0393007	0.141928	0.00599417	0.0229419	0.00141649	0.00470065	0.0448035	0.012779	0.0061437	-0.000118651	0.00909726	6.7373e-05	0.0279143	0.00564472	0.0558253	0.00653933	0.00499741	0.00350164	0.0225662	0.00343861	0.00040087	0.0847395	0.00952699	0.00242861	0.00264268	0.0657111	0.0031477	0.00413268	0.130279	0.0119641	0.0131551	0.0371805	-0.00159769
RHBDL2	0.000804273	0.000254124	5.94319e-06	2.64726e-05	9.79704e-05	0.000187307	7.27578e-06	7.95417e-05	0.000220153	-6.27335e-05	2.3021e-05	-3.48325e-05	0.000285938	4.05251e-06	2.45255e-05	0.00104726	0.000545857	0.000956847	9.83336e-06	9.12484e-05	5.75586e-05	7.07238e-05	0.000349083	7.69544e-05	-8.52701e-06	5.18469e-06	9.80565e-06	6.89558e-06	5.90931e-05	-0.000102619	0.000318783	0.000186333	0.000210092	-8.90548e-05	0.00116353	5.24391e-06	1.10214e-05	0.0030731	-2.54406e-05	0.00145163	0.000251208	0.00185144	0.000228947	-2.41171e-05	0.00480288	0.000434611	-7.29314e-05	0.000761078	0.000759257
ARG2	0.0813082	0.0111374	0.0109104	0.117613	0.000187307	0.224419	0.00390885	0.00250564	0.0134597	0.170241	-0.000129314	0.0137017	0.0769179	0.00455875	0.00307449	0.122639	0.0556046	0.21318	0.00531075	0.0394897	0.00185677	0.00305761	0.0971121	0.0147447	0.0201004	-0.00014533	0.00967435	0.000397596	0.0376484	0.00890601	0.0946378	0.00559567	0.00563391	0.0104205	0.0339982	0.00369902	0.000887875	0.163842	0.0150517	0.00506792	0.0100589	0.169009	0.0140767	0.0102828	0.265123	0.00633737	0.0143493	0.0971164	0.0253579
BCAP29	-0.000844608	0.00443531	0.00150947	0.0040599	7.27578e-06	0.00390885	0.0109363	-8.89981e-05	0.00102729	0.00837901	-3.14152e-05	-0.000395264	0.011231	0.00106752	9.93429e-05	0.0220611	0.0121114	0.0110297	0.00125811	-0.000313343	0.000209585	-0.000324611	-0.000702894	0.000280406	0.00395182	-0.000153747	-0.000343014	9.0515e-06	0.00154575	0.000981009	0.0033408	0.00493063	0.00500499	0.000406474	0.00240232	0.00127748	-2.3736e-05	0.0221438	-0.000282025	-0.00114663	-0.000142009	0.0132081	0.00436053	-0.000171471	0.0118342	0.00188265	0.000813651	-0.000496721	0.00667104
BTF3	0.00169964	0.000960104	0.000403527	0.00227465	7.95417e-05	0.00250564	-8.89981e-05	0.00311082	0.00103414	0.0184314	0.000158167	2.31952e-05	0.000745214	0.000454262	-1.02621e-05	0.0110317	0.00311415	0.0139421	0.000527293	0.00139579	0.000183032	-0.000224686	0.00312046	0.00169561	-0.000243069	-3.36887e-05	-0.000191913	0.000338835	0.00247759	-0.000239271	0.00192306	0.00150472	0.000946582	0.00141831	0.00121872	0.000120972	5.91954e-05	0.0125163	3.42563e-05	0.000580752	0.000128416	0.00534192	0.000170339	-0.000150917	0.0141914	0.00117867	3.83928e-05	0.000669012	-0.00019412
ZCWPW1	0.0073244	0.00919951	0.00308746	0.0099873	0.000220153	0.0134597	0.00102729	0.00103414	0.0109518	0.0127441	-9.26605e-05	0.000263286	0.00245026	0.00216801	0.00180713	0.0307523	0.00705101	0.015929	0.000981894	-6.21193e-05	0.000216887	-0.000226735	0.00142783	0.00185671	0.00924581	-0.000116127	9.7006e-05	-4.08338e-05	0.00276036	0.00132278	0.00847777	0.000937677	0.00106396	0.000257096	0.00933306	0.00128845	6.0394e-05	0.0603824	0.00115323	0.00667603	0.000150446	0.00560894	0.00182373	0.000134697	0.0228375	0.00580645	0.000832704	0.00869034	0.00272465
PLEKHA1	0.0636524	0.0228333	0.0111368	0.109082	-6.27335e-05	0.170241	0.00837901	0.0184314	0.0127441	0.491771	0.000262881	0.0158615	0.0502896	0.00546009	0.00193031	0.208966	0.0608252	0.290782	0.0113713	0.0394646	0.00538969	0.00221514	0.109669	0.0337668	0.0356982	8.83055e-05	0.0169363	0.00228011	0.0504146	0.0339876	0.118291	0.0152712	0.0101094	0.0202326	0.0298183	0.00205418	0.000779007	0.314408	0.0012725	0.0198324	0.00475108	0.240797	0.012726	0.00640466	0.239425	0.012259	0.0150521	0.0548055	0.0129148
CRYBA2	0.000143754	-0.000145944	-6.38114e-06	-0.000105081	2.3021e-05	-0.000129314	-3.14152e-05	0.000158167	-9.26605e-05	0.000262881	7.62058e-05	-4.18288e-05	0.000266151	1.15019e-05	1.58297e-05	0.000921665	0.000171591	0.00085974	-2.9104e-05	-2.98612e-07	2.48507e-05	-4.88036e-05	-0.000132224	-7.00345e-05	7.53387e-05	-4.51234e-06	-6.87551e-05	4.90166e-06	-8.28672e-05	-0.000118379	-6.784e-05	0.000145728	0.000114587	-0.000114725	4.23653e-05	2.64593e-05	2.60056e-06	0.000486013	2.90549e-06	0.000139328	7.1153e-05	0.00107446	-1.07732e-05	-1.34443e-05	0.00138859	8.60875e-05	3.20026e-06	7.49223e-05	0.000108085
DNPEP	0.00102051	-0.000321391	0.000103519	0.00588703	-3.48325e-05	0.0137017	-0.000395264	2.31952e-05	0.000263286	0.0158615	-4.18288e-05	0.00296561	0.00597397	-0.000100132	0.00010963	0.0026921	0.00226929	0.0216038	-0.000256702	0.00656847	-0.000124964	-0.000180679	0.0119129	0.000645401	-0.000432193	-1.50203e-05	0.00156993	-3.67962e-05	0.00102794	0.00293042	0.00773512	-0.000861843	-0.000298773	0.00104121	0.0021697	-0.000259131	8.86091e-05	0.0146956	-0.000125641	0.000362871	0.000632428	0.0173091	0.000928698	0.000411188	0.0188337	0.000282558	-0.000537322	0.00039221	-0.000630528
HSP90AB1	0.0521372	0.012594	0.0102215	0.0188762	0.000285938	0.0769179	0.011231	0.000745214	0.00245026	0.0502896	0.000266151	0.00597397	0.574051	0.00890248	0.0010725	0.150507	0.105086	0.15297	0.0255554	0.0128239	0.00164283	0.00268383	0.0653648	0.00291592	0.010911	0.000326445	0.00177846	0.000776252	0.00174653	0.0253893	0.0176109	0.0236057	0.0217277	0.00280444	0.00199044	0.00451923	0.000604985	0.137213	0.00436662	0.0292195	0.00202553	0.168387	0.0308879	0.00397044	0.153091	0.00841617	0.0106983	0.13348	0.0829498
RXRG	0.000950852	0.00253946	0.00205967	0.00522308	4.05251e-06	0.00455875	0.00106752	0.000454262	0.00216801	0.00546009	1.15019e-05	-0.000100132	0.00890248	0.00209299	0.000430941	0.0146973	0.00553299	0.00713549	0.000964398	2.93829e-05	6.57801e-05	3.44178e-05	7.07441e-05	0.000832085	0.00406553	-4.22312e-06	-0.000118534	-6.31613e-05	0.00161179	-0.000151925	0.013106	0.00178122	0.00143905	-0.00046206	0.00272062	0.000237682	1.734e-05	0.00939391	0.000722717	0.00103726	6.31163e-05	0.00116245	-0.00030641	-0.00018737	0.00613554	0.00323542	9.39557e-05	0.000227983	0.00361428
LCMT1	0.00226954	-0.000108189	0.000766603	0.000139932	2.45255e-05	0.00307449	9.93429e-05	-1.02621e-05	0.00180713	0.00193031	1.58297e-05	0.00010963	0.0010725	0.000430941	0.00200625	0.0178872	0.000121379	0.00428189	-2.49669e-05	0.000187635	-9.3378e-05	-6.06193e-05	0.000484719	4.25896e-05	0.00671268	-9.21984e-06	-0.00020738	-9.32601e-05	0.000504066	0.00094797	0.00601954	-6.63912e-05	-2.73483e-05	-5.01736e-05	0.00335779	-4.98016e-05	0.000107239	0.0179496	0.000228925	0.0020968	0.000288285	0.00610903	0.000855043	0.000163795	0.00788339	0.00437573	0.00138296	0.00597446	0.00475236
ECE2	0.108219	0.0396732	0.021353	0.105196	0.00104726	0.122639	0.0220611	0.0110317	0.0307523	0.208966	0.000921665	0.0026921	0.150507	0.0146973	0.0178872	0.673159	0.136113	0.242325	0.0116689	0.0479899	0.0035036	0.00384497	0.0726624	0.0246894	0.110339	0.000589182	0.00109477	0.00247928	0.0646169	0.0126054	0.152457	0.0367112	0.0287907	0.0093807	0.0505583	0.00647955	0.00111391	0.310579	0.0162425	0.0689321	0.00809503	0.233585	0.0323994	0.0065086	0.291075	0.0821457	0.0288089	0.16784	0.141407
ZNF3	0.042471	0.0426161	0.00731488	0.0393007	0.000545857	0.0556046	0.0121114	0.00311415	0.00705101	0.0608252	0.000171591	0.00226929	0.105086	0.00553299	0.000121379	0.136113	0.309323	0.133752	0.00879488	0.0168648	0.00083897	0.00986334	0.00506478	0.00572101	0.00748359	0.000237538	0.00836767	0.00103559	0.0120805	-0.00145723	0.0565622	0.0069336	0.0123105	0.000422562	0.0270701	0.00152615	0.000509382	0.203173	0.00679599	0.0528201	0.00540388	0.0619136	0.0223642	-0.000475583	0.0779817	0.00305282	0.00844618	0.0385194	0.0216727
EFHD2	0.0503236	0.065899	0.00618498	0.141928	0.000956847	0.21318	0.0110297	0.0139421	0.015929	0.290782	0.00085974	0.0216038	0.15297	0.00713549	0.00428189	0.242325	0.133752	0.874594	0.0090707	0.146712	0.00543766	0.0282248	0.250071	0.0171269	0.0477877	0.000992021	0.0302633	0.0134223	0.0285061	0.0148266	0.152387	0.0248543	0.0112882	0.0364696	0.0626158	0.00524894	0.00125479	0.392923	0.0140644	0.0660931	0.0287687	0.280774	0.0156188	0.00987948	0.380011	0.0446939	0.0325846	0.189825	0.0767757
SLC10A3	0.000792487	0.00252361	0.000845409	0.00599417	9.83336e-06	0.00531075	0.00125811	0.000527293	0.000981894	0.0113713	-2.9104e-05	-0.000256702	0.0255554	0.000964398	-2.49669e-05	0.0116689	0.00879488	0.0090707	0.0030385	-0.000208255	0.000197363	0.000591767	-0.00021764	0.000851101	6.69262e-05	2.47619e-05	0.000547219	8.19493e-05	0.0019076	0.000214604	0.00333763	0.00402441	0.00211782	0.00110178	0.00137493	0.000117946	-3.20902e-05	0.0146849	0.000755342	-9.66731e-06	-0.000396974	0.0113774	0.00109924	-6.17254e-05	0.00537209	0.000999465	0.00304336	0.000712182	-0.000221323
UQCRC1	0.00588102	0.00666734	0.000114471	0.0229419	9.12484e-05	0.0394897	-0.000313343	0.00139579	-6.21193e-05	0.0394646	-2.98612e-07	0.00656847	0.0128239	2.93829e-05	0.000187635	0.0479899	0.0168648	0.146712	-0.000208255	0.0478025	8.18009e-05	0.00117203	0.0704811	0.00231632	0.00158015	4.56097e-05	0.000938249	9.41308e-05	0.00755578	0.000548688	0.00820779	-0.0019195	-0.000367024	0.0101833	0.0132635	0.000389468	0.000121613	0.0544204	-0.000359565	0.001617	0.00695019	0.0215593	-0.000336279	0.00276118	0.0502445	0.00424543	0.000743451	0.0147344	0.0144804
NIPSNAP3A	0.000233465	0.00079632	0.000507744	0.00141649	5.75586e-05	0.00185677	0.000209585	0.000183032	0.000216887	0.00538969	2.48507e-05	-0.000124964	0.00164283	6.57801e-05	-9.3378e-05	0.0035036	0.00083897	0.00543766	0.000197363	8.18009e-05	0.00125746	5.17382e-05	0.000941487	0.000430028	-0.000303242	4.53957e-05	8.56476e-07	0.000114665	0.00020491	-0.000306858	0.00126878	0.000567884	8.42968e-05	0.000208089	0.00134464	7.47908e-05	1.40187e-05	0.00972895	-6.07987e-05	0.00106583	0.000790363	0.00538748	-0.000154682	-3.35382e-05	0.00836278	0.000935666	0.00137638	0.000785811	-0.000107885
ZCCHC17	0.000845378	0.00163616	-0.000125088	0.00470065	7.07238e-05	0.00305761	-0.000324611	-0.000224686	-0.000226735	0.00221514	-4.88036e-05	-0.000180679	0.00268383	3.44178e-05	-6.06193e-05	0.00384497	0.00986334	0.0282248	0.000591767	0.00117203	5.17382e-05	0.00523134	0.00899379	0.000662775	-7.99886e-05	0.000140772	0.00067178	0.000754536	0.00040049	-0.000239445	0.00345377	0.00223011	-0.000400852	0.00106571	0.000372202	7.1371e-05	-3.09253e-05	0.00542007	0.00243793	0.00426595	-0.000331018	0.00590275	-0.000343864	5.58132e-05	0.00759594	-0.000594053	0.00142972	0.00782331	0.00141867
CD99	0.0222954	0.009221	0.000925345	0.0448035	0.000349083	0.0971121	-0.000702894	0.00312046	0.00142783	0.109669	-0.000132224	0.0119129	0.0653648	7.07441e-05	0.000484719	0.0726624	0.00506478	0.250071	-0.00021764	0.0704811	0.000941487	0.00899379	0.23848	0.0206987	-0.00321841	0.00117807	-0.00152355	0.00208929	0.0241864	0.00661513	0.0340988	0.00773898	-0.00200652	0.0131161	0.0252225	-3.75828e-05	0.000308978	0.0809186	0.00346231	0.00697982	0.00895146	0.117383	-0.000225848	0.00743242	0.206346	0.00420969	-0.00198044	0.0797554	0.0536548
CPSF3	0.0261224	0.00223433	0.000783046	0.012779	7.69544e-05	0.0147447	0.000280406	0.00169561	0.00185671	0.0337668	-7.00345e-05	0.000645401	0.00291592	0.000832085	4.25896e-05	0.0246894	0.00572101	0.0171269	0.000851101	0.00231632	0.000430028	0.000662775	0.0206987	0.0120842	0.000212736	-2.06976e-05	0.00023448	-0.000387928	0.0124141	-0.000128764	0.0142408	0.000606995	0.000736883	-0.000355317	0.00354774	0.00119588	0.000401427	0.008787	0.000746411	0.0022868	0.000255453	0.018712	-0.000818727	0.00138515	0.0557495	0.00689103	-0.000113123	0.0326279	0.00437349
PEA15	0.0114005	0.00611303	0.00332469	0.0061437	-8.52701e-06	0.0201004	0.00395182	-0.000243069	0.00924581	0.0356982	7.53387e-05	-0.000432193	0.010911	0.00406553	0.00671268	0.110339	0.00748359	0.0477877	6.69262e-05	0.00158015	-0.000303242	-7.99886e-05	-0.00321841	0.000212736	0.050541	-6.84244e-05	-0.00110332	9.88277e-05	0.00265965	0.00358183	0.0480503	0.000454865	0.00189315	-0.00147918	0.00355069	0.000656452	0.000117687	0.090446	0.00108179	0.0120974	0.00119755	0.0185388	0.00236488	0.000422865	0.0188268	0.0110387	0.00244062	0.0269658	0.0253403
FEM1B	0.00143575	-3.12317e-05	6.516e-05	-0.000118651	5.18469e-06	-0.00014533	-0.000153747	-3.36887e-05	-0.000116127	8.83055e-05	-4.51234e-06	-1.50203e-05	0.000326445	-4.22312e-06	-9.21984e-06	0.000589182	0.000237538	0.000992021	2.47619e-05	4.56097e-05	4.53957e-05	0.000140772	0.00117807	-2.06976e-05	-6.84244e-05	0.00016116	-9.61466e-05	0.000194272	0.000289211	0.000283883	0.000139501	0.000257256	-0.000108957	0.00043736	-9.85704e-05	0.000105362	5.60826e-07	0.00115616	2.3482e-05	0.00106556	0.000183891	0.000423099	-0.000164926	4.15598e-05	0.000824266	-7.82576e-05	-0.000131676	0.000554129	-7.19239e-05
CCRN4L	0.00460309	0.000868813	0.000548478	0.00909726	9.80565e-06	0.00967435	-0.000343014	-0.000191913	9.7006e-05	0.0169363	-6.87551e-05	0.00156993	0.00177846	-0.000118534	-0.00020738	0.00109477	0.00836767	0.0302633	0.000547219	0.000938249	8.56476e-07	0.00067178	-0.00152355	0.00023448	-0.00110332	-9.61466e-05	0.00906989	-1.32353e-05	-0.00102727	0.0011139	0.00999059	-0.000141726	-0.000311377	-0.000451924	0.00148144	-0.000321194	0.00015884	0.0174074	0.00111264	0.00151616	-0.000307983	0.0253008	0.000372072	0.000103424	0.0133721	0.00259675	0.00397896	0.00540393	0.00122946
EIF2S2	0.00203889	0.00130115	0.000136865	6.7373e-05	6.89558e-06	0.000397596	9.0515e-06	0.000338835	-4.08338e-05	0.00228011	4.90166e-06	-3.67962e-05	0.000776252	-6.31613e-05	-9.32601e-05	0.00247928	0.00103559	0.0134223	8.19493e-05	9.41308e-05	0.000114665	0.000754536	0.00208929	-0.000387928	9.88277e-05	0.000194272	-1.32353e-05	0.00158241	5.13197e-05	0.00151886	0.00401014	0.00034105	-0.000235867	0.00165142	-0.000329021	9.05559e-05	-2.97548e-05	0.0067853	0.000105517	0.00163472	-9.28508e-05	0.00139305	0.000135548	-0.000119827	0.00168012	-0.00099487	-5.61259e-05	0.00218969	0.000929152
LEPREL2	0.0340071	0.00370089	0.00235095	0.0279143	5.90931e-05	0.0376484	0.00154575	0.00247759	0.00276036	0.0504146	-8.28672e-05	0.00102794	0.00174653	0.00161179	0.000504066	0.0646169	0.0120805	0.0285061	0.0019076	0.00755578	0.00020491	0.00040049	0.0241864	0.0124141	0.00265965	0.000289211	-0.00102727	5.13197e-05	0.0323906	0.00335107	0.0209358	0.0021215	0.00146879	0.00508293	0.00628612	0.000854418	0.000620102	0.0220138	0.00190954	0.00424452	0.000532659	0.029394	0.00091897	0.00103756	0.0806108	0.00956274	0.000667796	0.0313623	0.0180153
H19	0.0206332	0.00209758	-9.25244e-05	0.00564472	-0.000102619	0.00890601	0.000981009	-0.000239271	0.00132278	0.0339876	-0.000118379	0.00293042	0.0253893	-0.000151925	0.00094797	0.0126054	-0.00145723	0.0148266	0.000214604	0.000548688	-0.000306858	-0.000239445	0.00661513	-0.000128764	0.00358183	0.000283883	0.0011139	0.00151886	0.00335107	0.0294705	0.0117632	-0.0017973	-0.00101522	0.0025157	0.000795442	-0.000639329	5.53187e-05	0.0686819	0.000320288	0.000480025	0.000321557	0.0241113	0.00292268	0.00045375	0.014285	-0.000780286	2.63317e-05	0.0105613	0.00132408
RMND5B	0.0919026	0.0198642	0.0186191	0.0558253	0.000318783	0.0946378	0.0033408	0.00192306	0.00847777	0.118291	-6.784e-05	0.00773512	0.0176109	0.013106	0.00601954	0.152457	0.0565622	0.152387	0.00333763	0.00820779	0.00126878	0.00345377	0.0340988	0.0142408	0.0480503	0.000139501	0.00999059	0.00401014	0.0209358	0.0117632	0.356686	0.0087379	0.00623845	-0.00028336	0.0119517	0.00522901	5.80903e-06	0.199116	0.0134882	0.0131058	0.000561779	0.161017	0.00626354	0.00281277	0.179743	0.0046785	0.004765	0.118867	0.0356551
CSTF1	9.12423e-05	0.00789094	0.00174921	0.00653933	0.000186333	0.00559567	0.00493063	0.00150472	0.000937677	0.0152712	0.000145728	-0.000861843	0.0236057	0.00178122	-6.63912e-05	0.0367112	0.0069336	0.0248543	0.00402441	-0.0019195	0.000567884	0.00223011	0.00773898	0.000606995	0.000454865	0.000257256	-0.000141726	0.00034105	0.0021215	-0.0017973	0.0087379	0.0272035	0.00845527	0.00305934	0.00205309	0.000354564	-0.000118094	0.0123485	0.00134664	0.000823536	-0.00125025	0.0269322	0.00489117	-0.00039997	0.0325552	7.54719e-05	-0.000765729	0.00679201	-0.00142006
PLOD3	-0.000375257	0.00314411	0.00109832	0.00499741	0.000210092	0.00563391	0.00500499	0.000946582	0.00106396	0.0101094	0.000114587	-0.000298773	0.0217277	0.00143905	-2.73483e-05	0.0287907	0.0123105	0.0112882	0.00211782	-0.000367024	8.42968e-05	-0.000400852	-0.00200652	0.000736883	0.00189315	-0.000108957	-0.000311377	-0.000235867	0.00146879	-0.00101522	0.00623845	0.00845527	0.00841424	-0.000804604	0.00197645	0.000344484	-5.42455e-06	0.00836994	-7.1792e-05	-0.000189766	-0.000224378	0.00659902	0.00706451	-3.0031e-05	0.0243642	0.00143864	0.000575804	0.0012783	0.00434527
SUMF2	0.00350701	-0.000311456	-0.000151787	0.00350164	-8.90548e-05	0.0104205	0.000406474	0.00141831	0.000257096	0.0202326	-0.000114725	0.00104121	0.00280444	-0.00046206	-5.01736e-05	0.0093807	0.000422562	0.0364696	0.00110178	0.0101833	0.000208089	0.00106571	0.0131161	-0.000355317	-0.00147918	0.00043736	-0.000451924	0.00165142	0.00508293	0.0025157	-0.00028336	0.00305934	-0.000804604	0.0204821	0.00289493	0.000539978	1.74877e-05	0.0517581	0.00129457	-0.00108293	0.00197907	0.014501	-0.000916931	0.00147936	0.012692	0.000610915	0.00129742	0.00938648	0.0039753
IFT81	0.0118861	0.01413	0.00530749	0.0225662	0.00116353	0.0339982	0.00240232	0.00121872	0.00933306	0.0298183	4.23653e-05	0.0021697	0.00199044	0.00272062	0.00335779	0.0505583	0.0270701	0.0626158	0.00137493	0.0132635	0.00134464	0.000372202	0.0252225	0.00354774	0.00355069	-9.85704e-05	0.00148144	-0.000329021	0.00628612	0.000795442	0.0119517	0.00205309	0.00197645	0.00289493	0.0621466	-0.000139216	0.000282043	0.104539	8.98036e-05	0.0232743	0.00756293	0.0618246	0.00255292	0.000227746	0.0985528	0.0216926	-0.000314374	0.024322	0.00520195
POLR2I	0.00937314	0.000946878	0.000220278	0.00343861	5.24391e-06	0.00369902	0.00127748	0.000120972	0.00128845	0.00205418	2.64593e-05	-0.000259131	0.00451923	0.000237682	-4.98016e-05	0.00647955	0.00152615	0.00524894	0.000117946	0.000389468	7.47908e-05	7.1371e-05	-3.75828e-05	0.00119588	0.000656452	0.000105362	-0.000321194	9.05559e-05	0.000854418	-0.000639329	0.00522901	0.000354564	0.000344484	0.000539978	-0.000139216	0.00485573	6.4423e-05	0.0215499	0.000919352	-0.000279361	0.000164515	0.00151923	0.000319684	0.000302457	0.00909436	0.000693044	0.000772752	0.0156238	-0.000336898
GBA2	0.00145252	0.000106991	6.07632e-06	0.00040087	1.10214e-05	0.000887875	-2.3736e-05	5.91954e-05	6.0394e-05	0.000779007	2.60056e-06	8.86091e-05	0.000604985	1.734e-05	0.000107239	0.00111391	0.000509382	0.00125479	-3.20902e-05	0.000121613	1.40187e-05	-3.09253e-05	0.000308978	0.000401427	0.000117687	5.60826e-07	0.00015884	-2.97548e-05	0.000620102	5.53187e-05	5.80903e-06	-0.000118094	-5.42455e-06	1.74877e-05	0.000282043	6.4423e-05	9.3988e-05	0.00175367	7.65321e-05	0.000734335	9.72962e-05	0.00389027	-6.78359e-05	4.27603e-06	0.00371391	0.00130062	0.000210652	0.00169467	0.000925278
IGLL5	0.0944244	0.108387	0.0129607	0.0847395	0.0030731	0.163842	0.0221438	0.0125163	0.0603824	0.314408	0.000486013	0.0146956	0.137213	0.00939391	0.0179496	0.310579	0.203173	0.392923	0.0146849	0.0544204	0.00972895	0.00542007	0.0809186	0.008787	0.090446	0.00115616	0.0174074	0.0067853	0.0220138	0.0686819	0.199116	0.0123485	0.00836994	0.0517581	0.104539	0.0215499	0.00175367	1.06285	0.0307941	0.120746	0.0399377	0.285334	0.0249275	0.0100023	0.305292	0.0657956	0.0586928	0.172405	0.0897827
TMEM174	0.00843302	-1.60335e-05	0.00066327	0.00952699	-2.54406e-05	0.0150517	-0.000282025	3.42563e-05	0.00115323	0.0012725	2.90549e-06	-0.000125641	0.00436662	0.000722717	0.000228925	0.0162425	0.00679599	0.0140644	0.000755342	-0.000359565	-6.07987e-05	0.00243793	0.00346231	0.000746411	0.00108179	2.3482e-05	0.00111264	0.000105517	0.00190954	0.000320288	0.0134882	0.00134664	-7.1792e-05	0.00129457	8.98036e-05	0.000919352	7.65321e-05	0.0307941	0.0091075	-0.00049095	0.00100319	0.0163574	-0.000507023	0.000806318	0.0338935	0.000349096	0.00564218	0.0172199	0.000792829
CBWD1	0.0301723	0.0166236	0.000381496	0.00242861	0.00145163	0.00506792	-0.00114663	0.000580752	0.00667603	0.0198324	0.000139328	0.000362871	0.0292195	0.00103726	0.0020968	0.0689321	0.0528201	0.0660931	-9.66731e-06	0.001617	0.00106583	0.00426595	0.00697982	0.0022868	0.0120974	0.00106556	0.00151616	0.00163472	0.00424452	0.000480025	0.0131058	0.000823536	-0.000189766	-0.00108293	0.0232743	-0.000279361	0.000734335	0.120746	-0.00049095	0.0961753	0.00343445	0.0657065	5.0981e-05	-0.000120363	0.069358	0.0181708	-0.00206561	0.053782	0.0359669
GIYD2	0.00153594	0.00298374	-5.88836e-05	0.00264268	0.000251208	0.0100589	-0.000142009	0.000128416	0.000150446	0.00475108	7.1153e-05	0.000632428	0.00202553	6.31163e-05	0.000288285	0.00809503	0.00540388	0.0287687	-0.000396974	0.00695019	0.000790363	-0.000331018	0.00895146	0.000255453	0.00119755	0.000183891	-0.000307983	-9.28508e-05	0.000532659	0.000321557	0.000561779	-0.00125025	-0.000224378	0.00197907	0.00756293	0.000164515	9.72962e-05	0.0399377	0.00100319	0.00343445	0.00769319	0.00962814	-0.0010055	0.000290966	0.0295495	0.000547863	0.0016176	0.000390941	0.00491206
CRELD1	0.127522	0.0201274	0.00629288	0.0657111	0.00185144	0.169009	0.0132081	0.00534192	0.00560894	0.240797	0.00107446	0.0173091	0.168387	0.00116245	0.00610903	0.233585	0.0619136	0.280774	0.0113774	0.0215593	0.00538748	0.00590275	0.117383	0.018712	0.0185388	0.000423099	0.0253008	0.00139305	0.029394	0.0241113	0.161017	0.0269322	0.00659902	0.014501	0.0618246	0.00151923	0.00389027	0.285334	0.0163574	0.0657065	0.00962814	0.86544	0.0162337	0.0129658	0.452083	0.0930781	0.0345786	0.144825	0.0613808
NCK1	0.00381159	0.000477268	0.000869283	0.0031477	0.000228947	0.0140767	0.00436053	0.000170339	0.00182373	0.012726	-1.07732e-05	0.000928698	0.0308879	-0.00030641	0.000855043	0.0323994	0.0223642	0.0156188	0.00109924	-0.000336279	-0.000154682	-0.000343864	-0.000225848	-0.000818727	0.00236488	-0.000164926	0.000372072	0.000135548	0.00091897	0.00292268	0.00626354	0.00489117	0.00706451	-0.000916931	0.00255292	0.000319684	-6.78359e-05	0.0249275	-0.000507023	5.0981e-05	-0.0010055	0.0162337	0.0170872	1.09921e-05	0.0392383	1.39569e-05	0.000871526	0.0103532	0.0047911
PPP2R1A	0.0205978	-0.00090557	0.000285208	0.00413268	-2.41171e-05	0.0102828	-0.000171471	-0.000150917	0.000134697	0.00640466	-1.34443e-05	0.000411188	0.00397044	-0.00018737	0.000163795	0.0065086	-0.000475583	0.00987948	-6.17254e-05	0.00276118	-3.35382e-05	5.58132e-05	0.00743242	0.00138515	0.000422865	4.15598e-05	0.000103424	-0.000119827	0.00103756	0.00045375	0.00281277	-0.00039997	-3.0031e-05	0.00147936	0.000227746	0.000302457	4.27603e-06	0.0100023	0.000806318	-0.000120363	0.000290966	0.0129658	1.09921e-05	0.00314687	0.00903589	0.00227837	0.000427959	0.0213231	0.0048712
LOXL4	0.151478	0.0228247	0.0167842	0.130279	0.00480288	0.265123	0.0118342	0.0141914	0.0228375	0.239425	0.00138859	0.0188337	0.153091	0.00613554	0.00788339	0.291075	0.0779817	0.380011	0.00537209	0.0502445	0.00836278	0.00759594	0.206346	0.0557495	0.0188268	0.000824266	0.0133721	0.00168012	0.0806108	0.014285	0.179743	0.0325552	0.0243642	0.012692	0.0985528	0.00909436	0.00371391	0.305292	0.0338935	0.069358	0.0295495	0.452083	0.0392383	0.00903589	0.838281	0.060212	0.00994321	0.243179	0.0716344
TBCK	0.0195047	0.00247768	0.00304493	0.0119641	0.000434611	0.00633737	0.00188265	0.00117867	0.00580645	0.012259	8.60875e-05	0.000282558	0.00841617	0.00323542	0.00437573	0.0821457	0.00305282	0.0446939	0.000999465	0.00424543	0.000935666	-0.000594053	0.00420969	0.00689103	0.0110387	-7.82576e-05	0.00259675	-0.00099487	0.00956274	-0.000780286	0.0046785	7.54719e-05	0.00143864	0.000610915	0.0216926	0.000693044	0.00130062	0.0657956	0.000349096	0.0181708	0.000547863	0.0930781	1.39569e-05	0.00227837	0.060212	0.0595689	0.00576715	0.0258982	0.0217594
ATF3	0.00140419	0.000409798	-0.000526656	0.0131551	-7.29314e-05	0.0143493	0.000813651	3.83928e-05	0.000832704	0.0150521	3.20026e-06	-0.000537322	0.0106983	9.39557e-05	0.00138296	0.0288089	0.00844618	0.0325846	0.00304336	0.000743451	0.00137638	0.00142972	-0.00198044	-0.000113123	0.00244062	-0.000131676	0.00397896	-5.61259e-05	0.000667796	2.63317e-05	0.004765	-0.000765729	0.000575804	0.00129742	-0.000314374	0.000772752	0.000210652	0.0586928	0.00564218	-0.00206561	0.0016176	0.0345786	0.000871526	0.000427959	0.00994321	0.00576715	0.0235506	0.00837091	0.00682174
PFKM	0.254856	0.0284728	0.00651746	0.0371805	0.000761078	0.0971164	-0.000496721	0.000669012	0.00869034	0.0548055	7.49223e-05	0.00039221	0.13348	0.000227983	0.00597446	0.16784	0.0385194	0.189825	0.000712182	0.0147344	0.000785811	0.00782331	0.0797554	0.0326279	0.0269658	0.000554129	0.00540393	0.00218969	0.0313623	0.0105613	0.118867	0.00679201	0.0012783	0.00938648	0.024322	0.0156238	0.00169467	0.172405	0.0172199	0.053782	0.000390941	0.144825	0.0103532	0.0213231	0.243179	0.0258982	0.00837091	0.453064	0.114773
XRCC6	0.0470801	0.000512259	0.00220128	-0.00159769	0.000759257	0.0253579	0.00667104	-0.00019412	0.00272465	0.0129148	0.000108085	-0.000630528	0.0829498	0.00361428	0.00475236	0.141407	0.0216727	0.0767757	-0.000221323	0.0144804	-0.000107885	0.00141867	0.0536548	0.00437349	0.0253403	-7.19239e-05	0.00122946	0.000929152	0.0180153	0.00132408	0.0356551	-0.00142006	0.00434527	0.0039753	0.00520195	-0.000336898	0.000925278	0.0897827	0.000792829	0.0359669	0.00491206	0.0613808	0.0047911	0.0048712	0.0716344	0.0217594	0.00682174	0.114773	0.167449
C21orf119	5.42646e-05	-5.08394e-05	3.90896e-05	-2.2459e-05	1.19042e-05	-2.19519e-05	-3.25495e-05	9.93753e-05	-3.07316e-05	7.31089e-05	2.78951e-05	-3.37568e-06	0.000679163	2.25433e-05	-1.648e-05	0.000156988	3.63452e-05	0.000175632	1.24674e-05	-1.28581e-05	8.25183e-06	-1.43374e-05	-1.56285e-05	-4.10409e-05	-3.59966e-05	-1.64292e-06	2.18713e-05	-4.30959e-06	-7.20408e-05	-5.19528e-05	9.19738e-05	6.86815e-05	5.3868e-05	-4.5482e-05	-4.03884e-06	8.15924e-06	-1.80132e-06	8.33497e-05	2.19001e-05	-2.41949e-05	1.77652e-05	0.000716912	-2.76599e-06	-1.75129e-06	0.000665762	-5.86686e-05	-3.5402e-05	-1.85701e-05	-0.000111385
SSSCA1	0.000127567	-8.94773e-06	4.34036e-07	2.87111e-06	6.39143e-07	5.69111e-05	1.94011e-07	-9.91862e-07	1.08464e-05	1.8411e-05	-3.00883e-07	-3.17849e-06	4.46502e-05	-1.14973e-06	4.03136e-06	0.000224732	2.33941e-05	1.93513e-05	-2.39112e-06	4.62754e-07	-2.05832e-06	-6.24642e-07	-6.53237e-06	6.27216e-06	4.25222e-05	-3.89433e-07	-2.94613e-06	-1.14805e-06	1.60344e-05	5.0973e-06	1.06769e-05	1.73478e-06	6.3972e-06	-7.87412e-06	-7.1978e-06	-1.49877e-06	-2.63844e-07	5.54923e-05	2.74218e-06	3.13479e-05	-5.73949e-06	6.80734e-05	2.3056e-05	1.11267e-05	7.54732e-05	-8.18828e-07	-6.04015e-06	0.000150735	0.000104562
VCAM1	0.136616	0.0169267	0.0106519	0.0531553	0.00153201	0.140435	0.0021625	0.00504906	0.012437	0.155493	0.000161892	0.00836539	0.114698	0.0072999	0.00805946	0.216998	0.0984767	0.178048	0.00344714	0.00692069	0.00210241	0.000548802	0.0572948	0.021386	0.0310825	0.00178913	0.0170623	0.00318909	0.0549223	0.0155117	0.129971	0.00909799	0.00607138	0.00680913	0.0490054	0.011586	0.0056394	0.304659	0.0161288	0.0958107	0.00387641	0.368937	0.0208935	0.00443287	0.330601	0.0942692	0.0215369	0.196075	0.0935611
MAT2B	0.00285803	-0.000247069	9.75253e-07	0.0153758	-8.49505e-07	0.0302137	-0.000192038	0.000903841	0.0002175	0.0286427	4.59297e-05	0.00408776	0.0221753	-6.06938e-05	9.29248e-05	0.0162715	0.00149052	0.0758479	-0.000261834	0.0168987	0.000113351	0.000159979	0.0396929	0.0023944	-0.000618748	7.71922e-05	0.000863126	4.90399e-05	0.00265287	0.00367771	0.00850513	0.000250275	-0.000116353	0.00203379	0.00400636	0.00037068	8.31827e-05	0.0238812	0.000675579	-0.000173765	0.00284773	0.0198176	0.000628402	0.00147369	0.0505065	0.00134121	0.000636008	0.00933358	0.00169713
SLC25A6	0.00771673	-0.000406557	6.26297e-05	0.00331384	-2.51885e-05	0.00530522	-8.50905e-05	-4.49363e-05	-0.00016791	0.00412143	-2.40086e-05	0.00033269	0.000397432	-0.000135711	-1.28844e-05	0.00132897	0.000883388	0.0112765	9.44434e-05	0.00239462	4.52185e-05	0.000131614	0.00481292	0.000710836	-0.000545345	2.71039e-05	0.000643695	-4.22449e-05	7.78186e-05	-0.000117133	0.00098827	-0.000386364	-4.59732e-05	0.00105428	0.000261567	0.0001871	1.07319e-05	0.00593259	0.000516325	-0.000564194	0.000317833	0.00809634	-0.00018191	0.00152929	0.00605828	0.00234967	0.0011275	0.00728276	5.14459e-06
C20orf3	0.00550358	-0.000377888	-1.2926e-05	0.00131516	-1.77712e-05	0.00220206	-0.000165232	-6.9231e-05	-0.000185676	0.000810073	-1.22833e-05	0.000322774	0.00049477	-0.000134507	6.30639e-07	0.00096519	0.000475726	0.00608424	-2.09771e-05	0.0024954	9.90627e-06	-1.99362e-05	0.00356385	0.00036297	-0.000564737	4.89875e-05	9.49879e-05	-4.2873e-05	-0.000163592	-0.000272589	-0.000180448	-0.00043876	2.80745e-05	0.00103882	7.17343e-05	0.000181018	-1.14647e-05	0.00309927	-1.11034e-05	-0.000448706	0.000173125	0.00406621	-0.000118862	0.00125679	0.00286806	0.00203543	0.000335304	0.00487367	6.47852e-05
BNIP3	0.00259001	0.000122323	3.1819e-05	-0.000216517	7.28339e-05	-0.000256438	-8.93325e-05	0.000161058	7.62534e-05	0.00135262	4.63969e-05	5.31065e-05	0.00149291	-1.4895e-05	-2.28111e-05	0.0010728	0.000851519	0.00122153	9.7784e-06	-5.82897e-06	8.13156e-05	-7.96774e-05	0.000125275	0.000351072	-0.000254142	5.88918e-06	-4.36079e-05	-8.97961e-06	0.000360938	0.000723473	0.000859033	7.8627e-05	0.000136991	0.000105238	0.000552432	1.80483e-05	1.74587e-05	0.00199528	-0.000109568	0.000232428	0.000263022	0.0014734	0.000128027	9.64749e-05	0.00572793	0.000175827	-0.000135431	0.00151086	0.000111972
PRMT6	0.00979079	0.00849217	0.00211498	0.00882095	0.000207959	0.0215473	0.00553358	0.00171941	0.00293394	0.0186611	-3.68567e-05	0.000733924	0.0553308	0.00252558	0.000462834	0.0793629	0.0241832	0.026993	0.00413799	0.000982186	0.000819347	0.000285652	0.0192937	0.00417265	0.00356912	0.000126556	-0.000573668	7.4352e-05	0.00636349	-0.00167126	0.0175561	0.0189114	0.0104624	-0.000799689	0.0041175	-0.000335184	0.000199397	0.0143088	-6.71751e-05	0.00298497	-0.00111658	0.0559684	0.00816448	0.000550653	0.0685678	0.00442916	0.000885602	0.01926	0.0277657
RPS25	0.255398	0.0658773	0.0279489	0.0969238	0.00361655	0.193976	0.0293721	0.0257451	0.0431938	0.33339	0.00207478	0.0144666	0.209872	0.0168011	0.0133958	0.495963	0.337194	0.457134	0.013432	0.0475434	0.00755016	0.0182498	0.147663	0.0589366	0.0719763	0.00480829	0.0165615	0.0134627	0.10675	0.0271888	0.246292	0.0424402	0.0278113	0.019207	0.0931769	0.00939097	0.00363657	0.512125	0.0212807	0.200111	0.0169976	0.455793	0.0478231	0.0113012	0.6248	0.106923	0.0180556	0.274381	0.166506
IGHA1	0.278968	0.0942303	0.0399716	0.19389	0.00451724	0.299494	0.0412604	0.0346845	0.076673	0.579995	0.00222938	0.0294775	0.419441	0.0244079	0.0311785	0.700213	0.368836	0.672598	0.0305239	0.0816455	0.011622	0.0396837	0.20694	0.0616366	0.148101	0.00458049	0.0526372	0.0149238	0.112215	0.0984727	0.357893	0.0615175	0.0454194	0.0815465	0.132745	0.0357822	0.00597407	1.00385	0.055454	0.155035	0.0368562	0.841733	0.0633673	0.0190716	0.695811	0.169807	0.0937843	0.400334	0.212752
CCDC47	0.00355306	0.0113091	0.000856563	0.00521022	0.000113295	0.00622057	0.00310069	0.000868868	0.00233325	0.00685931	3.54428e-05	-0.000231454	0.0117397	0.000913987	-0.000187676	0.0212014	0.0208961	0.018853	0.00173395	-0.000127535	0.00153828	0.000159544	0.00181046	0.00143982	0.000487482	3.21128e-05	-0.00024486	-0.000113096	0.00215016	-0.000918393	0.0142782	0.00520917	0.00197386	-0.000227302	0.00299664	0.000521285	9.61999e-06	0.0444518	-0.000168524	0.00603177	0.00080214	0.0286503	0.000720183	7.56331e-05	0.0172898	0.00248106	0.00311941	0.00597774	0.000483816
TSR1	0.107835	-0.000218654	0.00240161	0.0228933	0.000146605	0.0932922	0.00243265	0.00180332	0.00546331	0.0368022	0.000211657	0.0059375	0.0872258	-0.000327799	0.0040532	0.0896122	0.0349955	0.0462275	0.0011887	0.00922096	5.88006e-05	-0.000316663	0.0384837	0.00675333	0.0160241	-1.52819e-05	0.00298703	-3.97371e-05	0.0103963	0.000825396	0.0441198	0.0101004	0.00524468	0.00140652	0.00351629	0.00206297	0.000577162	0.0316526	0.00389034	0.0092275	1.88528e-05	0.137769	0.0170316	0.0114312	0.0993567	0.00989575	-0.000805648	0.136869	0.0516963
CELA3A	0.000979003	0.0013292	0.000277499	0.00583895	-1.48094e-05	0.00311135	0.000545613	0.000511212	0.000342471	0.00531882	-7.95874e-06	-0.000251236	-3.43248e-05	0.000478916	0.000188921	0.0201994	0.00531097	0.0178815	0.000707973	0.000760455	0.000246649	0.000855962	0.00606754	0.00144707	0.00119948	-3.46861e-05	0.000912986	-0.000178652	0.00091547	-0.000670842	0.00194392	0.000983876	0.00110408	-0.000345018	0.00154799	9.52448e-05	-1.40534e-05	0.00825218	0.000712264	-6.37306e-05	0.000179564	0.0129561	0.000322597	0.000440057	0.0123479	0.00235515	0.00283714	0.00531007	-5.55847e-05
MPDU1	0.00375363	0.000260562	0.00035597	0.00182883	3.391e-06	0.0015676	0.000116717	3.13279e-06	0.000109419	0.00278132	-1.79553e-05	-4.9262e-05	0.00255373	8.52272e-05	-1.21199e-05	0.00762164	0.000779969	0.00204702	0.000210952	0.000107208	6.56153e-05	0.000173964	0.000348475	0.000651916	0.000122256	5.47321e-05	3.97155e-05	-1.23232e-06	0.00176027	0.00133604	0.00072269	5.94567e-05	9.65839e-05	-0.000113056	0.000299202	0.000108385	8.12709e-06	0.00122351	-0.00010427	0.000740676	0.000325312	0.00647065	0.000213545	0.000114928	0.00563896	0.000303888	-0.000187426	0.00191921	0.00105209
Unknown	0.00633642	0.00327399	0.000631733	0.00907006	8.53242e-05	0.0153668	-0.000174956	0.00286588	0.00146042	0.0509215	-2.2211e-05	0.000819992	0.0060173	0.000722449	-0.000155321	0.0229256	0.00461688	0.0488006	0.000669876	0.0064773	0.000375957	0.000981213	0.0425964	0.00880767	0.000659041	0.000185851	-8.14356e-05	5.75378e-05	0.00829441	-0.000310092	0.00705753	0.00125694	0.000463645	0.000334848	0.0041262	-0.000104279	0.000219426	0.024786	0.000155741	0.00398718	0.000774153	0.0206476	-0.000842599	0.000787872	0.054553	0.00338653	-0.000469848	0.0135037	0.00681416
Unknown	-0.000439845	0.00143874	5.56966e-05	0.00575526	0.000120952	0.0121297	-8.32828e-05	-5.99337e-05	0.00111838	0.0170378	-5.11088e-05	0.00223137	0.00412738	0.000113311	0.000336488	0.00597598	0.000381166	0.0177067	-0.00021907	0.00402423	-0.000118305	0.00073544	0.0134378	-0.000163489	0.000611203	2.42785e-05	0.00034362	0.000389295	0.000511952	0.00646738	0.00988938	-0.000462321	-1.06805e-05	-0.000232989	0.00735075	-0.000376711	-3.44894e-05	0.0247609	0.000449583	0.000990662	0.0012541	0.0115218	0.00225293	-0.000250723	0.0216023	0.000268649	-0.000262537	-0.000194755	0.000186502
PIGO	0.168678	0.015637	0.0104935	0.150611	0.0018765	0.304734	0.00693214	0.00325718	0.0141429	0.227831	0.000744749	0.017966	0.080058	0.00144652	0.00481857	0.108059	0.073492	0.44707	0.00208416	0.0604455	0.00564145	0.0117417	0.192425	0.029501	0.0309672	0.000480469	0.0236291	0.00220902	0.0315322	0.00556229	0.157851	0.00890578	0.00421172	0.0141732	0.0722812	0.0059827	0.00145048	0.296051	0.0310421	0.0310439	0.031413	0.38164	0.0151492	0.0236206	0.472761	0.0224415	0.031844	0.211538	0.0399049
PSMB4	0.00155696	0.00502345	0.000191851	0.0114782	0.00025454	0.0187606	-0.00033208	0.000358199	2.81601e-05	0.0256536	3.9218e-05	0.00238148	0.00392153	0.000131991	-0.000195207	0.0158618	0.0102934	0.0820956	-7.52933e-05	0.0182668	7.8568e-05	0.00316219	0.0416699	0.00144738	0.000164982	7.16457e-05	0.000722481	0.000735219	0.00325383	0.00080543	0.0116509	0.000889836	-0.000197909	0.001351	0.00918264	-1.33721e-05	6.45723e-06	0.0290168	-3.29265e-05	0.00585238	0.00231462	0.012974	0.000213137	0.000298794	0.032467	-0.00139268	-0.00101808	0.0101049	0.00879355
GOLGA2	0.00023633	-0.000193195	-7.41785e-07	-7.65899e-05	6.73092e-06	0.000141319	0.000753569	-0.000136731	1.34511e-05	0.00332355	4.59811e-05	-4.55594e-05	0.00193766	0.000180941	0.000533917	0.00882722	0.000400941	0.00227953	6.93989e-05	-7.60582e-05	-7.18318e-05	0.000216728	0.000932984	-0.000135575	0.00328832	-5.9284e-06	-0.000202502	-7.10266e-05	0.000317139	0.000518974	0.0016235	0.000384262	0.000132293	6.95855e-05	-0.000594843	-7.0162e-06	6.90516e-05	0.0139569	0.000893166	1.60232e-05	0.000555125	0.00234277	-0.000326467	6.27191e-07	0.00351565	0.00159001	0.000763045	0.00320107	0.00525309
RAB9A	-6.3843e-05	2.31857e-05	-2.29961e-05	-3.06704e-05	-7.63997e-07	1.99915e-05	-6.98766e-06	1.41166e-05	9.44126e-05	8.25092e-06	-1.53508e-06	-6.84236e-06	6.18523e-05	-1.13548e-05	-2.65692e-06	5.27283e-05	-2.18498e-05	0.000313265	2.27018e-05	-2.79446e-05	-4.32027e-06	-1.67149e-05	-4.46271e-05	-2.87892e-05	-3.48425e-05	-1.97371e-06	2.13654e-05	1.71402e-05	-1.78873e-05	1.83274e-05	0.000163015	-3.5153e-05	-9.41868e-06	0.000103512	-5.34123e-05	4.24878e-05	-1.38573e-06	0.00147358	9.41356e-05	-6.79019e-05	-9.04486e-07	0.000273564	2.79239e-05	-1.21856e-05	0.000188455	-6.04696e-05	0.000149966	-3.51101e-05	-7.52813e-05
KIF1B	0.00601037	0.00169968	0.000378247	-0.000633247	0.000181603	-0.000342823	-0.00055946	0.000685771	0.00101859	0.00523617	-1.20429e-06	0.000319545	0.00157919	4.72609e-05	1.1588e-05	0.00305372	0.00329464	0.00444122	-9.66019e-05	-0.000341991	0.00106517	0.000356291	0.00837722	0.00441539	-0.00133593	1.68185e-06	0.000222232	0.000109451	0.00307025	-0.000303453	0.00545485	0.000263272	-0.000490446	2.44309e-05	0.0032861	-0.000346856	0.00031363	0.0126251	8.32563e-06	0.00219976	0.000852789	0.0148285	-0.00063664	1.76387e-05	0.0314911	0.0048949	-0.000943461	0.00970001	0.00225747
KIF2C	0.000665569	0.00480938	0.0003506	0.0111499	0.00042265	0.0181069	-0.000961781	0.00325963	0.000185913	0.0309017	0.000400435	0.000383737	0.000451196	0.000761956	1.43819e-05	0.0188814	0.0230118	0.100156	0.000757637	0.0186433	0.00041802	0.00293396	0.0347869	0.00163107	0.00231188	2.74526e-05	8.8616e-05	0.000326354	0.00523081	-0.00129843	0.00785047	0.000279459	0.000473096	0.00443558	0.00639927	0.000712478	0.000155889	0.0659657	0.00122952	0.0083668	0.00493801	0.0158529	-0.000403637	4.85958e-06	0.0416643	0.0010922	0.00388385	0.00985418	0.0122338
C20orf30	0.00141515	0.000909507	-8.61306e-05	0.0117482	0.00039596	0.0264883	-2.78359e-05	0.000846621	-2.10631e-05	0.0127425	0.000266876	0.00395292	0.0253621	-9.96011e-05	0.000195981	0.0157801	0.00543818	0.0767969	-5.92679e-05	0.0239529	8.17199e-05	0.000444833	0.0423129	-0.000322323	-0.00133463	7.91109e-05	-0.000474368	3.61783e-05	0.00114868	0.00175435	0.00285111	0.00128446	0.000886779	0.0035273	0.0162725	0.000734979	-6.88973e-05	0.0256033	-9.23762e-05	-0.000406858	0.00573923	0.0233657	0.00117926	0.00138393	0.0529896	-0.000402455	-0.000631391	0.00320602	0.00451683
EIF2S2	0.0208806	0.00137465	-0.000627996	0.021563	-1.77356e-05	0.0345618	0.000595117	0.00209461	0.00361377	0.062905	-0.000115207	-0.000987379	0.00920221	7.65517e-05	0.00130753	0.046772	-0.000458347	0.067757	0.00343929	0.0024925	0.00139509	0.00174125	0.0331632	0.00763335	0.00142744	5.22407e-05	0.00367747	-0.000223978	0.0131717	0.00549148	0.00990819	-0.00244306	0.000321509	0.00440822	1.63837e-05	0.00107935	0.000471984	0.110508	0.0084228	0.000335155	0.00217163	0.0697286	0.0018569	0.0031679	0.0640339	0.00879478	0.0242314	0.0277715	0.0180479
MED28	-3.85225e-06	-7.30282e-06	1.04415e-06	-3.86658e-06	1.62747e-06	-4.74565e-06	-2.34676e-06	7.55438e-06	-3.98546e-06	-5.76784e-06	2.83484e-06	-1.74072e-06	3.31704e-05	1.1961e-06	-1.57557e-06	1.01931e-05	-3.47014e-07	3.96732e-05	-4.17254e-07	2.23364e-06	1.77385e-06	-2.23297e-06	-4.69077e-06	-3.91283e-06	-3.41662e-06	-2.77122e-07	-3.24557e-06	2.60291e-07	-6.60686e-06	-5.97748e-06	6.30511e-06	1.10081e-05	8.73035e-06	-5.33451e-06	7.89936e-07	2.90742e-06	-1.94598e-07	6.06079e-06	-2.97859e-06	-6.7801e-07	3.30958e-06	1.2359e-05	2.47623e-06	-9.22089e-07	8.32037e-05	-8.14259e-06	-3.69858e-06	-6.65768e-06	-8.96875e-06
[truncated: 25 more columns]
