# Supplementary material for: A diagnostic methodology for Alzheimer’s disease
Source: J Clin Bioinforma. 2013 Apr 25;3:9. doi: 10.1186/2043-9113-3-9 (PMC3660190; doi:10.1186/2043-9113-3-9)
Supplement: Additional file 8 — GSE4226 Normal MI.xlsx. An MS Office Excel file which contains a matrix of the pairwise MI values of 74 biomarkers of normal samples. [file 2043-9113-3-9-S8.xlsx]

## Sheet: Sheet1
This is the table containes calculations of pair-wise mutual information for GSE4226 normal samples
	CCBP2	PEX5	NDUFA6	LRRC1	RHBDL2	ARG2	BCAP29	BTF3	ZCWPW1	PLEKHA1	CRYBA2	DNPEP	HSP90AB1	RXRG	LCMT1	ECE2	ZNF3	EFHD2	SLC10A3	UQCRC1	NIPSNAP3A	ZCCHC17	CD99	CPSF3	PEA15	FEM1B	CCRN4L	EIF2S2	LEPREL2	H19	RMND5B	CSTF1	PLOD3	SUMF2	IFT81	POLR2I	GBA2	IGLL5	TMEM174	CBWD1	GIYD2	CRELD1	NCK1	PPP2R1A	LOXL4	TBCK	ATF3	PFKM	XRCC6
CCBP2	0.288893	0.0129046	0.00585276	0.00517855	0.000102352	0.113695	0.0178194	0.0190215	0.000738659	0.0532642	0.00035303	0.0092892	0.00374238	0.00675926	0.000118713	0.0445962	0.0315866	0.105097	0.00373112	0.0278582	0.000276233	0.00996532	0.0409367	0.00828589	0.00662499	0.00251427	0.055824	0.0119288	0.0157185	0.0123554	0.164415	0.0644099	0.0119303	0.000168534	0.046817	0.000929971	-1.58028e-05	0.112457	0.0215074	0.0591568	0.0485946	0.0592208	0.0303445	0.012743	0.155662	0.0279157	0.0057428	0.317921	0.130158
PEX5	0.0129046	0.00919533	0.000120728	0.000756138	-1.27828e-05	0.0232195	0.00177152	-0.00144313	0.000132258	0.00476564	0.000293884	0.00112127	0.000278081	-0.000825031	0.000114451	0.0104888	0.000179647	0.00880868	-9.29037e-05	-0.00029872	0.000971445	-0.000220303	0.0100399	-0.000864438	0.00450452	0.000396494	0.00461051	-0.000500734	0.00732454	-0.00119056	0.00890444	0.012209	0.000262294	-0.000128181	0.0174154	-7.96295e-05	1.25411e-05	0.00478766	-0.000382104	0.00908093	0.000116595	0.00932538	0.00105262	-7.13845e-05	0.0209602	-0.000283585	-0.000854745	0.0223159	0.0213883
NDUFA6	0.00585276	0.000120728	0.000451092	0.000141153	6.41759e-06	0.00322988	0.000138457	0.000420537	2.72648e-05	0.000686728	0.000197579	0.000585804	0.000506596	0.000266374	-3.78243e-06	0.0019975	0.00267307	0.00323805	-3.05202e-05	0.00163622	0.000107188	1.30855e-05	0.00144493	0.000373326	-0.000196751	2.86953e-05	0.00151118	0.000267309	0.000294523	0.000587204	0.000111471	0.00041468	0.000216496	1.01377e-06	0.000175256	2.96886e-05	2.98772e-06	0.00176357	0.00101594	0.000435723	0.00129866	0.00475128	0.00126763	0.00010582	0.00564357	0.000597117	0.000132832	0.00874326	0.00401098
LRRC1	0.00517855	0.000756138	0.000141153	0.0199268	1.15539e-05	0.00344228	0.00634262	0.00755925	-1.41941e-05	0.0109402	9.32649e-05	-0.000352261	0.00205487	0.00065042	8.17968e-06	0.00344842	0.00285525	0.0505963	-0.000204628	-0.000456975	0.000290188	0.000335561	0.00771469	0.0023598	0.00381183	0.000644455	0.00659332	-0.00103858	0.00218621	0.00315742	0.0154444	0.0131772	0.00164348	-1.6075e-05	0.00704228	0.00130167	1.73806e-06	0.0288125	0.00228269	0.00638267	0.00312097	0.0226316	0.00180515	0.00288574	0.0112177	0.00370983	0.00174833	0.0352131	0.0229908
RHBDL2	0.000102352	-1.27828e-05	6.41759e-06	1.15539e-05	7.80402e-06	5.27572e-05	-1.50329e-05	1.4357e-05	-3.66201e-06	0.000800377	3.95261e-06	5.015e-05	0.000474192	5.09005e-05	-2.70198e-07	0.000177252	-1.4139e-05	0.000485334	-6.23092e-06	8.51765e-05	-2.99547e-06	-1.09301e-05	-1.0623e-05	0.000268037	1.17785e-06	1.34158e-05	-3.75791e-05	-1.24137e-05	8.67495e-06	-3.85358e-05	0.000199227	3.66733e-05	1.18852e-05	-1.40958e-06	-2.5076e-05	2.45329e-05	-1.26776e-07	0.000255611	0.000125664	0.000194482	8.35611e-05	0.000271959	0.000296069	-4.01237e-05	0.000185138	0.000488136	0.000200188	0.000175865	0.00108088
ARG2	0.113695	0.0232195	0.00322988	0.00344228	5.27572e-05	0.163445	0.0112436	-0.000489997	0.000124689	0.018989	0.000539024	0.0105006	0.00257475	0.0011326	0.00010066	0.0460672	0.00486156	0.0500563	-0.000379567	0.000692765	0.00593893	0.00603132	0.0936898	0.00791462	0.007918	0.00480042	0.0133841	0.000301533	0.0443163	0.00688141	0.0977564	0.0708612	0.0113396	0.000520496	0.0574218	-0.00028568	9.93823e-05	0.0395367	0.0249261	0.0649405	0.0274162	0.076715	0.0112646	0.0127259	0.180713	0.0108199	0.00568651	0.194203	0.0867197
BCAP29	0.0178194	0.00177152	0.000138457	0.00634262	-1.50329e-05	0.0112436	0.0158417	3.42344e-05	-2.89496e-05	0.00222228	0.000897706	0.00215559	-0.000355356	0.000342575	-6.48444e-06	0.0286865	0.00287679	0.00959822	0.000272883	-0.00190474	6.77927e-06	0.00442802	0.0031415	0.000926087	0.00450023	-5.59688e-05	0.00308684	-0.000316167	0.0035327	0.00426147	0.0170723	0.0216031	0.00238075	0.00013872	0.0104863	0.000419981	-2.18595e-06	0.0057935	0.00447856	-0.00236522	0.00888513	0.0032506	0.00132253	0.00316342	0.003526	-0.000159922	0.000914591	0.0255523	0.0409763
BTF3	0.0190215	-0.00144313	0.000420537	0.00755925	1.4357e-05	-0.000489997	3.42344e-05	0.0292775	9.88265e-06	0.0354852	0.000728271	0.00221588	0.00156358	0.00118759	-2.73628e-05	0.0340927	0.00580024	0.0615078	-0.000108156	0.0061222	-0.000445787	0.000481829	-0.00168915	0.00161015	0.00216976	0.000822646	-0.0012556	0.000427217	0.0010134	0.00100007	0.0164893	-0.0034916	-0.000281998	-0.000108581	0.00115275	0.000695965	-1.28413e-05	0.0715554	0.00490479	0.00496029	-0.00118401	0.0419241	0.00131083	0.000547667	0.0407053	0.000760849	0.0039192	0.0660061	0.0364525
ZCWPW1	0.000738659	0.000132258	2.72648e-05	-1.41941e-05	-3.66201e-06	0.000124689	-2.89496e-05	9.88265e-06	0.000229679	0.00124377	2.69635e-05	0.000114939	-0.00019751	0.000267383	2.63053e-06	0.000277214	0.000131418	0.0040107	-5.40818e-05	0.000934112	-2.79148e-05	3.82244e-05	0.00196521	5.62735e-05	0.000314585	1.02521e-05	0.00276365	2.11925e-05	0.000416513	6.04282e-05	0.000957816	0.000335698	-4.10139e-05	-2.89115e-06	0.000289872	4.48451e-05	-9.44474e-07	0.000817542	5.7278e-05	0.000277606	-0.000120109	0.000742591	0.000476462	0.000177128	0.00165493	-0.000157254	-2.48379e-05	0.00415692	0.00143535
PLEKHA1	0.0532642	0.00476564	0.000686728	0.0109402	0.000800377	0.018989	0.00222228	0.0354852	0.00124377	0.471192	0.00319187	0.0237311	0.0766368	0.0149039	0.000121157	0.0876946	0.00458029	0.253495	0.000669695	0.028683	0.000264631	0.0132686	0.0837742	0.0307298	0.0161458	0.00242579	0.0181329	0.00243406	0.00852157	0.00875766	0.109503	0.0191951	0.00144504	0.000145592	0.0142402	0.00290944	-8.03043e-06	0.215645	0.0201843	0.0487119	0.00801279	0.24206	0.0447538	-0.0024448	0.123771	0.0646759	0.0465131	0.163515	0.218701
CRYBA2	0.00035303	0.000293884	0.000197579	9.32649e-05	3.95261e-06	0.000539024	0.000897706	0.000728271	2.69635e-05	0.00319187	0.00216645	0.000385473	0.000976101	0.00064633	-8.31193e-06	0.00273647	0.00357347	0.0200803	-1.53114e-05	0.00137025	0.000133083	7.80755e-05	0.00428263	0.000950591	-0.000130158	0.000148553	0.00263833	0.000125586	0.000400355	2.02223e-05	0.00513096	0.000897706	0.00010948	0.000113452	-0.00066174	0.00014411	5.70392e-06	0.0028972	0.000870129	0.00184337	0.000822828	0.00672181	-3.03453e-05	0.000285051	0.00742949	0.00145667	0.000101285	0.00417917	0.00909181
DNPEP	0.0092892	0.00112127	0.000585804	-0.000352261	5.015e-05	0.0105006	0.00215559	0.00221588	0.000114939	0.0237311	0.000385473	0.0220408	0.00275876	0.00334815	-2.54148e-05	0.0140766	0.00134279	0.0365247	-0.000118386	0.0153069	0.000353217	0.002291	0.0212198	0.00646802	-0.00211324	0.000492229	0.00337088	0.000959715	0.00303258	-6.13609e-05	0.0319124	0.00335264	0.000455139	-0.000219052	0.00307006	0.000953423	1.00181e-05	0.0105295	0.0105672	0.000703641	0.000585085	0.00449143	0.00662742	0.000182029	0.0144774	0.00314587	0.00337146	0.0245134	0.0691137
HSP90AB1	0.00374238	0.000278081	0.000506596	0.00205487	0.000474192	0.00257475	-0.000355356	0.00156358	-0.00019751	0.0766368	0.000976101	0.00275876	0.0455886	0.00777353	1.71369e-05	0.0246392	0.00319819	0.0362912	0.000155279	0.00619972	-0.000205663	0.00107842	0.00439888	0.0213561	-0.000865191	0.000635679	-0.00169967	-0.000502624	9.60995e-05	-0.0026772	0.00729461	0.00531648	0.000667733	-0.000105336	0.00113325	0.0025439	-6.86406e-06	0.034877	0.00641019	0.0130325	0.00523492	0.0366457	0.0217323	-0.00246403	0.00625627	0.0348649	0.0150599	0.0396113	0.0890543
RXRG	0.00675926	-0.000825031	0.000266374	0.00065042	5.09005e-05	0.0011326	0.000342575	0.00118759	0.000267383	0.0149039	0.00064633	0.00334815	0.00777353	0.0138151	-1.86596e-05	0.00603585	0.00355735	0.0266962	0.000247461	-0.000238806	-0.000276479	-0.000412154	0.0087544	0.0129237	5.16304e-05	0.000195399	0.00538271	0.00136023	-0.000732236	0.00140163	0.0250699	0.00334753	-2.45498e-05	9.15792e-05	-0.00270782	0.002093	-8.04027e-06	0.0328729	0.0150394	0.00560939	0.00233881	0.0109183	0.00377426	0.000287111	0.0259053	0.00619479	0.0021556	0.0329767	0.0234716
LCMT1	0.000118713	0.000114451	-3.78243e-06	8.17968e-06	-2.70198e-07	0.00010066	-6.48444e-06	-2.73628e-05	2.63053e-06	0.000121157	-8.31193e-06	-2.54148e-05	1.71369e-05	-1.86596e-05	2.95136e-06	6.10966e-05	-1.23345e-06	6.75006e-05	-2.67025e-06	-3.09995e-05	2.85207e-06	-1.27462e-05	1.45944e-05	-1.7776e-05	0.000134218	1.92775e-06	4.52601e-05	-1.30406e-05	1.84754e-05	-2.89789e-05	0.000159635	8.27e-05	-9.47541e-06	-1.95253e-06	0.000280717	1.37709e-06	-7.59305e-08	5.83868e-05	-1.75893e-05	0.000183576	-3.09785e-05	0.000124104	-1.42999e-05	-2.44765e-05	0.000146421	-9.78868e-06	-2.36141e-05	0.000135842	0.00011002
ECE2	0.0445962	0.0104888	0.0019975	0.00344842	0.000177252	0.0460672	0.0286865	0.0340927	0.000277214	0.0876946	0.00273647	0.0140766	0.0246392	0.00603585	6.10966e-05	0.759381	0.0162336	0.295005	0.014236	0.0347594	0.00217173	0.0164724	0.160277	0.0329577	0.0033199	0.0078266	0.0548913	0.0243366	0.0543031	0.0442578	0.145102	0.0318815	0.0112004	0.0033005	0.0242686	0.00189217	3.32408e-05	0.190963	0.0340724	0.0593258	0.0399056	0.381746	0.0273048	0.0168316	0.150029	0.051773	0.0477101	0.366434	0.16462
ZNF3	0.0315866	0.000179647	0.00267307	0.00285525	-1.4139e-05	0.00486156	0.00287679	0.00580024	0.000131418	0.00458029	0.00357347	0.00134279	0.00319819	0.00355735	-1.23345e-06	0.0162336	0.0527551	0.0397714	-9.50012e-05	0.00683784	-0.000265714	-0.000718077	0.00546422	0.00107224	0.00115297	0.0024976	0.00824868	0.0014371	-0.0022207	0.00163653	0.0134934	0.000152383	-0.000129085	-4.05942e-05	0.00206274	0.000667586	-4.97377e-06	0.0401336	0.00178445	-0.000226106	0.00353477	0.0212344	0.00476804	0.00284618	0.0360069	0.00164139	0.0031299	0.0796577	0.0180104
EFHD2	0.105097	0.00880868	0.00323805	0.0505963	0.000485334	0.0500563	0.00959822	0.0615078	0.0040107	0.253495	0.0200803	0.0365247	0.0362912	0.0266962	6.75006e-05	0.295005	0.0397714	1.11674	0.00642759	0.136023	0.00332413	0.0252042	0.253144	0.104235	0.0325719	0.0323979	0.116761	0.0171085	0.0913277	0.0839048	0.273443	0.0944338	0.0175768	0.00430573	0.0455423	0.0238464	3.28384e-05	0.471061	0.130973	0.125192	0.0435089	0.346407	0.0573965	0.0537661	0.393465	0.124845	0.0307937	0.487561	0.361157
SLC10A3	0.00373112	-9.29037e-05	-3.05202e-05	-0.000204628	-6.23092e-06	-0.000379567	0.000272883	-0.000108156	-5.40818e-05	0.000669695	-1.53114e-05	-0.000118386	0.000155279	0.000247461	-2.67025e-06	0.014236	-9.50012e-05	0.00642759	0.001787	0.00104421	-3.22559e-05	0.00183279	0.00121859	0.000487992	-0.000265669	-0.000122415	0.00197296	0.00174833	-0.000282343	0.000799403	0.00570357	0.00166969	0.00107701	0.00024186	0.000517008	-9.27078e-05	-1.25367e-06	0.000851471	0.0003612	1.48726e-05	0.00330181	0.00561866	-0.00053594	0.000556558	0.00224273	0.000169408	-0.00025838	0.00734148	0.00199621
UQCRC1	0.0278582	-0.00029872	0.00163622	-0.000456975	8.51765e-05	0.000692765	-0.00190474	0.0061222	0.000934112	0.028683	0.00137025	0.0153069	0.00619972	-0.000238806	-3.09995e-05	0.0347594	0.00683784	0.136023	0.00104421	0.106297	-0.000380546	-0.00164477	0.0224159	0.01187	-0.00334791	0.000465666	0.053831	0.00515817	0.0271796	0.000241033	0.0171822	-0.00370022	-0.000908437	-0.000274019	0.0086935	-1.10434e-05	-9.42494e-06	0.064771	0.0169461	0.00194652	0.00196813	0.0241858	0.0290892	0.0116386	0.0405746	0.00875891	0.00424357	0.0868073	0.0856886
NIPSNAP3A	0.000276233	0.000971445	0.000107188	0.000290188	-2.99547e-06	0.00593893	6.77927e-06	-0.000445787	-2.79148e-05	0.000264631	0.000133083	0.000353217	-0.000205663	-0.000276479	2.85207e-06	0.00217173	-0.000265714	0.00332413	-3.22559e-05	-0.000380546	0.00101707	-0.00025445	0.00355285	-0.000337849	0.000477237	0.000288254	-0.0003582	-0.000139801	0.00313734	-0.000572171	0.00208669	0.00188379	0.000744071	-1.6542e-05	0.00104616	-9.35298e-05	2.28384e-05	0.000420152	4.72893e-05	0.0011547	0.000886305	0.00380784	-0.000441268	0.0020784	0.00395757	-0.000392958	-0.000445635	0.00790289	0.00198494
ZCCHC17	0.00996532	-0.000220303	1.30855e-05	0.000335561	-1.09301e-05	0.00603132	0.00442802	0.000481829	3.82244e-05	0.0132686	7.80755e-05	0.002291	0.00107842	-0.000412154	-1.27462e-05	0.0164724	-0.000718077	0.0252042	0.00183279	-0.00164477	-0.00025445	0.0131355	0.0124234	-0.000225905	-0.0002233	0.00062655	-0.000286853	6.90243e-05	0.00090184	0.00793403	0.010613	0.0183351	0.00382206	0.00030836	0.00558703	-0.000132386	-7.8485e-06	0.0100875	-0.000428193	0.000570648	0.00518095	0.00196214	7.31919e-05	0.00498317	0.00731635	0.00497522	0.00138175	0.022913	0.0341229
CD99	0.0409367	0.0100399	0.00144493	0.00771469	-1.0623e-05	0.0936898	0.0031415	-0.00168915	0.00196521	0.0837742	0.00428263	0.0212198	0.00439888	0.0087544	1.45944e-05	0.160277	0.00546422	0.253144	0.00121859	0.0224159	0.00355285	0.0124234	0.449875	0.00599893	0.00309139	0.0105543	0.0340763	0.00745414	0.0502594	0.00865583	0.141455	0.0498385	0.00415776	0.000259709	0.021325	0.0024523	0.000100171	0.0727785	0.00817489	0.043402	0.00933372	0.246064	0.00868232	0.0171299	0.125077	0.0240922	0.00668685	0.203502	0.157101
CPSF3	0.00828589	-0.000864438	0.000373326	0.0023598	0.000268037	0.00791462	0.000926087	0.00161015	5.62735e-05	0.0307298	0.000950591	0.00646802	0.0213561	0.0129237	-1.7776e-05	0.0329577	0.00107224	0.104235	0.000487992	0.01187	-0.000337849	-0.000225905	0.00599893	0.0662943	0.00493806	0.00329927	0.00622336	0.00188004	0.00373341	0.00836324	0.0426051	0.00530599	0.000712898	0.000283849	-0.00105409	0.00403321	-1.78932e-05	0.0769964	0.0778935	0.0433113	0.00477147	0.0160668	0.0137968	-0.000296856	0.0666076	0.0289361	0.00537155	0.0197238	0.0799693
PEA15	0.00662499	0.00450452	-0.000196751	0.00381183	1.17785e-06	0.007918	0.00450023	0.00216976	0.000314585	0.0161458	-0.000130158	-0.00211324	-0.000865191	5.16304e-05	0.000134218	0.0033199	0.00115297	0.0325719	-0.000265669	-0.00334791	0.000477237	-0.0002233	0.00309139	0.00493806	0.0303899	0.00182863	-0.00109331	-0.00118561	0.00179434	0.00955122	0.0242903	0.00351181	-0.00016884	0.000144602	0.0128546	0.00112921	-8.2295e-06	0.00482506	0.0203748	0.0109269	-0.000288898	0.0273461	0.000359021	5.97294e-05	0.0475052	-0.000571881	5.12315e-05	0.0374945	0.0148083
FEM1B	0.00251427	0.000396494	2.86953e-05	0.000644455	1.34158e-05	0.00480042	-5.59688e-05	0.000822646	1.02521e-05	0.00242579	0.000148553	0.000492229	0.000635679	0.000195399	1.92775e-06	0.0078266	0.0024976	0.0323979	-0.000122415	0.000465666	0.000288254	0.00062655	0.0105543	0.00329927	0.00182863	0.00270574	0.000257073	-3.32103e-05	0.003878	0.00284077	0.0105382	0.00411055	0.000728116	-7.17318e-05	0.00163824	0.000353651	9.01875e-07	0.00325104	0.00319873	0.0113784	-9.90506e-05	0.00979444	0.00123141	0.00247323	0.0151607	0.00555267	0.00129641	0.00910403	0.0107091
CCRN4L	0.055824	0.00461051	0.00151118	0.00659332	-3.75791e-05	0.0133841	0.00308684	-0.0012556	0.00276365	0.0181329	0.00263833	0.00337088	-0.00169967	0.00538271	4.52601e-05	0.0548913	0.00824868	0.116761	0.00197296	0.053831	-0.0003582	-0.000286853	0.0340763	0.00622336	-0.00109331	0.000257073	0.186743	0.0103408	0.0111259	0.00682209	0.0548249	0.0165655	0.00258562	5.66531e-05	0.0132051	0.000461193	-1.08097e-05	0.0572887	0.0153807	0.0356265	0.0183498	0.0346296	0.0134783	0.00416394	0.0471052	0.0146574	0.0108958	0.161292	0.1531
EIF2S2	0.0119288	-0.000500734	0.000267309	-0.00103858	-1.24137e-05	0.000301533	-0.000316167	0.000427217	2.11925e-05	0.00243406	0.000125586	0.000959715	-0.000502624	0.00136023	-1.30406e-05	0.0243366	0.0014371	0.0171085	0.00174833	0.00515817	-0.000139801	6.90243e-05	0.00745414	0.00188004	-0.00118561	-3.32103e-05	0.0103408	0.00703445	0.000699897	0.000253606	0.0183218	0.000561613	0.00101885	4.98199e-05	-0.000789872	-0.000246301	-3.20537e-06	0.00648768	0.00453794	0.00104439	0.00864549	0.00341922	-0.000657768	0.000106925	0.0114439	-0.000780911	-0.000248677	0.0123979	0.00444829
LEPREL2	0.0157185	0.00732454	0.000294523	0.00218621	8.67495e-06	0.0443163	0.0035327	0.0010134	0.000416513	0.00852157	0.000400355	0.00303258	9.60995e-05	-0.000732236	1.84754e-05	0.0543031	-0.0022207	0.0913277	-0.000282343	0.0271796	0.00313734	0.00090184	0.0502594	0.00373341	0.00179434	0.003878	0.0111259	0.000699897	0.0584757	-0.00154677	0.0380421	0.0404961	0.00351716	-0.000217469	0.0118652	-0.000338753	4.58883e-05	0.0100575	0.0115017	0.0194958	0.00496085	0.0667808	0.00241016	0.0218665	0.0237647	0.00725552	-0.000331748	0.080058	0.0352582
H19	0.0123554	-0.00119056	0.000587204	0.00315742	-3.85358e-05	0.00688141	0.00426147	0.00100007	6.04282e-05	0.00875766	2.02223e-05	-6.13609e-05	-0.0026772	0.00140163	-2.89789e-05	0.0442578	0.00163653	0.0839048	0.000799403	0.000241033	-0.000572171	0.00793403	0.00865583	0.00836324	0.00955122	0.00284077	0.00682209	0.000253606	-0.00154677	0.0554086	0.0200621	0.00874579	0.00351191	-0.000100533	0.00780809	0.00181039	-1.59782e-05	0.0252971	0.0302858	0.00157902	0.00519185	0.0135166	0.0029332	0.00254283	0.0797085	0.00489453	0.00662284	0.0469231	0.0140445
RMND5B	0.164415	0.00890444	0.000111471	0.0154444	0.000199227	0.0977564	0.0170723	0.0164893	0.000957816	0.109503	0.00513096	0.0319124	0.00729461	0.0250699	0.000159635	0.145102	0.0134934	0.273443	0.00570357	0.0171822	0.00208669	0.010613	0.141455	0.0426051	0.0242903	0.0105382	0.0548249	0.0183218	0.0380421	0.0200621	0.509583	0.0609164	0.0171812	0.0010334	0.0540334	0.00788072	-4.15262e-06	0.118196	0.0815714	0.133328	0.0352716	0.0916168	0.00776722	0.0356913	0.319042	0.0417661	0.0109351	0.308429	0.202208
CSTF1	0.0644099	0.012209	0.00041468	0.0131772	3.66733e-05	0.0708612	0.0216031	-0.0034916	0.000335698	0.0191951	0.000897706	0.00335264	0.00531648	0.00334753	8.27e-05	0.0318815	0.000152383	0.0944338	0.00166969	-0.00370022	0.00188379	0.0183351	0.0498385	0.00530599	0.00351181	0.00411055	0.0165655	0.000561613	0.0404961	0.00874579	0.0609164	0.118048	0.0160092	0.000591889	0.0482181	0.00176644	8.99876e-06	0.031376	0.0135322	0.0266397	0.0342311	0.0156232	0.00250268	0.0298758	0.0485329	0.0179456	0.00303104	0.142088	0.10162
PLOD3	0.0119303	0.000262294	0.000216496	0.00164348	1.18852e-05	0.0113396	0.00238075	-0.000281998	-4.10139e-05	0.00144504	0.00010948	0.000455139	0.000667733	-2.45498e-05	-9.47541e-06	0.0112004	-0.000129085	0.0175768	0.00107701	-0.000908437	0.000744071	0.00382206	0.00415776	0.000712898	-0.00016884	0.000728116	0.00258562	0.00101885	0.00351716	0.00351191	0.0171812	0.0160092	0.00507792	0.000229653	0.00570059	4.25327e-05	1.41083e-05	0.00172398	0.00233862	0.00442814	0.0106303	0.00138131	-0.000410166	0.00801808	0.0121309	0.00315922	0.000971027	0.031055	0.0155697
SUMF2	0.000168534	-0.000128181	1.01377e-06	-1.6075e-05	-1.40958e-06	0.000520496	0.00013872	-0.000108581	-2.89115e-06	0.000145592	0.000113452	-0.000219052	-0.000105336	9.15792e-05	-1.95253e-06	0.0033005	-4.05942e-05	0.00430573	0.00024186	-0.000274019	-1.6542e-05	0.00030836	0.000259709	0.000283849	0.000144602	-7.17318e-05	5.66531e-05	4.98199e-05	-0.000217469	-0.000100533	0.0010334	0.000591889	0.000229653	0.000385959	-0.000339093	0.000115019	-9.16211e-07	0.00183099	0.000576267	0.000411284	0.000658241	0.00121883	-0.000203544	0.00030405	0.0023289	-0.000242331	0.000279031	0.00423864	0.00012009
IFT81	0.046817	0.0174154	0.000175256	0.00704228	-2.5076e-05	0.0574218	0.0104863	0.00115275	0.000289872	0.0142402	-0.00066174	0.00307006	0.00113325	-0.00270782	0.000280717	0.0242686	0.00206274	0.0455423	0.000517008	0.0086935	0.00104616	0.00558703	0.021325	-0.00105409	0.0128546	0.00163824	0.0132051	-0.000789872	0.0118652	0.00780809	0.0540334	0.0482181	0.00570059	-0.000339093	0.0723097	0.000336559	-3.25419e-06	0.0423741	0.00567441	0.0255502	0.00977294	0.0321485	0.00502677	0.00396306	0.0791824	0.00201131	-0.000127321	0.067793	0.068276
POLR2I	0.000929971	-7.96295e-05	2.96886e-05	0.00130167	2.45329e-05	-0.00028568	0.000419981	0.000695965	4.48451e-05	0.00290944	0.00014411	0.000953423	0.0025439	0.002093	1.37709e-06	0.00189217	0.000667586	0.0238464	-9.27078e-05	-1.10434e-05	-9.35298e-05	-0.000132386	0.0024523	0.00403321	0.00112921	0.000353651	0.000461193	-0.000246301	-0.000338753	0.00181039	0.00788072	0.00176644	4.25327e-05	0.000115019	0.000336559	0.00152605	-3.03053e-06	0.00780143	0.00459228	0.00114414	0.000203386	0.000326965	0.000910251	-0.00024221	0.00788554	0.00211787	0.00105179	0.00790679	0.00629946
GBA2	-1.58028e-05	1.25411e-05	2.98772e-06	1.73806e-06	-1.26776e-07	9.93823e-05	-2.18595e-06	-1.28413e-05	-9.44474e-07	-8.03043e-06	5.70392e-06	1.00181e-05	-6.86406e-06	-8.04027e-06	-7.59305e-08	3.32408e-05	-4.97377e-06	3.28384e-05	-1.25367e-06	-9.42494e-06	2.28384e-05	-7.8485e-06	0.000100171	-1.78932e-05	-8.2295e-06	9.01875e-07	-1.08097e-05	-3.20537e-06	4.58883e-05	-1.59782e-05	-4.15262e-06	8.99876e-06	1.41083e-05	-9.16211e-07	-3.25419e-06	-3.03053e-06	6.48947e-07	3.45194e-05	-2.2368e-05	-1.27484e-05	2.01851e-05	7.20288e-05	-1.10053e-05	3.35697e-05	3.79525e-05	-1.18154e-05	-1.3744e-05	6.18524e-05	2.2659e-05
IGLL5	0.112457	0.00478766	0.00176357	0.0288125	0.000255611	0.0395367	0.0057935	0.0715554	0.000817542	0.215645	0.0028972	0.0105295	0.034877	0.0328729	5.83868e-05	0.190963	0.0401336	0.471061	0.000851471	0.064771	0.000420152	0.0100875	0.0727785	0.0769964	0.00482506	0.00325104	0.0572887	0.00648768	0.0100575	0.0252971	0.118196	0.031376	0.00172398	0.00183099	0.0423741	0.00780143	3.45194e-05	0.782537	0.0585235	0.082581	0.0112937	0.118542	0.0438136	0.00713304	0.18165	0.0765043	0.0184981	0.428394	0.211883
TMEM174	0.0215074	-0.000382104	0.00101594	0.00228269	0.000125664	0.0249261	0.00447856	0.00490479	5.7278e-05	0.0201843	0.000870129	0.0105672	0.00641019	0.0150394	-1.75893e-05	0.0340724	0.00178445	0.130973	0.0003612	0.0169461	4.72893e-05	-0.000428193	0.00817489	0.0778935	0.0203748	0.00319873	0.0153807	0.00453794	0.0115017	0.0302858	0.0815714	0.0135322	0.00233862	0.000576267	0.00567441	0.00459228	-2.2368e-05	0.0585235	0.160994	0.0329393	0.0119814	0.0389812	0.00264816	0.00392679	0.158108	0.0118255	0.00779991	0.0600314	0.127257
CBWD1	0.0591568	0.00908093	0.000435723	0.00638267	0.000194482	0.0649405	-0.00236522	0.00496029	0.000277606	0.0487119	0.00184337	0.000703641	0.0130325	0.00560939	0.000183576	0.0593258	-0.000226106	0.125192	1.48726e-05	0.00194652	0.0011547	0.000570648	0.043402	0.0433113	0.0109269	0.0113784	0.0356265	0.00104439	0.0194958	0.00157902	0.133328	0.0266397	0.00442814	0.000411284	0.0255502	0.00114414	-1.27484e-05	0.082581	0.0329393	0.159766	0.0078777	0.0561174	0.0218085	0.0047393	0.14438	0.0494785	0.0113658	0.0976816	0.0924316
GIYD2	0.0485946	0.000116595	0.00129866	0.00312097	8.35611e-05	0.0274162	0.00888513	-0.00118401	-0.000120109	0.00801279	0.000822828	0.000585085	0.00523492	0.00233881	-3.09785e-05	0.0399056	0.00353477	0.0435089	0.00330181	0.00196813	0.000886305	0.00518095	0.00933372	0.00477147	-0.000288898	-9.90506e-05	0.0183498	0.00864549	0.00496085	0.00519185	0.0352716	0.0342311	0.0106303	0.000658241	0.00977294	0.000203386	2.01851e-05	0.0112937	0.0119814	0.0078777	0.0396315	0.00358929	0.000377695	0.0106231	0.0372729	0.00879414	0.00415256	0.0727494	0.0395004
CRELD1	0.0592208	0.00932538	0.00475128	0.0226316	0.000271959	0.076715	0.0032506	0.0419241	0.000742591	0.24206	0.00672181	0.00449143	0.0366457	0.0109183	0.000124104	0.381746	0.0212344	0.346407	0.00561866	0.0241858	0.00380784	0.00196214	0.246064	0.0160668	0.0273461	0.00979444	0.0346296	0.00341922	0.0667808	0.0135166	0.0916168	0.0156232	0.00138131	0.00121883	0.0321485	0.000326965	7.20288e-05	0.118542	0.0389812	0.0561174	0.00358929	0.831807	0.020774	0.0108876	0.202068	0.040447	0.0211954	0.34732	0.173706
NCK1	0.0303445	0.00105262	0.00126763	0.00180515	0.000296069	0.0112646	0.00132253	0.00131083	0.000476462	0.0447538	-3.03453e-05	0.00662742	0.0217323	0.00377426	-1.42999e-05	0.0273048	0.00476804	0.0573965	-0.00053594	0.0290892	-0.000441268	7.31919e-05	0.00868232	0.0137968	0.000359021	0.00123141	0.0134783	-0.000657768	0.00241016	0.0029332	0.00776722	0.00250268	-0.000410166	-0.000203544	0.00502677	0.000910251	-1.10053e-05	0.0438136	0.00264816	0.0218085	0.000377695	0.020774	0.0566828	0.00396985	0.044987	0.0261548	0.0117206	0.0578394	0.0859451
PPP2R1A	0.012743	-7.13845e-05	0.00010582	0.00288574	-4.01237e-05	0.0127259	0.00316342	0.000547667	0.000177128	-0.0024448	0.000285051	0.000182029	-0.00246403	0.000287111	-2.44765e-05	0.0168316	0.00284618	0.0537661	0.000556558	0.0116386	0.0020784	0.00498317	0.0171299	-0.000296856	5.97294e-05	0.00247323	0.00416394	0.000106925	0.0218665	0.00254283	0.0356913	0.0298758	0.00801808	0.00030405	0.00396306	-0.00024221	3.35697e-05	0.00713304	0.00392679	0.0047393	0.0106231	0.0108876	0.00396985	0.0308677	0.0150103	0.0031862	0.000481208	0.114685	0.0268365
LOXL4	0.155662	0.0209602	0.00564357	0.0112177	0.000185138	0.180713	0.003526	0.0407053	0.00165493	0.123771	0.00742949	0.0144774	0.00625627	0.0259053	0.000146421	0.150029	0.0360069	0.393465	0.00224273	0.0405746	0.00395757	0.00731635	0.125077	0.0666076	0.0475052	0.0151607	0.0471052	0.0114439	0.0237647	0.0797085	0.319042	0.0485329	0.0121309	0.0023289	0.0791824	0.00788554	3.79525e-05	0.18165	0.158108	0.14438	0.0372729	0.202068	0.044987	0.0150103	0.801895	0.023601	0.072799	0.395835	0.169843
TBCK	0.0279157	-0.000283585	0.000597117	0.00370983	0.000488136	0.0108199	-0.000159922	0.000760849	-0.000157254	0.0646759	0.00145667	0.00314587	0.0348649	0.00619479	-9.78868e-06	0.051773	0.00164139	0.124845	0.000169408	0.00875891	-0.000392958	0.00497522	0.0240922	0.0289361	-0.000571881	0.00555267	0.0146574	-0.000780911	0.00725552	0.00489453	0.0417661	0.0179456	0.00315922	-0.000242331	0.00201131	0.00211787	-1.18154e-05	0.0765043	0.0118255	0.0494785	0.00879414	0.040447	0.0261548	0.0031862	0.023601	0.0900072	0.0151168	0.0823664	0.14456
ATF3	0.0057428	-0.000854745	0.000132832	0.00174833	0.000200188	0.00568651	0.000914591	0.0039192	-2.48379e-05	0.0465131	0.000101285	0.00337146	0.0150599	0.0021556	-2.36141e-05	0.0477101	0.0031299	0.0307937	-0.00025838	0.00424357	-0.000445635	0.00138175	0.00668685	0.00537155	5.12315e-05	0.00129641	0.0108958	-0.000248677	-0.000331748	0.00662284	0.0109351	0.00303104	0.000971027	0.000279031	-0.000127321	0.00105179	-1.3744e-05	0.0184981	0.00779991	0.0113658	0.00415256	0.0211954	0.0117206	0.000481208	0.072799	0.0151168	0.0683661	0.0634151	0.0512033
PFKM	0.317921	0.0223159	0.00874326	0.0352131	0.000175865	0.194203	0.0255523	0.0660061	0.00415692	0.163515	0.00417917	0.0245134	0.0396113	0.0329767	0.000135842	0.366434	0.0796577	0.487561	0.00734148	0.0868073	0.00790289	0.022913	0.203502	0.0197238	0.0374945	0.00910403	0.161292	0.0123979	0.080058	0.0469231	0.308429	0.142088	0.031055	0.00423864	0.067793	0.00790679	6.18524e-05	0.428394	0.0600314	0.0976816	0.0727494	0.34732	0.0578394	0.114685	0.395835	0.0823664	0.0634151	1.24103	0.412164
XRCC6	0.130158	0.0213883	0.00401098	0.0229908	0.00108088	0.0867197	0.0409763	0.0364525	0.00143535	0.218701	0.00909181	0.0691137	0.0890543	0.0234716	0.00011002	0.16462	0.0180104	0.361157	0.00199621	0.0856886	0.00198494	0.0341229	0.157101	0.0799693	0.0148083	0.0107091	0.1531	0.00444829	0.0352582	0.0140445	0.202208	0.10162	0.0155697	0.00012009	0.068276	0.00629946	2.2659e-05	0.211883	0.127257	0.0924316	0.0395004	0.173706	0.0859451	0.0268365	0.169843	0.14456	0.0512033	0.412164	0.788824
C21orf119	0.00309526	-6.94777e-05	0.000190268	0.00052578	-7.65797e-06	-0.000778694	0.000819914	0.00120896	2.5135e-05	-0.000216116	0.000543036	0.000363245	-0.000466417	-0.000153888	-4.47197e-06	0.00429735	0.00346392	0.00543172	1.46491e-05	6.61009e-05	-8.16314e-05	0.000180236	0.00079379	0.00154694	-1.2257e-05	0.000120862	0.000520413	-0.000119986	-0.00047269	0.000690717	0.00213399	0.000428415	4.86199e-05	5.70488e-05	-3.87829e-05	0.000123083	-2.475e-06	0.00154794	0.00243994	0.000200234	-0.000139609	0.00295594	0.00012085	3.27642e-05	0.00281263	-0.000590292	9.98667e-05	0.00756756	0.00557914
SSSCA1	0.000183306	0.000449821	-2.38907e-07	0.000800017	-2.17415e-06	0.00110873	0.000651685	3.98709e-05	3.06082e-06	9.71691e-05	0.000414419	-8.71043e-05	-0.000147518	-5.25446e-05	1.15779e-06	0.00114992	-0.000181152	0.00825405	0.00017882	-6.37671e-05	0.00025446	0.000458217	0.000629333	0.000309604	1.79263e-05	-2.92958e-05	0.00169356	6.54444e-05	0.00055577	-0.000394178	0.000397556	0.003622	0.000753229	0.000278002	0.00119554	7.30804e-05	6.36821e-06	0.00355779	0.000580527	-0.000287241	0.0014058	0.000765458	-0.000119722	0.00134918	0.00270167	-0.000313241	-8.32806e-05	0.00425997	0.0057398
VCAM1	0.0791196	0.0136199	0.00375555	0.0120649	0.000105664	0.0522378	0.0162743	0.0123617	0.00101444	0.0297529	0.00641755	0.00520535	0.00345214	0.00119452	0.000158752	0.151808	0.0727877	0.164519	0.00273453	0.0114062	0.00094512	0.00539488	0.0563653	0.0165795	0.00581729	0.00789673	0.0122597	0.000527847	0.0317484	0.0107134	0.0829301	0.0404018	0.00491161	0.00178707	0.0426909	0.00216675	-1.05583e-05	0.146805	0.0415282	0.0359162	0.00927557	0.082105	0.0117294	0.0170607	0.195136	0.0146129	0.0121022	0.124358	0.0654214
MAT2B	0.0196118	0.000484372	0.000325249	0.00455299	-7.55624e-06	0.0268397	0.00294666	0.00145312	0.001061	0.0156224	0.000496124	0.00460306	-0.000930923	0.00136193	-3.8133e-05	0.0439	0.00308424	0.127764	-3.59463e-05	0.0239036	0.00290645	0.00736773	0.0738269	0.00138534	-0.00141027	0.00555108	0.00676523	0.00144687	0.04653	0.000958977	0.0723589	0.0382673	0.00774821	9.53204e-06	0.0048908	-0.000499887	5.29177e-05	0.0105882	0.00720715	0.0106642	0.00858471	0.048418	0.00239832	0.0341263	0.0185202	0.00640749	-0.00221549	0.0926243	0.0363502
SLC25A6	0.00494993	0.00184039	0.000314446	0.00175965	-7.24189e-06	0.0190482	0.00202697	-0.00126923	3.72917e-06	0.00142727	0.000874213	0.00192607	-0.000135463	-0.000590681	-1.63288e-05	0.0138952	-0.000580907	0.0304029	4.28331e-05	-0.00120169	0.00254119	0.00208499	0.0287677	-0.00147357	-0.00122979	0.00104281	-0.000627634	-0.000118673	0.0138631	-0.00121781	0.0133799	0.0180869	0.00463223	0.000120289	0.00262071	-0.000293262	6.727e-05	0.00632055	-0.00126952	0.00132903	0.0081588	0.0177565	-0.000675464	0.0114494	0.00681978	-0.000808589	-0.00109143	0.0262105	0.0164938
C20orf3	0.0071557	-0.000238065	0.000259444	0.00300275	-9.77346e-06	0.000412404	-0.0013462	0.000560867	0.000531502	0.0072182	0.000307456	0.0020347	0.000658683	-0.00122633	-1.30096e-05	0.039171	0.0010376	0.112438	-7.70769e-05	0.0485523	0.00200155	-0.00106422	0.0356805	0.00376919	-0.00161127	0.00236577	0.0251163	0.000598375	0.0371387	-0.00105775	0.0260003	0.00984218	0.00265286	3.22224e-05	0.00154234	-0.000521973	4.32059e-05	0.0295868	0.00585958	0.00460162	0.00211644	0.0463782	0.0095797	0.0268632	0.0176961	0.00543826	-0.00070796	0.0963978	0.0242006
BNIP3	0.00222147	0.00045629	0.000123248	-1.16233e-05	-3.29592e-06	0.00288456	0.00105254	-0.00019681	6.89255e-06	0.0010877	0.000458875	0.000927454	4.68065e-05	-0.000150694	-4.31642e-06	0.00434381	0.000924042	0.00439976	7.47321e-05	0.000375575	0.000117096	0.000885383	0.00511119	0.000517079	-0.000151685	-1.74942e-05	0.00120825	3.94497e-05	0.00129686	-0.00013489	0.00128786	0.00379599	0.000532033	8.41964e-05	0.0005667	-6.32971e-05	4.1557e-06	0.000364046	0.000543629	-0.000311137	0.00150378	0.00459224	0.000281779	0.000699323	0.000979362	-9.39916e-05	-0.000104232	0.00580211	0.00849397
PRMT6	0.0510388	0.000351926	0.00120971	0.00532293	2.47151e-05	0.0310659	0.0165137	-0.00184195	-1.44694e-06	0.00868674	0.000803391	0.00378671	0.00405805	0.000937442	-2.4385e-05	0.054476	0.00448513	0.0282231	0.00333777	-0.000863762	0.00102496	0.012046	0.023233	0.00142718	0.0032789	7.51869e-05	0.0135107	0.00338233	0.0105063	0.00389893	0.0503622	0.0470636	0.012639	0.00125817	0.00798895	0.000402804	2.78981e-05	0.021213	0.00336348	0.00623025	0.0378073	0.0160762	-0.000395944	0.0186468	0.0146244	0.0074445	0.00245203	0.122119	0.0659836
RPS25	0.27583	0.0352349	0.0112646	0.0362199	0.000327097	0.212803	0.0306204	0.0527753	0.00332421	0.368268	0.0213431	0.064682	0.0362991	0.0449606	0.000224325	0.402477	0.119523	0.599936	0.00428303	0.12173	0.0128916	0.0260086	0.459215	0.0338187	0.0347884	0.0105292	0.140019	0.0121068	0.0923228	0.0221773	0.431073	0.0643857	0.0214574	0.00516838	0.0808808	0.0139855	0.000324611	0.318307	0.068251	0.104677	0.0618398	0.600774	0.0945694	0.0719011	0.533936	0.0759548	0.0798408	0.758079	0.494469
IGHA1	0.248722	0.025061	0.0100623	0.0440526	0.000313797	0.126789	0.0645118	0.0775847	0.00225589	0.234879	0.0157114	0.0407529	0.0663539	0.0372314	0.000282391	0.683433	0.094204	0.626589	0.0153384	0.128112	0.00176428	0.0319278	0.294842	0.0767342	0.0575462	0.0176265	0.222406	0.035273	0.0831405	0.0648553	0.317925	0.11898	0.029097	0.00199931	0.105664	0.0115826	6.59019e-05	0.43641	0.128223	0.159515	0.115609	0.551492	0.0742987	0.041858	0.344211	0.102907	0.0624583	0.767453	0.518658
CCDC47	0.00258202	-8.64851e-05	0.000157501	-0.000255024	-1.56593e-06	0.00250377	-0.000113346	0.00210902	9.5287e-05	0.00402481	4.81083e-05	0.000397913	6.97312e-05	2.24905e-05	-7.35459e-06	0.0134563	0.00152418	0.016825	-6.92535e-05	0.00849033	3.2281e-05	-0.000333846	0.00310717	0.00133545	-0.000486187	9.42641e-05	0.00363698	4.30431e-05	0.00713844	0.000174818	0.00225701	0.000956618	-0.000128522	2.75228e-05	0.000290936	-6.1483e-05	-4.57642e-07	0.0191526	0.00266567	0.00156463	-0.000102302	0.017876	0.000795854	0.0018194	0.0023594	0.00113187	-3.28715e-05	0.0183784	0.00382085
TSR1	0	0	0	0	0	0	0	0	0	0	0	0	0	0	0	0	0	0	0	0	0	0	0	0	0	0	0	0	0	0	0	0	0	0	0	0	0	0	0	0	0	0	0	0	0	0	0	0	0
CELA3A	0.00814345	6.93826e-05	-8.92796e-05	0.00279272	-4.60588e-06	0.00477055	0.00290247	0.0113045	5.2774e-05	0.0194907	0.00180959	0.00125476	-0.000420515	0.0014387	2.20647e-05	0.00654147	0.000492905	0.0478965	-0.000119273	0.0049755	-0.000130534	-0.000681946	-0.00135573	0.00790035	0.0145607	0.00165768	0.00100044	0.000200466	0.00353479	0.00569797	0.0251728	-0.00144607	-0.000142692	0.000416746	0.00170699	0.00041531	-1.09776e-05	0.0143163	0.0237743	0.0148803	0.000493063	0.0324601	-0.000970633	0.00212434	0.0516844	-0.000375581	0.000409945	0.034121	0.0307359
MPDU1	0.0033099	0.00279815	1.37354e-05	0.00923702	2.3303e-05	0.00621172	0.00180282	0.000851693	6.45635e-05	0.0100755	7.68726e-06	0.000163722	0.00293758	0.000867129	3.89056e-05	0.00374269	0.000632579	0.0460735	-0.000265963	0.000581431	0.000262001	0.000275582	0.0150316	0.00243219	0.00177646	0.00188718	0.0100994	0.000363768	0.00693101	0.000678115	0.0163378	0.0124204	0.000416615	-0.000118967	0.00619772	0.000738869	-2.77334e-06	0.0203969	0.00177994	0.0186619	0.00044641	0.00508049	0.00145322	0.00192826	0.0113618	0.0105251	0.00394207	0.0367025	0.0393452
Unknown	0	0	0	0	0	0	0	0	0	0	0	0	0	0	0	0	0	0	0	0	0	0	0	0	0	0	0	0	0	0	0	0	0	0	0	0	0	0	0	0	0	0	0	0	0	0	0	0	0
Unknown	0.00923857	0.0063359	-0.000303906	0.00564907	8.93543e-05	0.00484071	-0.00192983	0.00476632	0.000142656	0.0231633	0.00013111	0.00315187	0.00476838	0.00118754	0.000201301	0.0361528	0.00437564	0.164682	0.00030788	0.00907599	-0.000188538	-0.000624671	0.0324774	0.0221612	0.0134625	0.00442348	-0.000202419	-0.000434489	0.00919827	0.00784113	0.0504766	0.0140545	-0.00053619	-0.00031744	0.0184978	0.00481207	-1.71396e-05	0.0462276	0.0448266	0.0215438	-0.0012073	0.0351024	-0.000653426	0.00100614	0.119004	0.0111363	0.00849039	0.0387243	0.0339538
PIGO	0.185679	0.0435182	0.0027193	0.0344279	7.95831e-05	0.190389	0.0486983	0.010028	0.000754017	0.131639	0.00544491	0.0374185	0.0151733	0.0152315	0.00037857	0.211357	0.0133729	0.34785	0.0074923	0.024471	0.00734155	0.0593341	0.168868	0.0228055	0.0244885	0.0161438	0.0724145	0.0130439	0.0703753	0.072621	0.199724	0.230887	0.0516509	0.00267648	0.165427	0.00305293	0.000115891	0.34545	0.0428616	0.0916122	0.0904916	0.116312	0.0375886	0.0877781	0.317864	0.0529257	0.0227889	0.468084	0.346959
PSMB4	0.0109995	0.0012114	0.000298286	0.00847604	3.71118e-05	0.0082041	-0.000992626	0.00242412	3.89885e-06	0.0151888	0.00109546	0.00190562	0.00647529	0.00156065	-2.77506e-05	0.0265466	0.0071093	0.131484	0.000322428	0.00691444	0.00121962	0.0042619	0.0504035	0.00564647	-0.00281791	0.00583658	0.00441879	0.00185381	0.0201712	-0.00271066	0.0215561	0.0278893	0.00317868	0.00077241	0.000332813	0.00236149	2.11385e-05	0.0185437	0.00127514	0.0168203	0.00229151	0.0314423	0.00155579	0.0123904	0.0285079	0.010151	0.0099967	0.0608549	0.0398187
GOLGA2	0.00423532	-0.000144362	0.000107077	0.00162417	3.65989e-07	0.00261552	0.000702578	0.00531616	1.40545e-05	0.00452811	0.000196512	4.36182e-05	-4.29169e-05	0.000546917	-5.7064e-06	0.00789223	1.54722e-05	0.0108051	-2.48241e-05	-0.000387506	8.98385e-06	-0.000127874	0.000414997	0.000422724	0.00221036	0.000425517	-0.000553849	2.94347e-05	0.000276481	0.000826502	0.00546521	-0.000632202	-2.39333e-05	9.20316e-05	-0.000679279	0.000160164	-5.55999e-07	0.00648648	0.00234718	0.00401199	0.000187748	0.0154455	0.000457387	0.000108367	0.019858	-0.000458053	0.0010124	0.0134671	0.00590805
RAB9A	0.000466818	0.000155597	1.43963e-06	0.000332474	5.81333e-07	0.000515427	0.000336454	0.000354121	9.91275e-06	8.9444e-05	0.000130851	4.76977e-05	-3.44379e-07	5.37803e-05	7.56502e-07	0.000664506	-5.05716e-05	0.00516485	6.83148e-05	0.00010613	4.77198e-05	0.000428494	0.000376202	1.71659e-05	0.000112124	3.16123e-05	0.000515607	-1.23187e-05	0.000108592	9.08972e-05	0.000536207	0.00134393	0.000237673	6.3479e-05	0.000870934	7.06339e-05	6.49844e-07	0.00223398	0.000214008	4.49527e-05	0.000316539	0.000517027	-9.16346e-05	0.000350781	0.00222727	4.61988e-05	-8.70576e-06	0.00207145	0.00368583
KIF1B	-0.000903868	-0.00102058	2.23047e-05	-0.000205504	-9.53265e-06	-0.000649508	0.000175481	0.000679722	0.000221914	-0.00154345	0.000794386	0.000865905	-0.0016313	0.00206491	-1.87991e-05	0.0326314	-0.000875314	0.0341738	0.000792234	0.000360532	-0.000253535	0.00142532	0.00298861	0.00146121	0.000645863	-5.42843e-05	0.010581	-6.26281e-05	-0.0011577	0.00186982	0.00315384	0.00178152	0.000801962	0.00155966	-0.00292936	0.000812726	-8.91606e-06	0.00508582	0.00415168	-0.000405467	0.00218285	0.00401826	-0.00223488	0.00120036	0.0167381	0.000469261	0.00338204	0.0240372	0.00258888
KIF2C	0.00848077	0.00471411	-7.14366e-05	0.00907707	7.36639e-05	0.0108121	0.00918193	0.00171251	7.53702e-05	0.027021	0.00573161	0.00220708	0.00936568	0.00445526	-4.05445e-07	0.0161317	-0.000493274	0.125857	0.00198717	0.000822278	1.39743e-05	0.0087767	0.0466431	0.00983061	-0.000141769	0.00027971	0.0170907	0.00242071	0.00709752	-0.00238824	0.0124422	0.0465106	0.0043858	0.00195437	0.00977307	0.00244738	-4.8017e-06	0.050374	0.00617471	0.0024671	0.0135445	0.0283071	0.00251275	0.00427883	0.0203015	0.0093041	0.000791805	0.0376894	0.074629
C20orf30	0.019497	0.0052903	-2.6494e-05	0.00591172	-4.9212e-05	0.0291367	0.00415358	0.00203915	0.000513121	0.00238399	-3.96572e-05	0.000817631	-0.00178552	0.00178005	4.92092e-05	0.0173788	0.00612428	0.0802655	-5.47852e-05	0.0167911	0.00172408	0.0046603	0.0434911	6.94892e-07	0.0026882	0.00512862	0.0054022	0.00057304	0.0396763	0.0017728	0.0646469	0.0518557	0.00662762	0.000123882	0.0178651	4.73126e-05	1.10518e-05	0.00375061	0.00540757	0.0175938	0.00641222	0.0178258	0.00188542	0.0317828	0.0285835	0.00399012	0.000286029	0.139262	0.0506033
EIF2S2	0.00825199	-0.00082407	0.000401675	0.000874137	5.03665e-05	0.00181289	0.00113331	0.00618269	0.000451648	0.0259646	0.000643565	-0.0011334	0.00618602	0.00144777	-3.9979e-06	0.0127101	0.00157037	0.0712851	-0.000155953	0.0177945	-0.000251548	-0.000883543	0.00126845	0.00160779	0.00582099	-9.52149e-06	0.0129087	0.000715933	0.0111219	0.00439807	0.00681693	0.0123727	0.00232772	0.000485552	0.00311934	-0.000260869	-1.49417e-05	0.0347619	0.0112963	0.00286357	0.00699344	0.0196327	0.0141782	0.0159305	0.0273101	0.00712572	0.000672327	0.132524	0.0511517
MED28	0.0016282	0.00118544	-2.57916e-05	0.000239379	-2.63659e-06	0.00227915	0.000221792	-0.000208217	1.07186e-05	0.000374496	-3.66459e-05	-8.5103e-05	1.85197e-05	-0.00013119	2.13928e-05	0.000194478	-4.58139e-05	0.00265974	-1.16883e-05	-0.000168994	6.67582e-05	3.07883e-05	0.000571822	-0.000184543	0.000846205	9.19268e-05	0.000887973	-8.2005e-05	0.000832916	-5.41137e-05	0.00215557	0.00276232	0.000175526	2.58223e-06	0.00317298	9.56545e-06	-1.03422e-07	0.000946078	-0.000113993	0.00148047	0.000229029	0.000309393	-0.00012116	0.000219773	0.00259619	-4.42363e-05	-0.000206297	0.00289232	0.0029642
[truncated: 25 more columns]
