# Supplementary material for: A diagnostic methodology for Alzheimer’s disease
Source: J Clin Bioinforma. 2013 Apr 25;3:9. doi: 10.1186/2043-9113-3-9 (PMC3660190; doi:10.1186/2043-9113-3-9)
Supplement: Additional file 9 — GSE4227 AD MI.xlsx. An MS Office Excel file which contains a matrix of the pairwise MI values of 52 biomarkers of AD samples. [file 2043-9113-3-9-S9.xlsx]

## Sheet: Sheet1
This is the table containes calculations of pair-wise mutual information for GSE4227 AD samples
	MLPH	CSTF1	C11orf2	TCF19	C2orf42	MLLT11	C21orf117	CAPZB	LOC729991	DDX24	C9orf46	VAMP4	KLK5	ATF5	CYFIP2	FEZ1	ALDH4A1	CYB561	AP3S1	RBX1	ENY2	CADPS	NDUFA6	OSR2	ZNF3	TMEM128	KCNIP3	DHRS7	NRBP1	ATF3	HIST1H4E	DDX5	ATG12	C20orf54	ROM1	SLC2A5	RPL9	EIF4E2	APH1A	SLC25A3	BTF3	HEBP2	SLC38A10	SND1	Unknown	C7orf42	C2orf42	TMEM70	GCC1
MLPH	0.00147915	8.82715e-05	1.4822e-05	0.00122919	-0.000133097	0.000900103	0.000945349	0.000164756	0.000627843	-0.00032019	-0.000162315	8.96896e-08	0.00257639	9.33252e-05	0.00224206	-0.000109073	0.00014019	0.00013806	-1.14319e-06	2.80584e-06	-4.12997e-05	5.71568e-05	0.000105129	0.000237939	6.92786e-06	4.15403e-06	-1.47373e-07	0.00277686	-1.21212e-05	-0.000153125	0.000378838	0.00203447	0.000509965	0.000222438	0.000238172	2.49114e-05	0.00558688	0.000306204	0.000164734	0.00023341	0.00015721	0.0132816	0.00124905	0.000178239	0.000560517	3.85703e-05	0.000242434	0.000530957	7.25999e-06
CSTF1	8.82715e-05	0.0054431	2.20462e-05	0.00450918	0.000639762	0.000720447	0.00158726	0.00662255	0.000356661	0.00169523	-0.00040083	9.66426e-07	-0.00147984	-0.000781184	0.00499936	0.000814	0.00258037	-5.96766e-05	0.000100678	1.81784e-06	-4.25014e-05	-0.000146316	0.000145445	-0.000243789	0.00081178	-0.000120697	-1.37732e-05	0.0053821	-3.02331e-05	-0.000536384	0.000581305	0.000726688	-0.000754027	0.000330928	2.17867e-05	0.000129374	0.0272537	-0.000215322	0.000159252	0.000802308	0.000257966	0.0185389	0.00160095	0.000651757	0.000900576	-0.000190697	-0.000128941	0.000279186	-0.000160143
C11orf2	1.4822e-05	2.20462e-05	9.74383e-05	0.000327987	-1.82165e-05	-2.84464e-07	3.79767e-05	0.00162664	-6.29947e-05	1.69714e-05	0.000138033	-3.71063e-07	0.000406906	0.000896088	0.000958025	2.26097e-05	0.000161834	7.63639e-06	1.37806e-05	5.34786e-06	3.13863e-05	1.4798e-06	3.50916e-05	3.2055e-05	0.000347532	2.60184e-05	1.96364e-06	0.000267145	-6.84993e-06	0.000225685	0.000100388	0.000735139	3.85863e-05	3.58038e-07	-1.17211e-05	6.23477e-05	0.000841396	3.57819e-05	6.70692e-05	4.17878e-05	8.30215e-05	0.00267578	0.000189256	-4.2141e-05	-4.31731e-05	-1.55524e-05	3.65383e-05	-9.28766e-06	3.69674e-05
TCF19	0.00122919	0.00450918	0.000327987	0.179315	-0.000594154	0.00555588	0.0261115	0.0260415	0.00417163	-0.00126203	0.00119345	-2.20189e-05	0.0243616	0.030912	0.0467451	-0.000190822	0.00456363	-0.000818402	-0.000243883	5.40602e-05	0.000269507	0.00315444	0.000758827	0.00279505	0.008274	0.000881715	0.000132332	0.0080299	1.43589e-05	0.00475886	-0.000662948	0.0366283	0.00972271	0.00114732	0.000370167	0.00445288	0.140727	0.00714841	0.000405359	-0.000120466	0.00307294	0.16103	0.0143787	0.00585404	-0.00160387	0.0010223	0.00390138	-0.00091911	0.00293428
C2orf42	-0.000133097	0.000639762	-1.82165e-05	-0.000594154	0.00311103	-9.89739e-06	0.00251092	0.00816555	9.27936e-05	0.00182992	0.000255833	9.07152e-06	-0.00097587	-0.000855111	0.00190509	0.00118301	0.00245535	0.000241043	0.000336557	-2.92371e-06	-1.65769e-05	-2.60437e-05	0.000114442	-6.28803e-05	0.00183796	-5.43197e-05	-3.97861e-06	-0.00151888	6.48537e-05	-0.000160491	0.000124852	0.000329362	0.000602363	0.000155226	4.27816e-06	0.000216228	0.0225815	-4.54578e-05	-6.04799e-05	0.00109061	9.67178e-05	0.0276287	0.00409152	0.000283431	0.0022858	0.00042969	-0.000183381	0.000205914	-0.000121175
MLLT11	0.000900103	0.000720447	-2.84464e-07	0.00555588	-9.89739e-06	0.0161068	-0.000118311	0.0137046	0.0027359	0.000442601	-7.10644e-05	1.23071e-05	-0.00169971	-0.00117519	0.00484822	0.000119604	0.00441267	0.00242394	0.000179964	5.01423e-05	-0.000122756	-3.38986e-05	0.000660663	-0.000292872	0.00675438	-0.0001252	-1.11896e-05	0.011564	0.000240939	0.00193613	0.00370126	0.0166567	0.00275974	0.000826049	0.000277097	0.00177027	0.0318773	0.000112732	-0.00018987	0.00208436	0.000283818	0.033783	-0.000152964	0.000397765	0.00350759	-5.38253e-05	-0.000309599	0.00167351	-0.000297316
C21orf117	0.000945349	0.00158726	3.79767e-05	0.0261115	0.00251092	-0.000118311	0.251716	0.0461515	0.000963926	0.0224116	0.00435036	-3.27515e-06	0.018431	0.0202011	0.0972537	0.0012634	0.0125783	0.000706281	7.64201e-05	-1.45755e-05	0.000804897	0.00420522	0.000763682	0.000504766	0.0135924	0.000919605	5.60879e-05	-0.00209343	0.000637058	0.00135586	-0.000231703	0.0659717	0.0318214	0.00516306	0.000178389	0.00130397	0.0760061	0.00708693	0.00192446	0.0115153	0.00203968	0.262724	0.0128502	0.0077934	0.00335426	0.000777053	0.000407424	-0.000412873	0.000536751
CAPZB	0.000164756	0.00662255	0.00162664	0.0260415	0.00816555	0.0137046	0.0461515	0.378885	0.00694907	0.0189257	0.0197404	3.45487e-05	0.000962598	0.0200049	0.068605	0.00512906	0.0214112	0.00747839	0.00169635	0.000259193	0.00221965	0.000962711	0.00667936	-0.00048723	0.0469853	0.00041674	0.000339603	0.0170492	0.00197944	0.014705	0.00292503	0.0853431	0.00610486	0.0127152	0.000429826	0.00768323	0.203046	0.000766055	0.00238867	0.016223	0.00320964	0.288376	0.0244604	0.0162178	0.0188253	0.000559899	0.000222834	0.00049585	0.000422159
LOC729991	0.000627843	0.000356661	-6.29947e-05	0.00417163	9.27936e-05	0.0027359	0.000963926	0.00694907	0.0037356	-0.000291121	-0.000129211	-9.52452e-06	-0.000254059	-0.00127901	0.00182796	-0.000142769	1.06469e-05	0.000286337	5.05781e-05	4.95907e-06	-5.19145e-05	5.90884e-05	-0.000206773	-0.000164908	0.00350883	4.06515e-05	1.53773e-05	0.00301077	0.000111205	0.000795495	-0.00017298	0.00869776	-0.000491618	-6.6674e-06	0.00039858	-0.000267515	0.0155417	0.000289382	2.32522e-05	6.5151e-05	-2.83534e-05	0.0165728	0.000241399	0.00132859	0.000774734	0.000242514	-0.000156335	0.000288988	-0.000148821
DDX24	-0.00032019	0.00169523	1.69714e-05	-0.00126203	0.00182992	0.000442601	0.0224116	0.0189257	-0.000291121	0.0198803	0.00621706	-1.77783e-05	-0.000886547	0.0096015	0.0194871	0.000635842	0.00706496	0.000945296	0.000152477	8.32237e-06	0.000133928	-4.94616e-05	0.000752658	5.12381e-05	0.00618641	2.78467e-05	1.82398e-05	-0.00182527	-7.40963e-05	0.000783695	-0.000622478	0.0276129	0.0129254	0.00101514	-0.000145615	0.000964739	0.0488674	0.00208178	-6.60815e-05	0.00750414	0.00064434	0.0642332	0.00453902	0.000721394	0.00426349	0.00041995	-0.000223163	-7.90781e-05	-0.000168958
C9orf46	-0.000162315	-0.00040083	0.000138033	0.00119345	0.000255833	-7.10644e-05	0.00435036	0.0197404	-0.000129211	0.00621706	0.00933427	-1.38122e-05	-0.000964633	0.0087957	0.00525684	1.35542e-05	0.0011623	0.000637275	6.92801e-06	1.47761e-05	0.000248889	-2.0706e-06	4.14693e-05	-0.000182104	0.000168019	0.000351683	9.48764e-05	-0.00125851	-8.31691e-05	0.0020113	-0.000290667	0.00801701	0.00525347	0.000354849	-0.000123623	-0.00076512	0.0151221	-0.000197889	0.000644112	0.00454804	0.000248313	0.0203836	0.00280126	0.000414857	0.00139567	0.000610926	-2.53081e-05	-0.000540886	-0.000159645
VAMP4	8.96896e-08	9.66426e-07	-3.71063e-07	-2.20189e-05	9.07152e-06	1.23071e-05	-3.27515e-06	3.45487e-05	-9.52452e-06	-1.77783e-05	-1.38122e-05	2.21771e-06	-2.31548e-05	-7.76278e-07	4.71258e-06	3.97796e-06	-2.11455e-05	1.90277e-05	3.64701e-07	-1.26551e-07	-7.24201e-07	-3.56284e-07	-2.65357e-06	5.32281e-06	-1.26953e-05	-2.26999e-06	-1.67396e-07	1.14471e-05	-1.68792e-06	4.12989e-06	1.26464e-05	2.42353e-05	8.36922e-05	4.87436e-06	-9.76543e-07	6.53466e-06	9.98483e-05	9.78444e-06	7.31235e-07	-6.03233e-06	-3.43037e-06	0.000941678	-2.02342e-05	6.5173e-06	1.04063e-05	-1.85971e-06	-2.43504e-06	2.12822e-05	-2.15172e-06
KLK5	0.00257639	-0.00147984	0.000406906	0.0243616	-0.00097587	-0.00169971	0.018431	0.000962598	-0.000254059	-0.000886547	-0.000964633	-2.31548e-05	0.043866	0.0174192	0.0296416	-0.000236744	0.00659183	-7.56795e-05	-0.000106626	-1.84807e-05	5.11588e-05	0.00116205	0.00187966	0.0043708	0.0178617	0.000806306	7.20044e-06	-0.00168283	-0.00016946	0.00152569	7.77502e-06	0.0399619	0.00431851	-0.000269586	-8.43712e-05	0.0058727	0.0100267	0.00458156	0.000499713	-0.000536705	0.000854936	0.0999383	0.0142079	0.000226661	-0.00348444	-0.000127873	0.00389415	-0.000940996	0.00280398
ATF5	9.33252e-05	-0.000781184	0.000896088	0.030912	-0.000855111	-0.00117519	0.0202011	0.0200049	-0.00127901	0.0096015	0.0087957	-7.76278e-07	0.0174192	0.126562	0.12726	0.000469546	0.0116496	0.0016582	-3.90307e-05	-5.08697e-06	0.000212825	0.000606624	0.00253729	0.0059028	0.0155645	0.000734404	0.000108756	0.00288365	-0.000120267	0.00727602	-0.00115899	0.0530736	0.0407299	0.000242541	-0.000254653	0.00766379	0.0315183	0.00382239	0.00203084	0.00521989	0.000502954	0.205669	-0.00114608	0.00178264	0.000619012	0.000895775	0.0039238	-0.0006522	0.00354648
CYFIP2	0.00224206	0.00499936	0.000958025	0.0467451	0.00190509	0.00484822	0.0972537	0.068605	0.00182796	0.0194871	0.00525684	4.71258e-06	0.0296416	0.12726	0.352976	0.0062289	0.0314121	0.00370524	0.000516066	2.04369e-05	0.000254174	0.00174375	0.0010087	0.0022393	0.023657	0.000367103	5.22907e-05	0.00946693	0.000235265	0.00299185	0.00440954	0.141909	0.0433837	0.00595036	-4.32176e-06	0.00625791	0.135935	0.0111344	0.00400722	0.0136081	0.00105151	0.370644	0.015168	0.0137757	-6.53774e-05	0.000291247	0.00157873	-0.00102626	0.00182406
FEZ1	-0.000109073	0.000814	2.26097e-05	-0.000190822	0.00118301	0.000119604	0.0012634	0.00512906	-0.000142769	0.000635842	1.35542e-05	3.97796e-06	-0.000236744	0.000469546	0.0062289	0.00123108	0.0016916	0.000192298	0.000157477	-5.49731e-07	-2.1166e-05	4.94509e-05	0.000161052	-8.14613e-06	0.000802981	7.94607e-06	-4.93124e-06	-6.99282e-06	-7.7308e-06	7.95623e-05	0.000392972	0.00313734	-0.000200534	0.000180676	-2.84507e-05	0.000227414	0.0133556	-7.19209e-06	-7.94108e-06	0.000448074	6.44144e-05	0.0155014	0.00214771	0.00023991	0.000965685	-4.39124e-05	1.61435e-05	-1.85077e-05	3.74541e-05
ALDH4A1	0.00014019	0.00258037	0.000161834	0.00456363	0.00245535	0.00441267	0.0125783	0.0214112	1.06469e-05	0.00706496	0.0011623	-2.11455e-05	0.00659183	0.0116496	0.0314121	0.0016916	0.0245017	-6.30385e-05	0.000739426	-7.09821e-06	5.13519e-05	9.51001e-05	0.00252854	0.000201872	0.0120256	0.000272168	-4.36974e-06	-0.00196442	2.46301e-05	0.000518431	-0.000806966	0.0462914	0.0025537	0.000116187	-0.000154727	0.00221748	0.0544017	0.00162238	0.00065855	0.00343742	0.000522766	0.0877318	0.0109605	-0.000546275	0.00501427	-3.65019e-05	3.68744e-06	-9.60172e-05	3.2523e-05
CYB561	0.00013806	-5.96766e-05	7.63639e-06	-0.000818402	0.000241043	0.00242394	0.000706281	0.00747839	0.000286337	0.000945296	0.000637275	1.90277e-05	-7.56795e-05	0.0016582	0.00370524	0.000192298	-6.30385e-05	0.00318415	4.87787e-05	1.59764e-08	-3.4721e-05	0.000120469	0.000189983	0.000170649	-2.82132e-05	3.30491e-05	-3.4098e-06	0.000355742	8.81869e-05	0.000165453	0.00116236	0.00156116	0.00595377	0.000985923	1.19819e-05	0.0004975	0.0120072	0.00110515	-9.39634e-05	0.000568725	3.46363e-05	0.0138294	-0.000462225	0.00105626	-0.000160434	0.000131892	8.2985e-07	0.000584876	1.95862e-05
AP3S1	-1.14319e-06	0.000100678	1.37806e-05	-0.000243883	0.000336557	0.000179964	7.64201e-05	0.00169635	5.05781e-05	0.000152477	6.92801e-06	3.64701e-07	-0.000106626	-3.90307e-05	0.000516066	0.000157477	0.000739426	4.87787e-05	0.00020138	-7.88372e-07	-1.10806e-05	2.1406e-06	6.3459e-05	-3.51109e-05	0.00127898	2.55817e-05	-2.83018e-06	0.000142596	9.06264e-05	-0.000111031	6.27815e-05	0.00215931	1.28648e-05	6.39335e-05	3.16328e-06	0.000155537	0.0043396	0.000193338	1.74676e-05	8.91317e-05	2.46039e-05	0.00760973	0.000537361	-9.62597e-06	0.000411976	1.57332e-05	-2.92808e-05	5.02689e-05	-3.63118e-05
RBX1	2.80584e-06	1.81784e-06	5.34786e-06	5.40602e-05	-2.92371e-06	5.01423e-05	-1.45755e-05	0.000259193	4.95907e-06	8.32237e-06	1.47761e-05	-1.26551e-07	-1.84807e-05	-5.08697e-06	2.04369e-05	-5.49731e-07	-7.09821e-06	1.59764e-08	-7.88372e-07	1.68876e-06	4.62259e-06	-1.73478e-06	-6.22196e-07	-2.98991e-06	5.50568e-05	-2.08244e-06	2.61658e-07	9.4544e-05	3.87372e-07	3.97982e-05	2.51945e-05	1.67162e-05	4.09589e-07	6.19099e-06	-8.3961e-07	4.56402e-07	4.22185e-05	-1.80568e-06	3.06563e-06	1.72633e-05	4.36292e-06	0.00015441	1.81937e-05	6.13544e-06	6.25487e-07	2.08036e-06	-1.2999e-06	-5.27668e-06	-1.64087e-06
ENY2	-4.12997e-05	-4.25014e-05	3.13863e-05	0.000269507	-1.65769e-05	-0.000122756	0.000804897	0.00221965	-5.19145e-05	0.000133928	0.000248889	-7.24201e-07	5.11588e-05	0.000212825	0.000254174	-2.1166e-05	5.13519e-05	-3.4721e-05	-1.10806e-05	4.62259e-06	0.000168776	4.99179e-06	4.20128e-05	9.95365e-07	0.000241392	3.24278e-05	6.21979e-06	-0.000180342	-4.25789e-06	0.000156801	-6.88334e-05	3.67649e-05	-0.000189971	0.000113573	-7.38447e-06	-2.20625e-05	0.00096581	-1.98206e-05	8.80517e-05	7.88105e-05	-4.07517e-06	0.00350289	0.000283971	0.000107174	0.000420518	-1.1411e-06	-1.30416e-05	-3.86827e-05	6.17295e-09
CADPS	5.71568e-05	-0.000146316	1.4798e-06	0.00315444	-2.60437e-05	-3.38986e-05	0.00420522	0.000962711	5.90884e-05	-4.94616e-05	-2.0706e-06	-3.56284e-07	0.00116205	0.000606624	0.00174375	4.94509e-05	9.51001e-05	0.000120469	2.1406e-06	-1.73478e-06	4.99179e-06	0.000414366	8.9232e-05	9.95714e-05	0.000685214	-5.15357e-06	3.72553e-06	0.000463901	5.89184e-05	0.000280001	-1.78087e-05	0.00175188	0.00143158	8.6646e-05	1.67543e-05	0.000231134	0.00208179	0.000470876	2.0368e-05	-1.14681e-05	6.76494e-05	0.0062804	0.000664015	1.91797e-05	-0.000156578	2.03393e-05	0.000131551	7.05133e-06	0.000117001
NDUFA6	0.000105129	0.000145445	3.50916e-05	0.000758827	0.000114442	0.000660663	0.000763682	0.00667936	-0.000206773	0.000752658	4.14693e-05	-2.65357e-06	0.00187966	0.00253729	0.0010087	0.000161052	0.00252854	0.000189983	6.3459e-05	-6.22196e-07	4.20128e-05	8.9232e-05	0.00254171	0.000545729	0.00546148	-3.34497e-05	-2.95159e-06	0.00111884	-1.31471e-05	0.000925123	-0.000137813	0.00972372	0.00245088	2.26808e-05	3.40408e-06	0.00290661	0.0118369	0.000198714	-7.7724e-05	0.00014154	2.88054e-05	0.0275481	0.000971828	-5.8386e-05	0.000823716	-3.88144e-05	0.000981341	-5.7778e-05	0.000457915
OSR2	0.000237939	-0.000243789	3.2055e-05	0.00279505	-6.28803e-05	-0.000292872	0.000504766	-0.00048723	-0.000164908	5.12381e-05	-0.000182104	5.32281e-06	0.0043708	0.0059028	0.0022393	-8.14613e-06	0.000201872	0.000170649	-3.51109e-05	-2.98991e-06	9.95365e-07	9.95714e-05	0.000545729	0.00120585	0.00258889	5.74593e-05	-4.41604e-06	-0.000194301	-4.13925e-05	0.00047606	-9.28393e-05	0.00135422	0.00270854	-4.27401e-05	-2.30886e-05	0.0016249	0.00055388	0.000354985	-1.80677e-05	-0.000244502	1.47121e-05	0.0170626	0.000477986	7.89994e-05	-0.000592269	-2.58911e-05	0.000872084	-8.5347e-05	0.000594413
ZNF3	6.92786e-06	0.00081178	0.000347532	0.008274	0.00183796	0.00675438	0.0135924	0.0469853	0.00350883	0.00618641	0.000168019	-1.26953e-05	0.0178617	0.0155645	0.023657	0.000802981	0.0120256	-2.82132e-05	0.00127898	5.50568e-05	0.000241392	0.000685214	0.00546148	0.00258889	0.131717	2.09485e-05	9.66218e-05	0.00396181	0.000358819	0.0112235	-8.27004e-06	0.0847474	0.0104681	-0.000213441	-0.000123689	0.0150272	0.0874607	0.00537891	-0.000370327	0.00404166	0.00123129	0.20845	0.02115	0.000123539	0.016447	-0.000200734	0.00322597	-0.000356301	0.00207063
TMEM128	4.15403e-06	-0.000120697	2.60184e-05	0.000881715	-5.43197e-05	-0.0001252	0.000919605	0.00041674	4.06515e-05	2.78467e-05	0.000351683	-2.26999e-06	0.000806306	0.000734404	0.000367103	7.94607e-06	0.000272168	3.30491e-05	2.55817e-05	-2.08244e-06	3.24278e-05	-5.15357e-06	-3.34497e-05	5.74593e-05	2.09485e-05	0.000671846	2.23118e-07	0.000124378	-1.56731e-05	0.00028829	4.01149e-05	0.00121625	-0.000486834	-7.5619e-05	-1.28377e-05	0.000115002	0.00209346	-8.66884e-06	7.13243e-05	-4.29696e-05	6.28399e-05	0.00229211	0.000718042	-0.000173959	0.000293597	-2.27685e-05	-6.4561e-05	-0.000126497	-4.55143e-05
KCNIP3	-1.47373e-07	-1.37732e-05	1.96364e-06	0.000132332	-3.97861e-06	-1.11896e-05	5.60879e-05	0.000339603	1.53773e-05	1.82398e-05	9.48764e-05	-1.67396e-07	7.20044e-06	0.000108756	5.22907e-05	-4.93124e-06	-4.36974e-06	-3.4098e-06	-2.83018e-06	2.61658e-07	6.21979e-06	3.72553e-06	-2.95159e-06	-4.41604e-06	9.66218e-05	2.23118e-07	3.85129e-06	-3.4346e-05	-1.89342e-06	5.75546e-05	-6.73233e-06	8.79048e-05	1.31554e-05	-2.48971e-06	-9.74543e-07	-1.38759e-05	0.000279357	-3.6339e-06	5.04821e-06	3.7362e-05	9.91373e-07	0.00035655	7.08106e-05	1.43107e-05	7.19134e-05	1.21395e-05	-5.03608e-06	-9.37376e-06	-2.7911e-06
DHRS7	0.00277686	0.0053821	0.000267145	0.0080299	-0.00151888	0.011564	-0.00209343	0.0170492	0.00301077	-0.00182527	-0.00125851	1.14471e-05	-0.00168283	0.00288365	0.00946693	-6.99282e-06	-0.00196442	0.000355742	0.000142596	9.4544e-05	-0.000180342	0.000463901	0.00111884	-0.000194301	0.00396181	0.000124378	-3.4346e-05	0.0705396	0.000622238	-0.00131811	0.00730086	0.0049599	-0.000139887	0.00131057	0.000755421	0.00164553	0.0578777	0.000492449	0.000228689	0.00402147	0.00155189	0.0619111	-0.00266162	-0.000246194	-0.00177968	-0.000745425	0.0019434	0.00121853	0.000281325
NRBP1	-1.21212e-05	-3.02331e-05	-6.84993e-06	1.43589e-05	6.48537e-05	0.000240939	0.000637058	0.00197944	0.000111205	-7.40963e-05	-8.31691e-05	-1.68792e-06	-0.00016946	-0.000120267	0.000235265	-7.7308e-06	2.46301e-05	8.81869e-05	9.06264e-05	3.87372e-07	-4.25789e-06	5.89184e-05	-1.31471e-05	-4.13925e-05	0.000358819	-1.56731e-05	-1.89342e-06	0.000622238	0.000215449	-0.000116828	5.27487e-05	0.000456306	-0.000199628	0.000234944	-5.29754e-06	0.000145891	0.00200948	0.000302836	-1.88123e-06	-1.47725e-05	6.12472e-05	0.00464385	-0.000134298	5.50002e-05	-3.24732e-05	6.67899e-05	-2.34942e-05	8.2679e-06	-1.70438e-05
ATF3	-0.000153125	-0.000536384	0.000225685	0.00475886	-0.000160491	0.00193613	0.00135586	0.014705	0.000795495	0.000783695	0.0020113	4.12989e-06	0.00152569	0.00727602	0.00299185	7.95623e-05	0.000518431	0.000165453	-0.000111031	3.97982e-05	0.000156801	0.000280001	0.000925123	0.00047606	0.0112235	0.00028829	5.75546e-05	-0.00131811	-0.000116828	0.0100427	7.04331e-05	0.0118322	0.00228994	-0.000310405	-0.000121775	0.00160279	0.0123137	-0.0002293	0.000195467	0.000896572	0.000354029	0.0413885	0.000657673	0.000459325	0.000113689	0.000106515	0.000650424	-0.000599724	0.000650987
HIST1H4E	0.000378838	0.000581305	0.000100388	-0.000662948	0.000124852	0.00370126	-0.000231703	0.00292503	-0.00017298	-0.000622478	-0.000290667	1.26464e-05	7.77502e-06	-0.00115899	0.00440954	0.000392972	-0.000806966	0.00116236	6.27815e-05	2.51945e-05	-6.88334e-05	-1.78087e-05	-0.000137813	-9.28393e-05	-8.27004e-06	4.01149e-05	-6.73233e-06	0.00730086	5.27487e-05	7.04331e-05	0.00485051	0.000115637	0.00037571	0.000584402	-7.36398e-05	-0.000170833	0.0161747	0.000447654	9.04812e-05	0.000287265	0.00028395	0.00913313	0.000377975	-1.99378e-05	-0.00103958	-6.63701e-05	-4.93824e-05	-6.56819e-05	-0.000155867
DDX5	0.00203447	0.000726688	0.000735139	0.0366283	0.000329362	0.0166567	0.0659717	0.0853431	0.00869776	0.0276129	0.00801701	2.42353e-05	0.0399619	0.0530736	0.141909	0.00313734	0.0462914	0.00156116	0.00215931	1.67162e-05	3.67649e-05	0.00175188	0.00972372	0.00135422	0.0847474	0.00121625	8.79048e-05	0.0049599	0.000456306	0.0118322	0.000115637	0.397891	0.0238122	0.00166569	5.16602e-05	0.00452214	0.0868872	0.0184049	0.00157497	0.00727624	0.000769192	0.428516	0.0181583	-0.00123792	-0.00170253	0.000823954	0.00277606	0.00021397	0.00146227
ATG12	0.000509965	-0.000754027	3.85863e-05	0.00972271	0.000602363	0.00275974	0.0318214	0.00610486	-0.000491618	0.0129254	0.00525347	8.36922e-05	0.00431851	0.0407299	0.0433837	-0.000200534	0.0025537	0.00595377	1.28648e-05	4.09589e-07	-0.000189971	0.00143158	0.00245088	0.00270854	0.0104681	-0.000486834	1.31554e-05	-0.000139887	-0.000199628	0.00228994	0.00037571	0.0238122	0.0646797	0.00120889	0.000108561	0.00373738	0.0229115	0.00413484	-0.000196389	0.00413971	-0.00018582	0.115384	-0.00337393	0.00308522	-0.00158217	0.0012252	0.00197742	0.00179954	0.00151243
C20orf54	0.000222438	0.000330928	3.58038e-07	0.00114732	0.000155226	0.000826049	0.00516306	0.0127152	-6.6674e-06	0.00101514	0.000354849	4.87436e-06	-0.000269586	0.000242541	0.00595036	0.000180676	0.000116187	0.000985923	6.39335e-05	6.19099e-06	0.000113573	8.6646e-05	2.26808e-05	-4.27401e-05	-0.000213441	-7.5619e-05	-2.48971e-06	0.00131057	0.000234944	-0.000310405	0.000584402	0.00166569	0.00120889	0.0022257	1.15149e-05	0.000233574	0.0153705	0.000809223	0.000139048	0.000815078	9.61742e-05	0.0190112	-0.000549893	0.00172695	0.0012012	1.53766e-05	1.4075e-05	0.000137594	2.58772e-05
ROM1	0.000238172	2.17867e-05	-1.17211e-05	0.000370167	4.27816e-06	0.000277097	0.000178389	0.000429826	0.00039858	-0.000145615	-0.000123623	-9.76543e-07	-8.43712e-05	-0.000254653	-4.32176e-06	-2.84507e-05	-0.000154727	1.19819e-05	3.16328e-06	-8.3961e-07	-7.38447e-06	1.67543e-05	3.40408e-06	-2.30886e-05	-0.000123689	-1.28377e-05	-9.74543e-07	0.000755421	-5.29754e-06	-0.000121775	-7.36398e-05	5.16602e-05	0.000108561	1.15149e-05	0.000191553	-7.15403e-05	0.00478345	-4.94853e-05	8.57231e-06	-8.44731e-05	-2.21945e-05	0.00325309	-8.56976e-05	6.3433e-05	0.000823166	4.75595e-06	1.0106e-06	0.000398008	-1.1402e-05
SLC2A5	2.49114e-05	0.000129374	6.23477e-05	0.00445288	0.000216228	0.00177027	0.00130397	0.00768323	-0.000267515	0.000964739	-0.00076512	6.53466e-06	0.0058727	0.00766379	0.00625791	0.000227414	0.00221748	0.0004975	0.000155537	4.56402e-07	-2.20625e-05	0.000231134	0.00290661	0.0016249	0.0150272	0.000115002	-1.38759e-05	0.00164553	0.000145891	0.00160279	-0.000170833	0.00452214	0.00373738	0.000233574	-7.15403e-05	0.00936546	0.0111104	0.000680193	3.84146e-06	0.000394703	0.000151099	0.0436641	0.000992409	0.000373431	0.00238286	-0.000275823	0.00223711	8.83752e-05	0.00139014
RPL9	0.00558688	0.0272537	0.000841396	0.140727	0.0225815	0.0318773	0.0760061	0.203046	0.0155417	0.0488674	0.0151221	9.98483e-05	0.0100267	0.0315183	0.135935	0.0133556	0.0544017	0.0120072	0.0043396	4.22185e-05	0.00096581	0.00208179	0.0118369	0.00055388	0.0874607	0.00209346	0.000279357	0.0578777	0.00200948	0.0123137	0.0161747	0.0868872	0.0229115	0.0153705	0.00478345	0.0111104	0.885122	0.00984091	0.00112997	0.0372766	0.00477731	0.586779	0.0581218	0.028088	0.062692	0.00192206	0.00291645	0.0114052	0.000856462
EIF4E2	0.000306204	-0.000215322	3.57819e-05	0.00714841	-4.54578e-05	0.000112732	0.00708693	0.000766055	0.000289382	0.00208178	-0.000197889	9.78444e-06	0.00458156	0.00382239	0.0111344	-7.19209e-06	0.00162238	0.00110515	0.000193338	-1.80568e-06	-1.98206e-05	0.000470876	0.000198714	0.000354985	0.00537891	-8.66884e-06	-3.6339e-06	0.000492449	0.000302836	-0.0002293	0.000447654	0.0184049	0.00413484	0.000809223	-4.94853e-05	0.000680193	0.00984091	0.00406804	2.40186e-05	-6.1798e-06	0.00032045	0.0388832	0.00330866	0.000250458	-0.00107321	9.15709e-05	0.000288522	-6.59265e-05	0.000239895
APH1A	0.000164734	0.000159252	6.70692e-05	0.000405359	-6.04799e-05	-0.00018987	0.00192446	0.00238867	2.32522e-05	-6.60815e-05	0.000644112	7.31235e-07	0.000499713	0.00203084	0.00400722	-7.94108e-06	0.00065855	-9.39634e-05	1.74676e-05	3.06563e-06	8.80517e-05	2.0368e-05	-7.7724e-05	-1.80677e-05	-0.000370327	7.13243e-05	5.04821e-06	0.000228689	-1.88123e-06	0.000195467	9.04812e-05	0.00157497	-0.000196389	0.000139048	8.57231e-06	3.84146e-06	0.00112997	2.40186e-05	0.000520956	0.000248891	2.60208e-05	0.00891744	0.000528943	0.000363475	0.00024743	-3.87286e-05	1.73212e-06	3.08127e-05	-4.8924e-05
SLC25A3	0.00023341	0.000802308	4.17878e-05	-0.000120466	0.00109061	0.00208436	0.0115153	0.016223	6.5151e-05	0.00750414	0.00454804	-6.03233e-06	-0.000536705	0.00521989	0.0136081	0.000448074	0.00343742	0.000568725	8.91317e-05	1.72633e-05	7.88105e-05	-1.14681e-05	0.00014154	-0.000244502	0.00404166	-4.29696e-05	3.7362e-05	0.00402147	-1.47725e-05	0.000896572	0.000287265	0.00727624	0.00413971	0.000815078	-8.44731e-05	0.000394703	0.0372766	-6.1798e-06	0.000248891	0.00706575	0.000469414	0.0290599	0.00391818	0.000916496	0.00348701	0.000132941	-6.17921e-05	4.49328e-05	-0.000166715
BTF3	0.00015721	0.000257966	8.30215e-05	0.00307294	9.67178e-05	0.000283818	0.00203968	0.00320964	-2.83534e-05	0.00064434	0.000248313	-3.43037e-06	0.000854936	0.000502954	0.00105151	6.44144e-05	0.000522766	3.46363e-05	2.46039e-05	4.36292e-06	-4.07517e-06	6.76494e-05	2.88054e-05	1.47121e-05	0.00123129	6.28399e-05	9.91373e-07	0.00155189	6.12472e-05	0.000354029	0.00028395	0.000769192	-0.00018582	9.61742e-05	-2.21945e-05	0.000151099	0.00477731	0.00032045	2.60208e-05	0.000469414	0.000733859	0.00580324	0.000711203	-0.000136425	0.000277212	-4.309e-05	3.05132e-05	-7.33246e-05	1.90275e-05
HEBP2	0.0132816	0.0185389	0.00267578	0.16103	0.0276287	0.033783	0.262724	0.288376	0.0165728	0.0642332	0.0203836	0.000941678	0.0999383	0.205669	0.370644	0.0155014	0.0877318	0.0138294	0.00760973	0.00015441	0.00350289	0.0062804	0.0275481	0.0170626	0.20845	0.00229211	0.00035655	0.0619111	0.00464385	0.0413885	0.00913313	0.428516	0.115384	0.0190112	0.00325309	0.0436641	0.586779	0.0388832	0.00891744	0.0290599	0.00580324	1.48596	0.066997	0.0281665	0.0657131	0.00643959	0.0193478	0.0136708	0.0124592
SLC38A10	0.00124905	0.00160095	0.000189256	0.0143787	0.00409152	-0.000152964	0.0128502	0.0244604	0.000241399	0.00453902	0.00280126	-2.02342e-05	0.0142079	-0.00114608	0.015168	0.00214771	0.0109605	-0.000462225	0.000537361	1.81937e-05	0.000283971	0.000664015	0.000971828	0.000477986	0.02115	0.000718042	7.08106e-05	-0.00266162	-0.000134298	0.000657673	0.000377975	0.0181583	-0.00337393	-0.000549893	-8.56976e-05	0.000992409	0.0581218	0.00330866	0.000528943	0.00391818	0.000711203	0.066997	0.039513	0.000138591	0.00546471	0.000106713	-0.000528178	-0.000347095	-0.000409812
SND1	0.000178239	0.000651757	-4.2141e-05	0.00585404	0.000283431	0.000397765	0.0077934	0.0162178	0.00132859	0.000721394	0.000414857	6.5173e-06	0.000226661	0.00178264	0.0137757	0.00023991	-0.000546275	0.00105626	-9.62597e-06	6.13544e-06	0.000107174	1.91797e-05	-5.8386e-05	7.89994e-05	0.000123539	-0.000173959	1.43107e-05	-0.000246194	5.50002e-05	0.000459325	-1.99378e-05	-0.00123792	0.00308522	0.00172695	6.3433e-05	0.000373431	0.028088	0.000250458	0.000363475	0.000916496	-0.000136425	0.0281665	0.000138591	0.00540062	0.000549375	0.000130399	0.000152686	-4.65179e-05	0.000124232
Unknown	0.000560517	0.000900576	-4.31731e-05	-0.00160387	0.0022858	0.00350759	0.00335426	0.0188253	0.000774734	0.00426349	0.00139567	1.04063e-05	-0.00348444	0.000619012	-6.53774e-05	0.000965685	0.00501427	-0.000160434	0.000411976	6.25487e-07	0.000420518	-0.000156578	0.000823716	-0.000592269	0.016447	0.000293597	7.19134e-05	-0.00177968	-3.24732e-05	0.000113689	-0.00103958	-0.00170253	-0.00158217	0.0012012	0.000823166	0.00238286	0.062692	-0.00107321	0.00024743	0.00348701	0.000277212	0.0657131	0.00546471	0.000549375	0.0333607	-0.000222714	-0.000532032	0.00424331	-0.000289323
C7orf42	3.85703e-05	-0.000190697	-1.55524e-05	0.0010223	0.00042969	-5.38253e-05	0.000777053	0.000559899	0.000242514	0.00041995	0.000610926	-1.85971e-06	-0.000127873	0.000895775	0.000291247	-4.39124e-05	-3.65019e-05	0.000131892	1.57332e-05	2.08036e-06	-1.1411e-06	2.03393e-05	-3.88144e-05	-2.58911e-05	-0.000200734	-2.27685e-05	1.21395e-05	-0.000745425	6.67899e-05	0.000106515	-6.63701e-05	0.000823954	0.0012252	1.53766e-05	4.75595e-06	-0.000275823	0.00192206	9.15709e-05	-3.87286e-05	0.000132941	-4.309e-05	0.00643959	0.000106713	0.000130399	-0.000222714	0.000668173	-5.07456e-05	-3.50941e-05	-5.8407e-05
C2orf42	0.000242434	-0.000128941	3.65383e-05	0.00390138	-0.000183381	-0.000309599	0.000407424	0.000222834	-0.000156335	-0.000223163	-2.53081e-05	-2.43504e-06	0.00389415	0.0039238	0.00157873	1.61435e-05	3.68744e-06	8.2985e-07	-2.92808e-05	-1.2999e-06	-1.30416e-05	0.000131551	0.000981341	0.000872084	0.00322597	-6.4561e-05	-5.03608e-06	0.0019434	-2.34942e-05	0.000650424	-4.93824e-05	0.00277606	0.00197742	1.4075e-05	1.0106e-06	0.00223711	0.00291645	0.000288522	1.73212e-06	-6.17921e-05	3.05132e-05	0.0193478	-0.000528178	0.000152686	-0.000532032	-5.07456e-05	0.00146862	-0.000137489	0.000835804
TMEM70	0.000530957	0.000279186	-9.28766e-06	-0.00091911	0.000205914	0.00167351	-0.000412873	0.00049585	0.000288988	-7.90781e-05	-0.000540886	2.12822e-05	-0.000940996	-0.0006522	-0.00102626	-1.85077e-05	-9.60172e-05	0.000584876	5.02689e-05	-5.27668e-06	-3.86827e-05	7.05133e-06	-5.7778e-05	-8.5347e-05	-0.000356301	-0.000126497	-9.37376e-06	0.00121853	8.2679e-06	-0.000599724	-6.56819e-05	0.00021397	0.00179954	0.000137594	0.000398008	8.83752e-05	0.0114052	-6.59265e-05	3.08127e-05	4.49328e-05	-7.33246e-05	0.0136708	-0.000347095	-4.65179e-05	0.00424331	-3.50941e-05	-0.000137489	0.00264774	-8.57155e-05
GCC1	7.25999e-06	-0.000160143	3.69674e-05	0.00293428	-0.000121175	-0.000297316	0.000536751	0.000422159	-0.000148821	-0.000168958	-0.000159645	-2.15172e-06	0.00280398	0.00354648	0.00182406	3.74541e-05	3.2523e-05	1.95862e-05	-3.63118e-05	-1.64087e-06	6.17295e-09	0.000117001	0.000457915	0.000594413	0.00207063	-4.55143e-05	-2.7911e-06	0.000281325	-1.70438e-05	0.000650987	-0.000155867	0.00146227	0.00151243	2.58772e-05	-1.1402e-05	0.00139014	0.000856462	0.000239895	-4.8924e-05	-0.000166715	1.90275e-05	0.0124592	-0.000409812	0.000124232	-0.000289323	-5.8407e-05	0.000835804	-8.57155e-05	0.000655002
CC2D1B	0.00224761	-0.000272356	0.000247887	0.00543238	0.000178436	0.00249739	0.0107549	0.012385	0.000812123	0.00187084	0.00380111	-8.14774e-06	0.00893984	0.00183161	0.00653656	1.4413e-05	0.00285917	3.46897e-05	-5.3224e-05	5.45483e-05	0.000376436	0.000537397	-0.00013876	0.000697843	0.00183746	0.000258692	6.59012e-05	-0.00105974	-0.000105142	0.00406271	0.000690517	0.0071993	0.000458248	0.000214661	-9.38234e-05	-0.000548596	0.0133055	0.000805056	0.000864919	0.00345995	0.000672649	0.0267012	0.00665208	0.000432582	0.00118424	0.000192153	0.000176166	-0.000435681	-0.000177609
NIPSNAP3A	6.13618e-05	0.000119048	1.42198e-05	0.000685891	-1.10604e-05	0.00048663	0.000562607	0.00232611	7.59932e-05	0.000421942	0.00035886	-2.81946e-06	0.000581664	0.000162192	0.000211847	-1.00721e-05	0.00029935	0.000272927	3.44104e-06	3.97787e-06	1.04671e-05	-1.23747e-05	4.88923e-05	3.94025e-05	0.000253652	4.71119e-05	4.53437e-06	0.000445675	-1.83453e-05	0.000288023	0.000105739	0.000981193	-4.34507e-05	5.83237e-06	1.37439e-05	0.00016711	0.00226049	5.69253e-05	3.11661e-05	0.000172743	5.14919e-05	0.00301716	0.000750201	4.27595e-05	0.000102254	6.32142e-05	-2.55327e-05	8.19762e-05	-1.97894e-05
CHMP4A	0.000271587	0.00102411	-1.92335e-05	-0.000513204	0.000242672	0.000735493	0.000426246	0.00325381	0.000199413	0.000617656	-4.34593e-05	-4.76877e-06	-8.66802e-05	0.000434883	0.00314121	0.000199352	0.00144015	5.75115e-05	3.45533e-05	-2.13488e-06	-2.60056e-05	-4.02365e-05	6.21475e-05	-8.91882e-05	0.00138427	2.67928e-05	-6.27054e-06	4.05456e-05	-3.34985e-05	-7.06803e-05	-0.000162563	0.00381771	0.000638613	5.84977e-05	0.000244856	-0.000156571	0.00870021	-0.000161685	5.66972e-05	0.000202312	0.000206848	0.0115082	0.000937165	-8.49787e-05	0.00305046	-8.39292e-06	-9.24337e-05	0.00104332	-5.77876e-05
[truncated: 3 more columns]
