# Supplementary material for: A diagnostic methodology for Alzheimer’s disease
Source: J Clin Bioinforma. 2013 Apr 25;3:9. doi: 10.1186/2043-9113-3-9 (PMC3660190; doi:10.1186/2043-9113-3-9)
Supplement: Additional file 10 — GSE4227 Normal MI.xlsx. An MS Office Excel file which contains a matrix of the pairwise MI values of 52 biomarkers of normal samples. [file 2043-9113-3-9-S10.xlsx]

## Sheet: Sheet1
This is the table containes calculations of pair-wise mutual information for GSE4227 normal samples
	MLPH	CSTF1	C11orf2	TCF19	C2orf42	MLLT11	C21orf117	CAPZB	LOC729991	DDX24	C9orf46	VAMP4	KLK5	ATF5	CYFIP2	FEZ1	ALDH4A1	CYB561	AP3S1	RBX1	ENY2	CADPS	NDUFA6	OSR2	ZNF3	TMEM128	KCNIP3	DHRS7	NRBP1	ATF3	HIST1H4E	DDX5	ATG12	C20orf54	ROM1	SLC2A5	RPL9	EIF4E2	APH1A	SLC25A3	BTF3	HEBP2	SLC38A10	SND1	Unknown	C7orf42	C2orf42	TMEM70	GCC1
MLPH	0.00359643	0.00462904	0.000168392	-0.000307205	1.64682e-05	0.0129955	0.00487564	0.0130566	0.000349315	5.73811e-05	0.000387882	-4.02435e-05	0.00254338	0.00382369	0.00433639	5.79496e-05	7.59732e-05	7.35896e-06	0.00042609	1.24157e-05	3.1452e-05	0.000121662	-4.66052e-05	-0.000102363	-3.95758e-05	0.00153146	4.54391e-06	0.000287367	0.000715281	0.000572705	0.00690839	0.00347464	0.00494685	0.00122826	0.000201543	-1.48871e-05	0.0101634	0.00245519	0.00143364	0.00107494	-8.21695e-05	0.0266161	0.00113322	0.004063	0.00138992	8.93016e-05	-0.000389864	0.00196215	-0.000361728
CSTF1	0.00462904	0.0213893	0.000438139	0.00486436	-0.000268209	0.0318044	0.00802519	0.0282266	-2.77234e-05	0.000144171	0.000990642	4.87935e-05	0.0130305	0.00527334	0.00547109	0.000324165	9.97191e-05	3.14187e-05	0.00074793	2.57265e-05	9.1724e-05	0.00103682	3.74839e-05	0.000169088	0.00168402	0.00237802	2.56363e-06	0.00389118	0.000755519	0.000288274	0.0103612	0.0119762	0.0114411	0.00204337	0.000609579	-1.12291e-05	0.0400407	0.0116145	0.00236101	0.000160518	-0.00080217	0.0422825	0.0060238	0.0138635	0.00299504	-0.000179802	-0.000156772	0.00355819	0.000382307
C11orf2	0.000168392	0.000438139	0.00237328	0.00293978	-2.81259e-05	0.00216727	0.000588903	0.00280977	-7.92542e-05	0.000122202	-0.000165993	1.3562e-05	0.00205497	-0.000106925	0.000927979	-1.42621e-05	-0.000498946	0.000831369	-1.54854e-05	-1.23989e-06	4.47492e-06	0.000177425	1.06108e-05	-5.69951e-05	0.000145639	-2.59101e-05	-1.52072e-06	0.000265483	-0.000298973	-7.19264e-05	1.32822e-05	0.0047698	0.00102148	0.000449767	8.66583e-05	8.4164e-05	0.00360245	0.000690962	-6.37661e-05	0.000435027	0.000285268	0.0232862	-5.14195e-05	0.00102202	0.000860463	-7.54596e-05	0.000783418	-4.67292e-05	-0.000257222
TCF19	-0.000307205	0.00486436	0.00293978	0.138126	0.00107573	0.0475286	-0.00135788	0.0246239	-0.000222519	0.0042	0.000324293	0.00121218	0.00470792	0.00609407	0.0255259	0.00129682	0.00136986	0.00374081	-0.000121389	3.87836e-05	6.442e-06	0.00283482	0.000476465	0.00235707	0.0112059	0.00163789	-1.33509e-06	0.000341264	-0.000823802	0.00548593	0.0123353	0.0289115	0.0070188	0.000547788	-0.000267845	-7.76752e-05	0.0803238	0.00604506	0.000260944	0.000889492	0.000738148	0.0784615	0.00713764	0.00990444	0.0137736	-0.000504179	0.0051193	0.00550706	0.00283863
C2orf42	1.64682e-05	-0.000268209	-2.81259e-05	0.00107573	0.00139764	0.000181471	-0.000343353	0.0044421	0.00174107	0.000726309	7.34054e-05	5.93075e-05	-0.000658021	0.000799832	0.000479817	-2.97065e-05	-0.000245879	0.000634626	-1.19084e-05	-2.14482e-06	2.48043e-06	4.09959e-05	5.42993e-05	0.000288453	0.000512119	0.000279317	-3.23539e-07	0.000666938	0.00107156	0.000191494	-0.00014465	0.00427329	0.000294959	0.000403042	9.64131e-05	1.85781e-05	0.00698871	0.000246727	-3.76661e-05	0.000237716	0.000125119	0.0149733	-0.000713798	0.000336428	0.00143558	0.000257746	0.000604845	-0.000106688	0.000675663
MLLT11	0.0129955	0.0318044	0.00216727	0.0475286	0.000181471	0.233994	0.0349991	0.0308803	0.00275345	0.0102706	-7.72672e-05	0.000436598	0.0212456	0.00996651	0.0263763	0.00489079	-0.00171058	0.00435929	0.00197654	0.000123717	0.000115759	0.00322297	-5.41572e-05	0.000481522	0.0323285	0.00301917	1.74293e-05	0.0449091	-0.000231751	0.0060306	0.0432058	0.0520954	0.00549368	0.00246402	0.00199677	6.40177e-05	0.128199	0.0337411	0.00578572	0.00121812	-0.000442261	0.211763	0.00339123	0.0199267	0.028679	-0.000177483	0.00217534	0.0202691	0.0108886
C21orf117	0.00487564	0.00802519	0.000588903	-0.00135788	-0.000343353	0.0349991	0.127896	0.0255712	0.00162306	0.0023182	-0.00018505	0.000133554	-5.7957e-05	0.00028852	-0.00182392	0.00237981	-0.00291272	-0.00235609	0.0012077	0.000114322	0.000176827	0.00292039	-0.000194298	0.000578052	0.0180284	0.00175623	1.86546e-05	0.00946016	0.00146493	-0.000892447	0.0121653	0.0101764	-0.000892226	0.00182888	0.00306468	0.000106142	0.0675769	0.00254383	0.00498201	0.000742892	-0.00216505	0.10409	0.0275225	0.0133344	0.026729	0.000268205	-0.000304212	0.0123201	0.00388472
CAPZB	0.0130566	0.0282266	0.00280977	0.0246239	0.0044421	0.0308803	0.0255712	0.619608	0.0407828	0.0110543	0.00920098	0.00175242	0.0607309	0.0318347	0.11212	0.000939744	0.0207212	0.015611	0.00472386	8.68946e-05	0.000254187	0.00363865	0.00105696	0.00353033	0.0358544	0.0110282	3.33105e-05	0.0108214	0.00427216	0.00541499	0.0121005	0.101808	0.0459405	0.0162454	0.00367303	0.00105437	0.211832	0.00639888	0.00638528	0.00321033	0.00237841	0.26043	0.0336314	0.031815	0.0156863	0.000867329	0.017717	0.00858106	0.00398414
LOC729991	0.000349315	-2.77234e-05	-7.92542e-05	-0.000222519	0.00174107	0.00275345	0.00162306	0.0407828	0.019464	0.00111401	0.000230807	7.5366e-05	0.00632769	0.00259748	0.0163838	0.000209103	0.00309849	0.00151957	0.000127055	1.18303e-05	0.00017135	0.000294757	0.000214256	0.000313021	0.00101024	0.00214119	-2.4135e-06	0.00113442	0.00356216	0.00112332	0.000165998	0.015276	0.0109636	0.000394809	0.000514732	0.000183432	0.0275674	0.000832134	0.00116495	0.00119579	0.0010563	0.0435396	0.00103645	0.00653137	0.00115041	0.000496538	0.00492132	-0.000599922	0.00216714
DDX24	5.73811e-05	0.000144171	0.000122202	0.0042	0.000726309	0.0102706	0.0023182	0.0110543	0.00111401	0.00633387	-0.000274409	6.08776e-05	0.000712353	0.000243073	0.00776532	0.000285183	0.0049846	-6.39113e-05	-6.62429e-05	-8.73248e-06	3.04987e-06	0.000115118	-7.0353e-05	2.97576e-05	0.00579598	0.000240739	1.39752e-06	0.00156616	-0.000436491	0.00153931	0.00153213	-0.000428202	0.00240989	0.000237316	0.000233459	2.4664e-05	0.00836039	0.000952543	0.000101409	6.51491e-05	0.000181226	0.024016	-0.000988215	-0.000283579	0.00169467	-9.542e-05	0.00154672	0.00122505	0.00121953
C9orf46	0.000387882	0.000990642	-0.000165993	0.000324293	7.34054e-05	-7.72672e-05	-0.00018505	0.00920098	0.000230807	-0.000274409	0.00301521	0.000101365	0.00324126	0.00308306	0.00818166	6.16454e-05	-0.000145551	0.00110169	-3.18789e-05	-1.53188e-06	-5.41495e-06	-0.000207828	6.40851e-05	-0.000180477	-0.000102519	0.000277	-6.42333e-07	0.00209023	0.00113042	-0.000802498	0.000224717	0.00571258	0.00224165	-2.59001e-05	0.000112893	-3.23122e-05	0.00576625	-0.000785305	9.32634e-05	0.00113803	0.000634451	0.0197246	0.00436417	0.000440976	-0.00110648	0.000285083	-5.65054e-05	-0.000129702	-0.00055269
VAMP4	-4.02435e-05	4.87935e-05	1.3562e-05	0.00121218	5.93075e-05	0.000436598	0.000133554	0.00175242	7.5366e-05	6.08776e-05	0.000101365	0.000245209	6.91316e-05	0.000875598	0.000731584	2.36589e-05	0.000513925	0.000167347	-1.13557e-05	-6.9098e-07	3.85356e-06	1.96803e-05	1.55108e-05	1.40199e-06	0.00115309	5.98085e-05	-5.06602e-07	6.95222e-05	7.47632e-05	3.60893e-05	-8.17415e-05	0.000948246	0.000187837	-1.3952e-05	5.33353e-06	-2.41545e-06	0.00226849	0.0003516	-3.43259e-05	2.2456e-05	-1.29926e-05	0.00446089	0.000603026	0.000283842	0.00173008	2.71678e-05	0.000153744	4.97292e-05	-3.08967e-05
KLK5	0.00254338	0.0130305	0.00205497	0.00470792	-0.000658021	0.0212456	-5.7957e-05	0.0607309	0.00632769	0.000712353	0.00324126	6.91316e-05	0.111582	0.00674469	0.0118781	0.000769376	0.0113661	0.00289837	0.000454061	1.60568e-05	7.28282e-06	0.00173889	-0.000176535	-0.000697051	0.00390799	0.00419464	-1.81512e-06	0.00424184	0.00572243	0.00153498	0.00384002	0.0455519	0.0230729	0.00426172	0.00142626	0.000372018	0.0623405	0.00901472	0.00161759	0.000260057	0.0155478	0.118513	0.0101594	0.0354871	0.00893153	-4.87662e-05	0.00299184	0.00212488	0.000849104
ATF5	0.00382369	0.00527334	-0.000106925	0.00609407	0.000799832	0.00996651	0.00028852	0.0318347	0.00259748	0.000243073	0.00308306	0.000875598	0.00674469	0.0425027	0.0222576	0.000405066	-0.000845832	0.00118414	-0.00026626	-5.27836e-07	6.89943e-05	-0.000144262	0.000144755	0.000390013	-0.00152036	0.00451847	2.4294e-06	0.00667255	0.0117054	0.00073984	0.0169769	0.00595482	0.00227614	0.00141499	0.00227593	-0.000104603	0.027262	-0.00150444	0.00133959	0.00555918	0.000230652	0.0987732	0.00271163	0.00111753	0.0113525	0.000802139	-7.80539e-05	0.000666725	0.00523667
CYFIP2	0.00433639	0.00547109	0.000927979	0.0255259	0.000479817	0.0263763	-0.00182392	0.11212	0.0163838	0.00776532	0.00818166	0.000731584	0.0118781	0.0222576	0.224232	0.00362876	0.0233245	0.006168	0.000245765	7.17823e-06	2.30635e-05	0.00145273	0.000389096	-0.000227969	0.0265601	0.00554166	-6.22519e-06	0.0120341	0.00212178	0.00291784	0.0182996	0.028567	0.0306199	0.00620107	-4.08415e-05	8.37564e-05	0.0676311	0.00272022	0.00158487	0.0078917	0.00445032	0.253228	0.0209354	0.0149491	0.0178255	0.000368567	0.00585231	0.00233388	0.00120372
FEZ1	5.79496e-05	0.000324165	-1.42621e-05	0.00129682	-2.97065e-05	0.00489079	0.00237981	0.000939744	0.000209103	0.000285183	6.16454e-05	2.36589e-05	0.000769376	0.000405066	0.00362876	0.000729719	0.000247589	0.000343901	8.26229e-05	2.28683e-06	4.91453e-06	0.000140508	-2.01446e-05	-3.03715e-05	0.00166164	-3.36758e-06	-6.38999e-07	0.00109019	0.000551007	-0.000189554	0.000114831	0.000975585	8.4731e-05	5.26655e-05	0.000122853	2.67029e-06	0.00426892	0.000247435	0.000138461	4.71747e-05	5.85979e-05	0.0109679	0.000768102	8.5109e-05	0.00232184	6.5027e-05	0.000122546	0.000502523	0.00043683
ALDH4A1	7.59732e-05	9.97191e-05	-0.000498946	0.00136986	-0.000245879	-0.00171058	-0.00291272	0.0207212	0.00309849	0.0049846	-0.000145551	0.000513925	0.0113661	-0.000845832	0.0233245	0.000247589	0.0425847	0.00394235	-9.60872e-06	-1.2963e-05	1.59158e-05	0.000412976	9.11278e-05	-0.000689487	0.0203	5.86517e-05	-3.18787e-06	-0.00129317	0.00941866	0.00351996	0.000967196	0.0342738	0.00349929	0.000211371	0.000288376	4.58819e-05	0.0236488	0.00134464	0.000396367	-0.000252414	0.00275887	0.0817557	0.0137157	-0.000862078	0.00222384	0.000721817	0.000511338	-0.000719619	-0.00016359
CYB561	7.35896e-06	3.14187e-05	0.000831369	0.00374081	0.000634626	0.00435929	-0.00235609	0.015611	0.00151957	-6.39113e-05	0.00110169	0.000167347	0.00289837	0.00118414	0.006168	0.000343901	0.00394235	0.0305386	-0.000190278	-1.13288e-05	-4.24306e-06	0.000370134	8.55176e-05	0.000169216	0.00501403	-1.04008e-05	-4.22796e-06	0.0129607	0.00661573	0.00389609	-0.000878988	0.0312413	0.00159396	0.000364947	0.000142376	0.00022795	0.0150264	0.000205902	-8.14486e-05	0.00116033	0.00398739	0.0564007	0.00301537	0.00149478	-0.00103478	0.000873079	0.000308524	-0.000178942	0.00124218
AP3S1	0.00042609	0.00074793	-1.54854e-05	-0.000121389	-1.19084e-05	0.00197654	0.0012077	0.00472386	0.000127055	-6.62429e-05	-3.18789e-05	-1.13557e-05	0.000454061	-0.00026626	0.000245765	8.26229e-05	-9.60872e-06	-0.000190278	0.000250832	8.30642e-06	-1.91724e-06	1.96835e-05	-9.84307e-06	-2.79562e-05	6.18041e-05	0.000199628	1.26402e-06	-6.70515e-05	-0.000108735	-0.000172908	0.00051842	0.000922876	0.000310329	0.000359089	-2.53894e-06	-3.33957e-06	0.000546083	0.000283099	0.000319647	-1.75289e-05	-0.000117276	0.00289491	0.000206245	0.000636758	-0.000132332	-1.22784e-05	-5.50054e-05	0.00033785	-0.000149028
RBX1	1.24157e-05	2.57265e-05	-1.23989e-06	3.87836e-05	-2.14482e-06	0.000123717	0.000114322	8.68946e-05	1.18303e-05	-8.73248e-06	-1.53188e-06	-6.9098e-07	1.60568e-05	-5.27836e-07	7.17823e-06	2.28683e-06	-1.2963e-05	-1.13288e-05	8.30642e-06	1.31814e-06	1.95037e-07	-1.13511e-06	1.23453e-06	-1.80413e-06	3.43403e-05	1.45068e-05	4.78065e-08	4.70969e-05	-2.39319e-06	-1.57383e-05	4.17965e-05	4.32947e-05	-1.55672e-06	2.60569e-06	-2.62043e-07	-2.34778e-07	7.30655e-05	4.08734e-06	6.81906e-06	-1.44812e-06	-6.34797e-06	0.000212285	2.73836e-05	3.91115e-05	1.33379e-05	-8.22991e-07	-4.26608e-06	3.43366e-05	-9.27232e-06
ENY2	3.1452e-05	9.1724e-05	4.47492e-06	6.442e-06	2.48043e-06	0.000115759	0.000176827	0.000254187	0.00017135	3.04987e-06	-5.41495e-06	3.85356e-06	7.28282e-06	6.89943e-05	2.30635e-05	4.91453e-06	1.59158e-05	-4.24306e-06	-1.91724e-06	1.95037e-07	1.61905e-05	1.13965e-05	-3.97497e-06	-3.68232e-06	3.95978e-05	2.93418e-05	-1.08944e-07	4.9324e-05	3.30729e-05	2.94066e-05	-3.5295e-07	0.00020119	0.000354348	9.7996e-07	5.46436e-06	1.35999e-06	0.000829024	2.15247e-05	1.49878e-06	4.38891e-05	-2.52415e-05	0.000559699	-2.49475e-05	0.000212338	6.96603e-05	-5.99697e-08	5.20379e-05	3.08807e-06	4.78492e-05
CADPS	0.000121662	0.00103682	0.000177425	0.00283482	4.09959e-05	0.00322297	0.00292039	0.00363865	0.000294757	0.000115118	-0.000207828	1.96803e-05	0.00173889	-0.000144262	0.00145273	0.000140508	0.000412976	0.000370134	1.96835e-05	-1.13511e-06	1.13965e-05	0.00192306	-4.31392e-06	4.6218e-05	0.000865732	0.000218239	-6.38091e-07	0.002312	-6.86231e-05	0.000253763	-0.000253866	0.00383273	0.000820358	-5.58932e-05	0.000195915	0.000140792	0.00777148	0.0013032	9.80078e-05	-0.000157851	-2.04429e-05	0.0096554	0.00219647	0.00189133	0.00112763	-4.05405e-05	0.000391105	-4.68742e-05	0.000196169
NDUFA6	-4.66052e-05	3.74839e-05	1.06108e-05	0.000476465	5.42993e-05	-5.41572e-05	-0.000194298	0.00105696	0.000214256	-7.0353e-05	6.40851e-05	1.55108e-05	-0.000176535	0.000144755	0.000389096	-2.01446e-05	9.11278e-05	8.55176e-05	-9.84307e-06	1.23453e-06	-3.97497e-06	-4.31392e-06	0.000212327	0.000208613	0.000105766	3.64928e-06	-3.7867e-07	0.00031011	0.000151834	0.000404297	8.54331e-05	0.00129574	9.48076e-05	-2.63938e-05	4.919e-05	-8.48894e-06	0.00292928	0.000343585	-7.93004e-06	-5.47171e-07	0.000126018	0.00288515	0.000345543	-9.09096e-05	0.000103218	1.72906e-05	4.70765e-05	-4.72648e-05	0.000489438
OSR2	-0.000102363	0.000169088	-5.69951e-05	0.00235707	0.000288453	0.000481522	0.000578052	0.00353033	0.000313021	2.97576e-05	-0.000180477	1.40199e-06	-0.000697051	0.000390013	-0.000227969	-3.03715e-05	-0.000689487	0.000169216	-2.79562e-05	-1.80413e-06	-3.68232e-06	4.6218e-05	0.000208613	0.00183433	-0.000288954	9.81972e-05	-2.96296e-07	-0.000540196	-2.56543e-05	0.00204149	-0.000434319	0.00122149	-0.000115194	1.87649e-05	0.000347712	-2.69046e-05	0.00229607	0.000931297	-0.00014816	-0.000169323	0.000182219	0.00998529	-0.000697073	0.000152617	0.000698821	-1.11755e-05	0.000488363	-0.000133363	0.00308268
ZNF3	-3.95758e-05	0.00168402	0.000145639	0.0112059	0.000512119	0.0323285	0.0180284	0.0358544	0.00101024	0.00579598	-0.000102519	0.00115309	0.00390799	-0.00152036	0.0265601	0.00166164	0.0203	0.00501403	6.18041e-05	3.43403e-05	3.95978e-05	0.000865732	0.000105766	-0.000288954	0.0556353	-0.000591692	-2.88093e-07	0.00371283	0.00270366	0.00152459	0.00175175	0.005689	-0.00078908	0.000380792	0.000200273	-3.36771e-06	0.0587048	0.00813442	0.00123204	-0.000771427	0.000121202	0.0612673	0.00808402	0.0033745	-0.00173131	-0.000142131	0.000700154	0.009975	0.000470525
TMEM128	0.00153146	0.00237802	-2.59101e-05	0.00163789	0.000279317	0.00301917	0.00175623	0.0110282	0.00214119	0.000240739	0.000277	5.98085e-05	0.00419464	0.00451847	0.00554166	-3.36758e-06	5.86517e-05	-1.04008e-05	0.000199628	1.45068e-05	2.93418e-05	0.000218239	3.64928e-06	9.81972e-05	-0.000591692	0.00215256	2.84677e-06	0.000323753	0.00193111	0.00077491	0.00329653	0.00256496	0.00603054	0.000622108	0.000232773	-2.35367e-06	0.00693592	0.000765772	0.000935959	0.000829162	4.82336e-05	0.0138027	0.000508069	0.00446073	0.00249665	0.000113005	0.000943275	0.000894978	0.000147042
KCNIP3	4.54391e-06	2.56363e-06	-1.52072e-06	-1.33509e-06	-3.23539e-07	1.74293e-05	1.86546e-05	3.33105e-05	-2.4135e-06	1.39752e-06	-6.42333e-07	-5.06602e-07	-1.81512e-06	2.4294e-06	-6.22519e-06	-6.38999e-07	-3.18787e-06	-4.22796e-06	1.26402e-06	4.78065e-08	-1.08944e-07	-6.38091e-07	-3.7867e-07	-2.96296e-07	-2.88093e-07	2.84677e-06	7.24996e-08	-5.40029e-06	-1.85409e-06	1.139e-06	2.58966e-05	7.32109e-06	-4.94644e-06	-2.60903e-07	-2.35651e-07	-1.19429e-07	2.89519e-05	-2.23017e-06	4.51602e-06	1.6354e-06	-3.04979e-06	1.70607e-05	-5.7665e-07	5.17265e-06	5.37741e-06	-3.27416e-07	-2.24175e-06	1.22852e-05	-2.46768e-06
DHRS7	0.000287367	0.00389118	0.000265483	0.000341264	0.000666938	0.0449091	0.00946016	0.0108214	0.00113442	0.00156616	0.00209023	6.95222e-05	0.00424184	0.00667255	0.0120341	0.00109019	-0.00129317	0.0129607	-6.70515e-05	4.70969e-05	4.9324e-05	0.002312	0.00031011	-0.000540196	0.00371283	0.000323753	-5.40029e-06	0.0708037	0.00776294	-0.0014852	0.00264955	0.0414608	0.00121936	-6.27149e-05	0.00098281	0.000311965	0.030839	0.00546969	-0.000134773	0.00232636	0.00261993	0.104545	-0.00141592	0.00190192	0.00846247	0.00132214	-0.00136572	0.000588105	0.00128474
NRBP1	0.000715281	0.000755519	-0.000298973	-0.000823802	0.00107156	-0.000231751	0.00146493	0.00427216	0.00356216	-0.000436491	0.00113042	7.47632e-05	0.00572243	0.0117054	0.00212178	0.000551007	0.00941866	0.00661573	-0.000108735	-2.39319e-06	3.30729e-05	-6.86231e-05	0.000151834	-2.56543e-05	0.00270366	0.00193111	-1.85409e-06	0.00776294	0.0254963	0.000755517	0.00225663	0.0299056	0.00479292	-0.000367185	0.00143961	0.00020809	0.0189283	-0.000619721	0.000924823	0.00187098	0.000438215	0.0561332	0.000817279	0.000740845	0.00294729	0.0019297	0.00130759	0.00101591	0.00216577
ATF3	0.000572705	0.000288274	-7.19264e-05	0.00548593	0.000191494	0.0060306	-0.000892447	0.00541499	0.00112332	0.00153931	-0.000802498	3.60893e-05	0.00153498	0.00073984	0.00291784	-0.000189554	0.00351996	0.00389609	-0.000172908	-1.57383e-05	2.94066e-05	0.000253763	0.000404297	0.00204149	0.00152459	0.00077491	1.139e-06	-0.0014852	0.000755517	0.0260785	0.00165418	-0.00120767	0.00667984	-0.000315279	0.000433772	-0.00011166	0.0393905	0.00252299	0.000495034	0.000184356	0.000719376	0.0478348	0.000771341	0.00234109	0.00546695	-6.60227e-05	0.00203552	6.33999e-05	0.00422228
HIST1H4E	0.00690839	0.0103612	1.32822e-05	0.0123353	-0.00014465	0.0432058	0.0121653	0.0121005	0.000165998	0.00153213	0.000224717	-8.17415e-05	0.00384002	0.0169769	0.0182996	0.000114831	0.000967196	-0.000878988	0.00051842	4.17965e-05	-3.5295e-07	-0.000253866	8.54331e-05	-0.000434319	0.00175175	0.00329653	2.58966e-05	0.00264955	0.00225663	0.00165418	0.0398065	0.00327252	0.00201096	0.00240212	0.000166147	-5.6737e-05	0.0149342	0.00426847	0.00452069	0.00252825	-0.00106338	0.102961	0.00372696	0.0119062	0.0161698	-4.86062e-05	-0.00104036	0.0095636	-0.000883602
DDX5	0.00347464	0.0119762	0.0047698	0.0289115	0.00427329	0.0520954	0.0101764	0.101808	0.015276	-0.000428202	0.00571258	0.000948246	0.0455519	0.00595482	0.028567	0.000975585	0.0342738	0.0312413	0.000922876	4.32947e-05	0.00020119	0.00383273	0.00129574	0.00122149	0.005689	0.00256496	7.32109e-06	0.0414608	0.0299056	-0.00120767	0.00327252	0.552584	0.0212682	0.00104113	0.000314903	0.00249337	0.304951	0.00540901	0.00152536	0.00642836	0.0130242	0.37033	0.051816	0.0283078	0.0236074	0.00232057	0.00504262	0.000448302	0.0042209
ATG12	0.00494685	0.0114411	0.00102148	0.0070188	0.000294959	0.00549368	-0.000892226	0.0459405	0.0109636	0.00240989	0.00224165	0.000187837	0.0230729	0.00227614	0.0306199	8.4731e-05	0.00349929	0.00159396	0.000310329	-1.55672e-06	0.000354348	0.000820358	9.48076e-05	-0.000115194	-0.00078908	0.00603054	-4.94644e-06	0.00121936	0.00479292	0.00667984	0.00201096	0.0212682	0.0711474	0.00215393	-0.000216169	0.000372886	0.097692	0.00996902	0.0025729	0.00395117	0.00135327	0.0618252	0.00129939	0.0214342	0.0135913	0.000520015	0.00507753	0.000862899	0.000971909
C20orf54	0.00122826	0.00204337	0.000449767	0.000547788	0.000403042	0.00246402	0.00182888	0.0162454	0.000394809	0.000237316	-2.59001e-05	-1.3952e-05	0.00426172	0.00141499	0.00620107	5.26655e-05	0.000211371	0.000364947	0.000359089	2.60569e-06	9.7996e-07	-5.58932e-05	-2.63938e-05	1.87649e-05	0.000380792	0.000622108	-2.60903e-07	-6.27149e-05	-0.000367185	-0.000315279	0.00240212	0.00104113	0.00215393	0.002849	-3.9648e-05	1.30425e-05	0.0036343	0.0011217	0.000480464	-9.86275e-05	-0.00011506	0.0187157	0.000125717	0.00250244	-9.21154e-06	-4.89705e-05	-4.83121e-05	-0.000271684	-5.28073e-05
ROM1	0.000201543	0.000609579	8.66583e-05	-0.000267845	9.64131e-05	0.00199677	0.00306468	0.00367303	0.000514732	0.000233459	0.000112893	5.33353e-06	0.00142626	0.00227593	-4.08415e-05	0.000122853	0.000288376	0.000142376	-2.53894e-06	-2.62043e-07	5.46436e-06	0.000195915	4.919e-05	0.000347712	0.000200273	0.000232773	-2.35651e-07	0.00098281	0.00143961	0.000433772	0.000166147	0.000314903	-0.000216169	-3.9648e-05	0.000868517	-1.48247e-05	0.00240366	0.000403823	0.000166723	0.000226933	8.07444e-05	0.0105868	-7.53659e-05	-0.000293385	0.00062274	0.000157081	-4.39663e-05	-4.10237e-05	0.00257163
SLC2A5	-1.48871e-05	-1.12291e-05	8.4164e-05	-7.76752e-05	1.85781e-05	6.40177e-05	0.000106142	0.00105437	0.000183432	2.4664e-05	-3.23122e-05	-2.41545e-06	0.000372018	-0.000104603	8.37564e-05	2.67029e-06	4.58819e-05	0.00022795	-3.33957e-06	-2.34778e-07	1.35999e-06	0.000140792	-8.48894e-06	-2.69046e-05	-3.36771e-06	-2.35367e-06	-1.19429e-07	0.000311965	0.00020809	-0.00011166	-5.6737e-05	0.00249337	0.000372886	1.30425e-05	-1.48247e-05	0.000109042	0.00142926	0.000191768	3.13127e-06	-2.06817e-05	2.91268e-05	0.00185255	0.00026242	0.000195994	0.000291494	-6.24065e-06	5.78313e-05	1.17368e-05	-7.05028e-05
RPL9	0.0101634	0.0400407	0.00360245	0.0803238	0.00698871	0.128199	0.0675769	0.211832	0.0275674	0.00836039	0.00576625	0.00226849	0.0623405	0.027262	0.0676311	0.00426892	0.0236488	0.0150264	0.000546083	7.30655e-05	0.000829024	0.00777148	0.00292928	0.00229607	0.0587048	0.00693592	2.89519e-05	0.030839	0.0189283	0.0393905	0.0149342	0.304951	0.097692	0.0036343	0.00240366	0.00142926	1.06972	0.0329987	0.00872403	0.00885165	0.00815257	0.559477	0.0275284	0.0347694	0.0368816	0.00157429	0.00678315	0.0161946	0.0301357
EIF4E2	0.00245519	0.0116145	0.000690962	0.00604506	0.000246727	0.0337411	0.00254383	0.00639888	0.000832134	0.000952543	-0.000785305	0.0003516	0.00901472	-0.00150444	0.00272022	0.000247435	0.00134464	0.000205902	0.000283099	4.08734e-06	2.15247e-05	0.0013032	0.000343585	0.000931297	0.00813442	0.000765772	-2.23017e-06	0.00546969	-0.000619721	0.00252299	0.00426847	0.00540901	0.00996902	0.0011217	0.000403823	0.000191768	0.0329987	0.0220588	0.000730236	-0.000205994	0.000366738	0.0515652	0.000334522	0.0120983	0.00483343	7.49434e-06	0.00110114	0.00357473	0.0014218
APH1A	0.00143364	0.00236101	-6.37661e-05	0.000260944	-3.76661e-05	0.00578572	0.00498201	0.00638528	0.00116495	0.000101409	9.32634e-05	-3.43259e-05	0.00161759	0.00133959	0.00158487	0.000138461	0.000396367	-8.14486e-05	0.000319647	6.81906e-06	1.49878e-06	9.80078e-05	-7.93004e-06	-0.00014816	0.00123204	0.000935959	4.51602e-06	-0.000134773	0.000924823	0.000495034	0.00452069	0.00152536	0.0025729	0.000480464	0.000166723	3.13127e-06	0.00872403	0.000730236	0.0021978	0.000264725	0.000213304	0.0138566	0.00192598	0.0021063	0.00153619	8.15816e-06	0.000401973	0.00147795	-0.000156246
SLC25A3	0.00107494	0.000160518	0.000435027	0.000889492	0.000237716	0.00121812	0.000742892	0.00321033	0.00119579	6.51491e-05	0.00113803	2.2456e-05	0.000260057	0.00555918	0.0078917	4.71747e-05	-0.000252414	0.00116033	-1.75289e-05	-1.44812e-06	4.38891e-05	-0.000157851	-5.47171e-07	-0.000169323	-0.000771427	0.000829162	1.6354e-06	0.00232636	0.00187098	0.000184356	0.00252825	0.00642836	0.00395117	-9.86275e-05	0.000226933	-2.06817e-05	0.00885165	-0.000205994	0.000264725	0.00411227	0.000411581	0.0279288	-0.000955339	-0.000204067	0.000318096	0.000363495	-0.000445537	0.00037872	-0.000472954
BTF3	-8.21695e-05	-0.00080217	0.000285268	0.000738148	0.000125119	-0.000442261	-0.00216505	0.00237841	0.0010563	0.000181226	0.000634451	-1.29926e-05	0.0155478	0.000230652	0.00445032	5.85979e-05	0.00275887	0.00398739	-0.000117276	-6.34797e-06	-2.52415e-05	-2.04429e-05	0.000126018	0.000182219	0.000121202	4.82336e-05	-3.04979e-06	0.00261993	0.000438215	0.000719376	-0.00106338	0.0130242	0.00135327	-0.00011506	8.07444e-05	2.91268e-05	0.00815257	0.000366738	0.000213304	0.000411581	0.00962607	0.0471809	0.00222047	0.00357879	0.000856639	9.8906e-05	0.000573564	-0.000499422	0.000498176
HEBP2	0.0266161	0.0422825	0.0232862	0.0784615	0.0149733	0.211763	0.10409	0.26043	0.0435396	0.024016	0.0197246	0.00446089	0.118513	0.0987732	0.253228	0.0109679	0.0817557	0.0564007	0.00289491	0.000212285	0.000559699	0.0096554	0.00288515	0.00998529	0.0612673	0.0138027	1.70607e-05	0.104545	0.0561332	0.0478348	0.102961	0.37033	0.0618252	0.0187157	0.0105868	0.00185255	0.559477	0.0515652	0.0138566	0.0279288	0.0471809	1.55566	0.0855978	0.083844	0.18539	0.00541341	0.0223935	0.0175742	0.0446122
SLC38A10	0.00113322	0.0060238	-5.14195e-05	0.00713764	-0.000713798	0.00339123	0.0275225	0.0336314	0.00103645	-0.000988215	0.00436417	0.000603026	0.0101594	0.00271163	0.0209354	0.000768102	0.0137157	0.00301537	0.000206245	2.73836e-05	-2.49475e-05	0.00219647	0.000345543	-0.000697073	0.00808402	0.000508069	-5.7665e-07	-0.00141592	0.000817279	0.000771341	0.00372696	0.051816	0.00129939	0.000125717	-7.53659e-05	0.00026242	0.0275284	0.000334522	0.00192598	-0.000955339	0.00222047	0.0855978	0.0684198	0.0115395	0.00727424	-0.000277079	0.00230526	0.00213163	-0.00130274
SND1	0.004063	0.0138635	0.00102202	0.00990444	0.000336428	0.0199267	0.0133344	0.031815	0.00653137	-0.000283579	0.000440976	0.000283842	0.0354871	0.00111753	0.0149491	8.5109e-05	-0.000862078	0.00149478	0.000636758	3.91115e-05	0.000212338	0.00189133	-9.09096e-05	0.000152617	0.0033745	0.00446073	5.17265e-06	0.00190192	0.000740845	0.00234109	0.0119062	0.0283078	0.0214342	0.00250244	-0.000293385	0.000195994	0.0347694	0.0120983	0.0021063	-0.000204067	0.00357879	0.083844	0.0115395	0.0567078	0.0121691	-0.000384613	0.00505858	0.00729286	-0.000177713
Unknown	0.00138992	0.00299504	0.000860463	0.0137736	0.00143558	0.028679	0.026729	0.0156863	0.00115041	0.00169467	-0.00110648	0.00173008	0.00893153	0.0113525	0.0178255	0.00232184	0.00222384	-0.00103478	-0.000132332	1.33379e-05	6.96603e-05	0.00112763	0.000103218	0.000698821	-0.00173131	0.00249665	5.37741e-06	0.00846247	0.00294729	0.00546695	0.0161698	0.0236074	0.0135913	-9.21154e-06	0.00062274	0.000291494	0.0368816	0.00483343	0.00153619	0.000318096	0.000856639	0.18539	0.00727424	0.0121691	0.133191	4.98779e-05	0.00253974	0.00364543	0.0030994
C7orf42	8.93016e-05	-0.000179802	-7.54596e-05	-0.000504179	0.000257746	-0.000177483	0.000268205	0.000867329	0.000496538	-9.542e-05	0.000285083	2.71678e-05	-4.87662e-05	0.000802139	0.000368567	6.5027e-05	0.000721817	0.000873079	-1.22784e-05	-8.22991e-07	-5.99697e-08	-4.05405e-05	1.72906e-05	-1.11755e-05	-0.000142131	0.000113005	-3.27416e-07	0.00132214	0.0019297	-6.60227e-05	-4.86062e-05	0.00232057	0.000520015	-4.89705e-05	0.000157081	-6.24065e-06	0.00157429	7.49434e-06	8.15816e-06	0.000363495	9.8906e-05	0.00541341	-0.000277079	-0.000384613	4.98779e-05	0.00042795	-8.33274e-05	-7.14326e-05	6.91567e-05
C2orf42	-0.000389864	-0.000156772	0.000783418	0.0051193	0.000604845	0.00217534	-0.000304212	0.017717	0.00492132	0.00154672	-5.65054e-05	0.000153744	0.00299184	-7.80539e-05	0.00585231	0.000122546	0.000511338	0.000308524	-5.50054e-05	-4.26608e-06	5.20379e-05	0.000391105	4.70765e-05	0.000488363	0.000700154	0.000943275	-2.24175e-06	-0.00136572	0.00130759	0.00203552	-0.00104036	0.00504262	0.00507753	-4.83121e-05	-4.39663e-05	5.78313e-05	0.00678315	0.00110114	0.000401973	-0.000445537	0.000573564	0.0223935	0.00230526	0.00505858	0.00253974	-8.33274e-05	0.00641658	-0.000101854	0.000398549
TMEM70	0.00196215	0.00355819	-4.67292e-05	0.00550706	-0.000106688	0.0202691	0.0123201	0.00858106	-0.000599922	0.00122505	-0.000129702	4.97292e-05	0.00212488	0.000666725	0.00233388	0.000502523	-0.000719619	-0.000178942	0.00033785	3.43366e-05	3.08807e-06	-4.68742e-05	-4.72648e-05	-0.000133363	0.009975	0.000894978	1.22852e-05	0.000588105	0.00101591	6.33999e-05	0.0095636	0.000448302	0.000862899	-0.000271684	-4.10237e-05	1.17368e-05	0.0161946	0.00357473	0.00147795	0.00037872	-0.000499422	0.0175742	0.00213163	0.00729286	0.00364543	-7.14326e-05	-0.000101854	0.00833388	-0.000757422
GCC1	-0.000361728	0.000382307	-0.000257222	0.00283863	0.000675663	0.0108886	0.00388472	0.00398414	0.00216714	0.00121953	-0.00055269	-3.08967e-05	0.000849104	0.00523667	0.00120372	0.00043683	-0.00016359	0.00124218	-0.000149028	-9.27232e-06	4.78492e-05	0.000196169	0.000489438	0.00308268	0.000470525	0.000147042	-2.46768e-06	0.00128474	0.00216577	0.00422228	-0.000883602	0.0042209	0.000971909	-5.28073e-05	0.00257163	-7.05028e-05	0.0301357	0.0014218	-0.000156246	-0.000472954	0.000498176	0.0446122	-0.00130274	-0.000177713	0.0030994	6.91567e-05	0.000398549	-0.000757422	0.020374
CC2D1B	0.00504004	0.00856472	-0.000110934	0.00266703	0.000475911	0.0243819	0.0184827	0.0192706	0.0048406	0.000654194	0.00128379	0.000140002	0.00978151	0.0214639	0.0107417	0.000246319	0.00020651	0.0013446	0.000253345	4.73188e-05	5.54521e-05	0.000499113	3.09227e-06	-0.000228602	0.00137186	0.00428236	1.63499e-05	0.00589174	0.00532076	0.000510787	0.0257586	0.00789337	0.00253149	0.00154588	0.00138233	3.5174e-05	0.00912784	0.00144741	0.00388673	0.00376368	-0.000615149	0.0951981	0.00898558	0.0107623	0.0139614	0.00038468	-0.000488813	0.00582706	0.000917496
NIPSNAP3A	5.53105e-05	2.99279e-05	5.73494e-05	0.000339571	-1.94423e-07	0.000221779	-4.11005e-05	0.000393536	9.86949e-05	1.3554e-05	8.66208e-05	-9.88359e-06	0.000930614	0.00024334	0.000896401	-4.36171e-06	-6.81636e-05	0.00020694	-5.97108e-06	-3.83469e-07	-3.39695e-06	-2.42357e-05	-2.21766e-06	-3.01865e-05	-4.08834e-05	8.05109e-05	4.66383e-07	-5.49193e-05	-4.3796e-05	-5.19572e-05	0.000359508	0.000836267	0.000444861	7.6182e-05	-1.35441e-05	-1.33396e-06	0.000864516	-4.86222e-05	7.104e-05	0.000215839	9.51764e-05	0.00244574	7.38143e-05	0.000146715	-7.48667e-05	-6.02225e-06	-2.0374e-05	9.34083e-05	-2.31437e-05
CHMP4A	0.000261565	-7.64798e-05	-7.64869e-05	0.000489398	5.20158e-05	0.00335038	0.000795185	0.00188843	0.0001892	-9.52292e-05	0.00079254	9.96084e-05	0.000863901	0.00043107	0.00162565	1.21664e-05	-0.000221231	6.2803e-05	3.97942e-05	-6.33303e-06	-1.48982e-05	-9.93756e-05	2.87437e-06	-3.73937e-05	0.000486685	-6.18605e-06	2.5481e-06	0.000318455	0.000505685	0.00106482	0.00223394	0.00332596	0.00013903	0.000238839	-4.21047e-05	2.0012e-05	0.00573602	0.000204472	0.000995279	0.00030631	0.000191365	0.0168501	0.000943751	0.00100174	0.00044464	0.000152322	0.000293242	0.000456995	-1.44657e-05
[truncated: 3 more columns]
