# Supplementary material for: A diagnostic methodology for Alzheimer’s disease
Source: J Clin Bioinforma. 2013 Apr 25;3:9. doi: 10.1186/2043-9113-3-9 (PMC3660190; doi:10.1186/2043-9113-3-9)
Supplement: Additional file 11 — GSE4229 AD MI.xlsx. An MS Office Excel file which contains a matrix of the pairwise MI values of 395 biomarkers of AD samples. [file 2043-9113-3-9-S11.xlsx]

## Sheet: Sheet1
This is the table containes calculations of pair-wise mutual information for GSE4229 AD samples
	NDUFA6	INPP5K	Unknown	CRELD1	CAPZB	VAMP4	ABHD11	PSMA3	GLTPD1	SDCBP2	CYCS	TUBB6	TH1L	MMP15	C11orf49	ACOT13	Unknown	NYNRIN	TACO1	BZW1	Unknown	MTCH1	C17orf59	CYB561	CYFIP2	STARD5	MSC	FNBP1	P2RY6	F3	NKG7	DDX24	TBCD	MGC12982	SLC11A2	LOC84856	GAL3ST4	C19orf48	ATF3	AKR1C2	DUSP14	INA	TRIM9	BRSK1	GOLGA2	TEAD2	ODF2L	TNIP2	Unknown
NDUFA6	9.90343e-07	1.47424e-06	2.49437e-08	5.41311e-06	1.31139e-06	-5.36089e-10	1.2192e-07	2.06286e-07	4.37159e-08	-3.16175e-09	5.95333e-10	-4.26327e-09	2.4839e-09	4.19575e-12	9.47004e-08	8.18431e-08	2.68813e-06	3.96881e-09	4.59127e-09	1.43432e-07	5.55802e-08	-1.33921e-08	-6.70979e-09	-6.33272e-08	1.34928e-06	4.82585e-08	1.10673e-07	-1.98652e-08	8.54393e-08	-8.23258e-09	-2.45901e-08	2.21266e-07	4.58673e-08	-1.63235e-08	-6.71138e-09	4.61381e-08	1.08123e-06	-2.09141e-09	1.36052e-07	-2.38928e-09	5.10276e-07	-1.72029e-09	-1.39141e-09	1.80505e-08	-4.76841e-09	-7.63045e-09	-2.59152e-08	2.99134e-08	-1.21139e-08
INPP5K	1.47424e-06	5.15499e-05	-1.07785e-07	5.31956e-05	1.0777e-05	-1.14446e-08	9.50715e-08	5.78714e-06	2.36631e-07	-5.62836e-08	-5.46581e-08	-3.78114e-07	-2.25936e-07	-6.54766e-08	1.09456e-06	1.42422e-07	8.81592e-06	7.16577e-07	3.02273e-08	1.92541e-06	2.51427e-07	1.42246e-06	2.14193e-09	-1.08308e-07	1.4262e-05	1.431e-06	1.05827e-06	5.11539e-07	2.00493e-07	2.28949e-07	-2.07217e-07	1.89235e-07	1.27698e-06	-3.46216e-07	-2.64831e-08	-3.8578e-08	2.01855e-05	6.48303e-08	1.99635e-06	-4.10742e-09	1.89027e-06	-6.97734e-10	-6.77242e-09	1.80686e-07	-8.5854e-08	-4.78885e-08	-6.2616e-07	3.11334e-07	-9.70576e-08
Unknown	2.49437e-08	-1.07785e-07	1.8692e-07	1.90268e-06	-1.2921e-07	9.12172e-10	-3.8415e-09	3.44537e-07	-2.38651e-08	7.276e-09	7.49838e-09	1.227e-07	5.32488e-09	1.37283e-08	3.30329e-08	-1.02704e-08	1.20356e-07	5.8827e-08	2.10762e-08	1.02296e-08	4.39327e-09	7.34872e-09	9.89242e-09	5.55713e-08	3.16117e-06	2.36717e-08	1.45503e-07	-9.74542e-09	2.28937e-08	1.53077e-08	7.58798e-08	5.68306e-08	1.68867e-08	8.51225e-08	2.03058e-08	2.59393e-09	8.94746e-07	4.39305e-09	1.3589e-07	6.72245e-09	2.69427e-08	2.09853e-09	-1.80612e-10	-7.63641e-09	9.55949e-09	1.88613e-07	1.07866e-07	4.2038e-08	5.14329e-09
CRELD1	5.41311e-06	5.31956e-05	1.90268e-06	0.00187316	5.60156e-06	-7.16884e-08	2.29989e-06	1.0861e-05	4.22975e-06	2.66436e-08	7.68763e-07	-6.66478e-08	3.1102e-06	-4.81054e-07	1.72225e-06	-1.16185e-06	0.000198347	-1.81577e-06	2.63748e-06	3.33891e-05	1.63488e-06	-2.39421e-07	7.15684e-07	3.44569e-06	0.000154133	1.00528e-05	3.24606e-06	-6.67627e-07	5.18068e-06	-7.18919e-08	-9.72465e-07	1.4399e-05	4.87732e-06	-4.02463e-07	-5.33501e-07	2.6317e-06	-2.02802e-05	-4.91368e-07	2.92908e-06	1.71533e-07	7.51749e-05	3.82972e-08	-2.30694e-08	-2.34101e-07	-3.09277e-07	-1.16797e-06	-3.59101e-07	2.48534e-06	2.17181e-07
CAPZB	1.31139e-06	1.0777e-05	-1.2921e-07	5.60156e-06	0.000354615	3.10341e-10	6.42074e-07	-2.12685e-06	1.57423e-06	1.48461e-08	8.33261e-07	-2.97636e-06	9.78193e-08	-2.54377e-08	5.88568e-07	3.34322e-06	5.01497e-05	4.86592e-06	1.14982e-07	3.36053e-06	6.7378e-06	1.39151e-06	1.1476e-07	2.84296e-06	1.60275e-06	1.31457e-06	5.13579e-06	3.39652e-06	-4.63279e-08	9.95728e-08	1.74824e-06	1.13769e-05	4.1549e-06	1.46424e-07	5.68061e-07	-8.18224e-08	3.31064e-05	1.02766e-06	4.82095e-06	2.05177e-07	8.80169e-06	-5.24091e-08	-2.73427e-08	1.9963e-06	-9.57045e-08	1.87143e-06	1.12955e-06	3.96999e-06	4.75114e-08
VAMP4	-5.36089e-10	-1.14446e-08	9.12172e-10	-7.16884e-08	3.10341e-10	5.04767e-10	-1.24738e-09	6.09247e-09	-2.40273e-09	-1.43947e-10	-3.22376e-10	3.06694e-09	1.00759e-09	1.78664e-09	3.09093e-10	-1.10844e-09	6.41837e-09	-2.25611e-09	-2.36921e-10	4.18489e-10	8.60156e-10	8.97199e-09	-1.13289e-10	4.8921e-09	-1.73994e-12	-2.77086e-09	-2.45231e-09	-1.5265e-09	-5.87765e-10	1.50466e-11	1.28153e-09	-4.35658e-09	1.55333e-10	2.59965e-09	1.08778e-09	-1.92524e-10	3.65344e-08	1.06982e-09	1.43671e-09	-7.35723e-11	-9.78834e-09	-5.47073e-12	3.81162e-12	-2.93881e-10	1.68939e-09	5.76738e-09	-4.76705e-10	-4.93832e-11	-2.37752e-10
ABHD11	1.2192e-07	9.50715e-08	-3.8415e-09	2.29989e-06	6.42074e-07	-1.24738e-09	1.11229e-06	-7.89154e-08	6.97667e-08	5.04388e-09	-6.40909e-09	8.20577e-08	6.92196e-09	-8.5437e-09	2.07191e-08	8.2088e-08	3.86247e-06	1.28181e-07	1.81181e-08	1.87054e-07	3.03809e-08	-2.23269e-08	-6.56947e-09	5.09094e-08	2.13851e-07	-4.5259e-09	4.33305e-08	-6.20491e-08	-2.42878e-08	-1.15407e-08	-2.34733e-08	6.21443e-07	1.61237e-08	-1.28548e-08	-7.70883e-09	1.15554e-07	-1.22271e-06	1.8579e-08	1.19852e-07	-1.7739e-09	4.49196e-07	4.56287e-09	-9.81218e-10	3.91899e-08	7.38038e-09	-8.02107e-08	-2.28032e-08	-3.92502e-09	-5.35143e-09
PSMA3	2.06286e-07	5.78714e-06	3.44537e-07	1.0861e-05	-2.12685e-06	6.09247e-09	-7.89154e-08	6.30568e-06	-1.36192e-07	5.35874e-08	-3.99718e-08	1.56967e-06	-1.19447e-08	-1.10787e-08	4.53953e-07	1.29007e-07	6.89542e-06	6.37103e-07	-6.68585e-08	4.17593e-07	1.11992e-07	2.59983e-07	-1.41265e-08	9.17163e-07	6.55078e-06	1.03541e-07	5.34052e-08	-1.16843e-07	8.24026e-08	-1.1033e-08	1.14528e-07	-4.16944e-07	4.55605e-07	9.83034e-08	4.53672e-08	-3.633e-08	1.26712e-05	-1.54248e-08	8.41205e-08	-3.41164e-09	3.63289e-07	5.70378e-08	3.65303e-09	2.4393e-09	1.00098e-08	3.1838e-07	7.44546e-08	1.88278e-07	-3.90519e-08
GLTPD1	4.37159e-08	2.36631e-07	-2.38651e-08	4.22975e-06	1.57423e-06	-2.40273e-09	6.97667e-08	-1.36192e-07	1.43947e-06	4.19485e-09	2.81138e-08	5.31809e-07	4.53052e-08	-1.18745e-08	5.06559e-08	4.43548e-08	2.63483e-06	-1.99649e-08	-6.62185e-09	-2.32948e-08	-1.6644e-08	-6.38498e-09	2.48026e-09	1.55811e-07	3.1808e-06	2.55662e-07	-2.45379e-08	2.23388e-07	4.6864e-08	8.1789e-09	3.30179e-08	1.01481e-07	-2.52639e-08	-1.55777e-08	2.67897e-08	2.98295e-08	1.9883e-06	-1.41299e-08	9.23952e-08	1.60647e-09	-1.46877e-07	-3.66876e-09	6.50904e-10	-5.10527e-09	-4.18886e-09	-4.60186e-08	4.89715e-08	1.1785e-08	1.08296e-08
SDCBP2	-3.16175e-09	-5.62836e-08	7.276e-09	2.66436e-08	1.48461e-08	-1.43947e-10	5.04388e-09	5.35874e-08	4.19485e-09	2.0992e-08	2.85905e-09	1.56852e-07	6.42678e-09	-6.60952e-10	-4.33234e-09	-9.6492e-09	-6.27265e-08	1.30473e-08	-1.34724e-09	-7.17618e-09	6.78331e-09	-3.96232e-09	-8.36409e-10	-2.14487e-08	2.44843e-08	2.74097e-09	-5.49734e-09	2.27678e-08	-2.18105e-09	8.43601e-09	3.86458e-09	-5.10787e-09	2.45041e-10	2.24177e-09	-3.04912e-09	-1.02716e-09	2.35635e-07	-1.14714e-10	1.06168e-08	5.74327e-11	6.17538e-08	1.74887e-09	-2.08808e-10	-7.91263e-10	1.5998e-09	-6.48762e-09	2.4912e-08	-2.13631e-09	1.34601e-09
CYCS	5.95333e-10	-5.46581e-08	7.49838e-09	7.68763e-07	8.33261e-07	-3.22376e-10	-6.40909e-09	-3.99718e-08	2.81138e-08	2.85905e-09	2.56747e-08	7.17478e-09	7.5056e-09	-3.59478e-10	7.85612e-10	-4.60982e-09	-2.15976e-07	-2.25275e-08	6.1564e-09	-2.43034e-08	-6.89669e-09	2.94007e-08	5.80637e-09	-2.34293e-08	2.21727e-07	4.4208e-08	-4.14277e-09	1.07265e-07	1.55928e-08	4.90741e-10	2.82246e-08	3.14953e-08	4.96793e-09	1.25665e-09	-2.63576e-09	2.2424e-09	1.14583e-06	-1.72218e-09	1.83559e-08	4.09687e-09	1.42112e-07	-3.50374e-10	-1.65761e-10	-2.20088e-09	-2.91654e-09	-1.1244e-08	1.07667e-09	1.021e-09	1.86572e-09
TUBB6	-4.26327e-09	-3.78114e-07	1.227e-07	-6.66478e-08	-2.97636e-06	3.06694e-09	8.20577e-08	1.56967e-06	5.31809e-07	1.56852e-07	7.17478e-09	8.14108e-06	3.37315e-08	1.04162e-07	-7.7464e-09	-6.44902e-08	-1.75945e-06	-9.34494e-08	-3.20883e-09	-2.65593e-07	2.34784e-08	-3.2752e-07	-3.53784e-10	-4.31525e-07	-6.17303e-07	4.32671e-08	-7.44977e-08	1.42335e-07	8.11504e-09	4.4264e-08	2.79747e-09	-7.68068e-07	-1.22643e-07	-3.74236e-08	-5.59601e-08	-6.60649e-08	1.35971e-06	5.16156e-08	9.732e-08	5.09337e-10	1.4327e-07	6.75436e-08	-4.31828e-09	-5.343e-08	1.60395e-07	2.86417e-07	1.84294e-07	5.37594e-08	2.59358e-08
TH1L	2.4839e-09	-2.25936e-07	5.32488e-09	3.1102e-06	9.78193e-08	1.00759e-09	6.92196e-09	-1.19447e-08	4.53052e-08	6.42678e-09	7.5056e-09	3.37315e-08	1.53165e-07	3.25018e-09	-8.76886e-09	-4.07368e-08	4.30542e-07	-4.16256e-08	2.71473e-08	-4.89142e-08	-6.10775e-10	6.19327e-08	8.67126e-09	-1.14684e-08	9.80165e-08	3.42927e-08	-4.13613e-08	1.32794e-08	8.75126e-09	2.38966e-08	5.91743e-09	3.38862e-08	-1.16531e-08	5.31297e-09	3.70305e-09	1.37065e-08	7.8473e-07	-3.63258e-09	5.26128e-08	1.81216e-09	3.01857e-07	-1.56122e-09	-5.11396e-10	-8.79579e-09	1.12691e-09	-1.61802e-08	4.04388e-08	3.59592e-09	2.89295e-08
MMP15	4.19575e-12	-6.54766e-08	1.37283e-08	-4.81054e-07	-2.54377e-08	1.78664e-09	-8.5437e-09	-1.10787e-08	-1.18745e-08	-6.60952e-10	-3.59478e-10	1.04162e-07	3.25018e-09	3.28614e-08	2.43944e-08	-4.11631e-09	-1.13003e-07	-2.22727e-08	2.20656e-09	3.54207e-08	-4.38855e-09	-1.56112e-08	-8.72791e-10	1.94608e-09	-1.84311e-08	-1.41909e-08	-1.38888e-08	2.95089e-09	1.56716e-09	1.34787e-09	1.17578e-09	-3.83672e-08	-4.86472e-09	6.22213e-11	1.59946e-09	1.69252e-09	-1.16489e-07	1.8754e-08	4.20841e-08	-2.31984e-10	-9.22756e-08	-4.98966e-10	-1.47549e-10	-2.11906e-09	3.11366e-08	1.16354e-07	-1.10949e-08	1.6775e-09	4.3379e-10
C11orf49	9.47004e-08	1.09456e-06	3.30329e-08	1.72225e-06	5.88568e-07	3.09093e-10	2.07191e-08	4.53953e-07	5.06559e-08	-4.33234e-09	7.85612e-10	-7.7464e-09	-8.76886e-09	2.43944e-08	3.88814e-07	-8.21672e-09	5.45744e-07	-3.46794e-08	-5.40827e-09	1.63057e-07	1.54759e-08	-1.36563e-08	-5.15075e-09	8.37296e-08	1.29889e-06	1.78434e-08	6.58859e-08	3.09628e-08	3.70148e-08	7.6045e-09	4.83957e-09	4.80699e-09	6.37345e-08	3.54555e-09	-1.9145e-09	8.79114e-09	1.27098e-06	1.06855e-08	6.98804e-08	-1.03688e-09	4.44747e-07	-2.07302e-09	-1.09616e-09	4.44787e-09	1.56454e-08	1.15754e-07	1.31602e-08	7.49601e-08	4.34344e-09
ACOT13	8.18431e-08	1.42422e-07	-1.02704e-08	-1.16185e-06	3.34322e-06	-1.10844e-09	8.2088e-08	1.29007e-07	4.43548e-08	-9.6492e-09	-4.60982e-09	-6.44902e-08	-4.07368e-08	-4.11631e-09	-8.21672e-09	9.01997e-07	1.20168e-06	7.88796e-07	6.5543e-09	5.31154e-08	1.45748e-07	-7.19775e-08	8.08047e-09	4.95386e-07	-1.13079e-07	-4.28612e-08	9.1182e-08	-3.95517e-08	-5.26301e-08	-3.19984e-09	-1.60326e-08	2.37413e-07	4.2105e-08	-2.7898e-08	-2.78138e-09	-1.29898e-08	-1.20117e-06	2.12948e-08	-1.07522e-07	-1.1784e-09	-4.38349e-08	1.45782e-09	9.07155e-09	7.75161e-08	-1.07549e-08	-1.14867e-07	-6.39817e-08	-2.16374e-08	-8.77627e-09
Unknown	2.68813e-06	8.81592e-06	1.20356e-07	0.000198347	5.01497e-05	6.41837e-09	3.86247e-06	6.89542e-06	2.63483e-06	-6.27265e-08	-2.15976e-07	-1.75945e-06	4.30542e-07	-1.13003e-07	5.45744e-07	1.20168e-06	0.000194392	5.19916e-06	-1.50564e-07	8.72956e-06	6.00963e-06	-4.23657e-07	-5.86302e-08	4.48352e-06	3.84596e-05	-7.08862e-07	3.81139e-06	-8.52569e-07	4.46669e-07	1.19446e-07	9.03274e-08	9.15612e-06	1.89995e-06	3.42643e-07	1.83518e-07	1.69502e-06	2.72839e-06	6.70342e-07	3.47452e-06	-3.9908e-08	-3.13648e-06	-4.94635e-11	1.44182e-08	1.51348e-06	-6.72651e-08	6.08249e-07	-2.54994e-07	9.94097e-07	-9.01287e-08
NYNRIN	3.96881e-09	7.16577e-07	5.8827e-08	-1.81577e-06	4.86592e-06	-2.25611e-09	1.28181e-07	6.37103e-07	-1.99649e-08	1.30473e-08	-2.25275e-08	-9.34494e-08	-4.16256e-08	-2.22727e-08	-3.46794e-08	7.88796e-07	5.19916e-06	2.33811e-06	-6.7196e-09	-2.39854e-08	5.34033e-07	-1.1848e-07	4.59998e-09	4.85043e-07	3.47847e-06	-1.58719e-07	3.97575e-07	-8.90254e-08	-6.31439e-08	4.29891e-08	-5.06338e-09	1.09017e-06	4.97382e-08	-4.40738e-08	-2.68563e-09	-9.62722e-09	-2.4138e-06	8.73906e-08	-1.25719e-07	-3.24707e-09	-2.36172e-07	7.29914e-09	9.06439e-09	2.55369e-07	-2.14346e-08	-1.77479e-07	3.48946e-08	-1.9149e-08	-1.41453e-10
TACO1	4.59127e-09	3.02273e-08	2.10762e-08	2.63748e-06	1.14982e-07	-2.36921e-10	1.81181e-08	-6.68585e-08	-6.62185e-09	-1.34724e-09	6.1564e-09	-3.20883e-09	2.71473e-08	2.20656e-09	-5.40827e-09	6.5543e-09	-1.50564e-07	-6.7196e-09	4.87418e-08	-1.07526e-08	9.44439e-10	1.51662e-08	1.00934e-08	-1.87977e-08	7.75191e-09	4.43711e-08	2.45392e-08	-1.13201e-08	1.04448e-09	8.79435e-10	4.03332e-09	7.00786e-08	-3.42395e-10	9.78618e-09	-2.32573e-09	2.25317e-09	-2.33899e-07	2.13428e-09	6.03043e-08	3.68068e-09	3.51975e-07	-6.97096e-11	-3.40866e-10	9.3807e-10	-1.49123e-10	-4.04813e-09	5.1605e-09	6.24671e-09	8.13837e-09
BZW1	1.43432e-07	1.92541e-06	1.02296e-08	3.33891e-05	3.36053e-06	4.18489e-10	1.87054e-07	4.17593e-07	-2.32948e-08	-7.17618e-09	-2.43034e-08	-2.65593e-07	-4.89142e-08	3.54207e-08	1.63057e-07	5.31154e-08	8.72956e-06	-2.39854e-08	-1.07526e-08	3.19203e-06	-3.89759e-08	-1.74508e-07	-8.2475e-09	6.10137e-07	2.51117e-06	1.29108e-07	-2.03337e-08	-1.10732e-07	1.13469e-07	-6.17003e-09	-2.37417e-08	5.75579e-07	2.45541e-07	4.811e-09	1.78732e-08	2.24902e-07	-1.86338e-06	4.97136e-09	1.87899e-07	-6.41962e-09	2.59968e-06	6.37357e-09	3.92315e-09	-4.20582e-08	4.13112e-08	1.23971e-07	3.17179e-08	2.4906e-07	-1.5746e-08
Unknown	5.55802e-08	2.51427e-07	4.39327e-09	1.63488e-06	6.7378e-06	8.60156e-10	3.03809e-08	1.11992e-07	-1.6644e-08	6.78331e-09	-6.89669e-09	2.34784e-08	-6.10775e-10	-4.38855e-09	1.54759e-08	1.45748e-07	6.00963e-06	5.34033e-07	9.44439e-10	-3.89759e-08	7.41778e-07	-3.96057e-08	3.31636e-09	3.55109e-07	9.66733e-08	-5.94517e-08	3.78684e-07	-4.58921e-08	-6.67726e-09	5.183e-08	3.48277e-08	6.76883e-07	1.16797e-07	3.77504e-08	2.45947e-08	-1.74887e-09	-8.5479e-07	5.33475e-08	1.11599e-07	5.29031e-10	2.13378e-07	-9.51377e-10	5.82978e-10	1.58094e-07	1.20216e-08	-2.35088e-08	1.51655e-07	9.85333e-08	6.48274e-09
MTCH1	-1.33921e-08	1.42246e-06	7.34872e-09	-2.39421e-07	1.39151e-06	8.97199e-09	-2.23269e-08	2.59983e-07	-6.38498e-09	-3.96232e-09	2.94007e-08	-3.2752e-07	6.19327e-08	-1.56112e-08	-1.36563e-08	-7.19775e-08	-4.23657e-07	-1.1848e-07	1.51662e-08	-1.74508e-07	-3.96057e-08	2.28599e-06	2.14525e-08	6.85583e-08	-7.18448e-07	6.28483e-07	-5.98559e-08	3.48758e-08	-1.23901e-08	2.83273e-08	4.38439e-08	-2.54461e-07	6.44081e-08	1.38675e-07	4.33924e-08	-1.52942e-09	3.83311e-06	-1.86482e-08	2.31965e-07	7.45769e-09	2.30967e-07	3.5486e-10	-2.25824e-09	-1.10402e-08	-3.02366e-09	-1.18901e-07	8.17656e-09	-2.50868e-08	4.3042e-09
C17orf59	-6.70979e-09	2.14193e-09	9.89242e-09	7.15684e-07	1.1476e-07	-1.13289e-10	-6.56947e-09	-1.41265e-08	2.48026e-09	-8.36409e-10	5.80637e-09	-3.53784e-10	8.67126e-09	-8.72791e-10	-5.15075e-09	8.08047e-09	-5.86302e-08	4.59998e-09	1.00934e-08	-8.2475e-09	3.31636e-09	2.14525e-08	9.90098e-09	2.09131e-08	-3.9515e-08	1.92569e-08	-2.66112e-09	-3.95212e-09	4.72911e-09	5.0239e-10	2.56488e-09	1.19344e-09	-5.17022e-11	8.26264e-09	-3.75798e-10	4.61156e-10	-4.82841e-08	-1.08273e-09	3.25969e-08	2.46984e-09	5.98809e-08	-2.13339e-10	4.94289e-10	-1.34129e-09	-1.92123e-09	-1.16814e-08	6.95123e-09	4.96144e-09	3.15513e-09
CYB561	-6.33272e-08	-1.08308e-07	5.55713e-08	3.44569e-06	2.84296e-06	4.8921e-09	5.09094e-08	9.17163e-07	1.55811e-07	-2.14487e-08	-2.34293e-08	-4.31525e-07	-1.14684e-08	1.94608e-09	8.37296e-08	4.95386e-07	4.48352e-06	4.85043e-07	-1.87977e-08	6.10137e-07	3.55109e-07	6.85583e-08	2.09131e-08	3.0286e-06	1.07941e-06	2.45414e-08	-9.07239e-08	-1.41121e-07	-1.65265e-08	-3.86074e-09	1.04877e-07	3.84275e-07	2.50638e-07	4.32502e-08	1.20364e-07	1.05088e-08	-8.24569e-07	8.6818e-09	-8.91202e-08	-4.98539e-10	1.21693e-06	-3.76898e-09	2.08245e-08	5.90781e-09	-1.41749e-08	1.45068e-07	2.10911e-07	4.09021e-08	-7.23491e-09
CYFIP2	1.34928e-06	1.4262e-05	3.16117e-06	0.000154133	1.60275e-06	-1.73994e-12	2.13851e-07	6.55078e-06	3.1808e-06	2.44843e-08	2.21727e-07	-6.17303e-07	9.80165e-08	-1.84311e-08	1.29889e-06	-1.13079e-07	3.84596e-05	3.47847e-06	7.75191e-09	2.51117e-06	9.66733e-08	-7.18448e-07	-3.9515e-08	1.07941e-06	0.000291535	3.13427e-06	4.42928e-06	9.19216e-07	7.55179e-07	1.36028e-07	1.76316e-06	9.3637e-06	6.57572e-07	1.51347e-07	8.57813e-07	4.1668e-07	3.84161e-05	-5.40386e-08	2.47543e-07	8.43695e-08	-3.01427e-06	-4.41922e-08	2.41336e-09	2.00187e-08	-9.15569e-09	1.36984e-06	1.38705e-07	7.54622e-07	3.64794e-07
STARD5	4.82585e-08	1.431e-06	2.36717e-08	1.00528e-05	1.31457e-06	-2.77086e-09	-4.5259e-09	1.03541e-07	2.55662e-07	2.74097e-09	4.4208e-08	4.32671e-08	3.42927e-08	-1.41909e-08	1.78434e-08	-4.28612e-08	-7.08862e-07	-1.58719e-07	4.43711e-08	1.29108e-07	-5.94517e-08	6.28483e-07	1.92569e-08	2.45414e-08	3.13427e-06	1.26373e-06	1.41194e-08	1.01002e-07	2.28276e-08	1.61665e-08	4.1132e-09	9.56129e-08	2.83458e-08	-2.48641e-08	-2.40032e-10	1.7429e-08	5.5197e-06	-2.13183e-08	1.37508e-07	1.05909e-08	1.57076e-06	8.66603e-10	-1.84043e-09	-2.24164e-08	-1.40409e-08	-1.01294e-07	2.1986e-08	-5.9254e-09	1.13884e-08
MSC	1.10673e-07	1.05827e-06	1.45503e-07	3.24606e-06	5.13579e-06	-2.45231e-09	4.33305e-08	5.34052e-08	-2.45379e-08	-5.49734e-09	-4.14277e-09	-7.44977e-08	-4.13613e-08	-1.38888e-08	6.58859e-08	9.1182e-08	3.81139e-06	3.97575e-07	2.45392e-08	-2.03337e-08	3.78684e-07	-5.98559e-08	-2.66112e-09	-9.07239e-08	4.42928e-06	1.41194e-08	1.51734e-06	-1.47371e-08	1.73007e-07	1.11799e-07	5.59418e-08	7.2816e-07	5.09888e-08	5.85404e-08	2.28709e-08	-1.70233e-08	-2.96309e-07	5.14871e-08	1.98751e-07	2.51612e-09	4.2289e-07	-1.03698e-09	-1.72737e-09	1.25447e-07	-5.07514e-09	2.08582e-07	1.24172e-07	1.04552e-07	1.47993e-08
FNBP1	-1.98652e-08	5.11539e-07	-9.74542e-09	-6.67627e-07	3.39652e-06	-1.5265e-09	-6.20491e-08	-1.16843e-07	2.23388e-07	2.27678e-08	1.07265e-07	1.42335e-07	1.32794e-08	2.95089e-09	3.09628e-08	-3.95517e-08	-8.52569e-07	-8.90254e-08	-1.13201e-08	-1.10732e-07	-4.58921e-08	3.48758e-08	-3.95212e-09	-1.41121e-07	9.19216e-07	1.01002e-07	-1.47371e-08	8.05958e-07	6.21847e-08	2.02392e-08	1.77779e-07	8.19708e-08	1.90555e-08	-3.4878e-08	-1.42531e-08	2.99014e-09	6.48946e-06	-3.0477e-09	-1.16713e-08	1.08706e-08	3.94866e-07	-1.40856e-09	-9.62221e-10	-5.88859e-09	-5.7771e-09	2.39833e-09	-2.42087e-08	-3.69609e-08	-7.32324e-10
P2RY6	8.54393e-08	2.00493e-07	2.28937e-08	5.18068e-06	-4.63279e-08	-5.87765e-10	-2.42878e-08	8.24026e-08	4.6864e-08	-2.18105e-09	1.55928e-08	8.11504e-09	8.75126e-09	1.56716e-09	3.70148e-08	-5.26301e-08	4.46669e-07	-6.31439e-08	1.04448e-09	1.13469e-07	-6.67726e-09	-1.23901e-08	4.72911e-09	-1.65265e-08	7.55179e-07	2.28276e-08	1.73007e-07	6.21847e-08	2.37342e-07	-2.10322e-09	1.11221e-09	-1.48367e-08	1.2035e-08	-2.56853e-09	7.18481e-09	4.61832e-08	5.43169e-07	-6.77281e-10	7.39066e-08	1.79894e-09	1.29671e-06	-2.20869e-09	-6.86175e-10	-6.86931e-09	2.8289e-09	1.9983e-07	1.79925e-08	3.28425e-08	-3.06006e-09
F3	-8.23258e-09	2.28949e-07	1.53077e-08	-7.18919e-08	9.95728e-08	1.50466e-11	-1.15407e-08	-1.1033e-08	8.1789e-09	8.43601e-09	4.90741e-10	4.4264e-08	2.38966e-08	1.34787e-09	7.6045e-09	-3.19984e-09	1.19446e-07	4.29891e-08	8.79435e-10	-6.17003e-09	5.183e-08	2.83273e-08	5.0239e-10	-3.86074e-09	1.36028e-07	1.61665e-08	1.11799e-07	2.02392e-08	-2.10322e-09	7.24554e-08	1.45881e-08	3.52673e-08	-2.14994e-09	2.06597e-08	-1.34312e-09	-4.57667e-09	-3.98375e-08	9.75804e-10	6.74723e-09	6.24228e-10	4.18491e-08	-2.31057e-10	4.41602e-12	6.81064e-09	4.76935e-09	-1.14471e-08	6.28552e-08	6.89486e-10	4.43784e-09
NKG7	-2.45901e-08	-2.07217e-07	7.58798e-08	-9.72465e-07	1.74824e-06	1.28153e-09	-2.34733e-08	1.14528e-07	3.30179e-08	3.86458e-09	2.82246e-08	2.79747e-09	5.91743e-09	1.17578e-09	4.83957e-09	-1.60326e-08	9.03274e-08	-5.06338e-09	4.03332e-09	-2.37417e-08	3.48277e-08	4.38439e-08	2.56488e-09	1.04877e-07	1.76316e-06	4.1132e-09	5.59418e-08	1.77779e-07	1.11221e-09	1.45881e-08	1.38237e-07	1.68569e-07	5.23544e-08	5.58432e-08	1.99822e-08	-1.37259e-09	2.50789e-06	2.4692e-09	8.67925e-09	7.60196e-09	4.25214e-08	1.99756e-09	1.05005e-10	4.18267e-10	3.15544e-10	2.78391e-08	7.83266e-08	1.42346e-08	1.29708e-10
DDX24	2.21266e-07	1.89235e-07	5.68306e-08	1.4399e-05	1.13769e-05	-4.35658e-09	6.21443e-07	-4.16944e-07	1.01481e-07	-5.10787e-09	3.14953e-08	-7.68068e-07	3.38862e-08	-3.83672e-08	4.80699e-09	2.37413e-07	9.15612e-06	1.09017e-06	7.00786e-08	5.75579e-07	6.76883e-07	-2.54461e-07	1.19344e-09	3.84275e-07	9.3637e-06	9.56129e-08	7.2816e-07	8.19708e-08	-1.48367e-08	3.52673e-08	1.68569e-07	5.9653e-06	1.95539e-07	1.73679e-10	6.60812e-08	2.46961e-07	-1.25966e-06	9.63493e-08	1.93457e-07	1.51279e-08	-2.42175e-07	-9.28896e-09	-4.5998e-10	2.85894e-07	-2.19142e-08	-2.59791e-07	-1.85413e-07	3.92199e-08	3.8602e-08
TBCD	4.58673e-08	1.27698e-06	1.68867e-08	4.87732e-06	4.1549e-06	1.55333e-10	1.61237e-08	4.55605e-07	-2.52639e-08	2.45041e-10	4.96793e-09	-1.22643e-07	-1.16531e-08	-4.86472e-09	6.37345e-08	4.2105e-08	1.89995e-06	4.97382e-08	-3.42395e-10	2.45541e-07	1.16797e-07	6.44081e-08	-5.17022e-11	2.50638e-07	6.57572e-07	2.83458e-08	5.09888e-08	1.90555e-08	1.2035e-08	-2.14994e-09	5.23544e-08	1.95539e-07	3.27447e-07	3.35804e-08	3.65963e-08	-1.11447e-09	2.35497e-06	8.21485e-09	1.03124e-08	2.23812e-09	1.99814e-07	3.65668e-09	3.18131e-10	1.90136e-08	2.53594e-09	7.90727e-09	-2.86206e-08	1.19109e-07	-1.02089e-09
MGC12982	-1.63235e-08	-3.46216e-07	8.51225e-08	-4.02463e-07	1.46424e-07	2.59965e-09	-1.28548e-08	9.83034e-08	-1.55777e-08	2.24177e-09	1.25665e-09	-3.74236e-08	5.31297e-09	6.22213e-11	3.54555e-09	-2.7898e-08	3.42643e-07	-4.40738e-08	9.78618e-09	4.811e-09	3.77504e-08	1.38675e-07	8.26264e-09	4.32502e-08	1.51347e-07	-2.48641e-08	5.85404e-08	-3.4878e-08	-2.56853e-09	2.06597e-08	5.58432e-08	1.73679e-10	3.35804e-08	3.66802e-07	3.23954e-08	3.60559e-10	3.66893e-07	3.53469e-09	-5.6744e-09	2.63548e-09	1.09841e-07	1.83092e-09	-8.30403e-10	2.53051e-10	-3.03241e-09	2.00808e-07	9.01447e-08	2.18795e-08	3.04733e-08
SLC11A2	-6.71138e-09	-2.64831e-08	2.03058e-08	-5.33501e-07	5.68061e-07	1.08778e-09	-7.70883e-09	4.53672e-08	2.67897e-08	-3.04912e-09	-2.63576e-09	-5.59601e-08	3.70305e-09	1.59946e-09	-1.9145e-09	-2.78138e-09	1.83518e-07	-2.68563e-09	-2.32573e-09	1.78732e-08	2.45947e-08	4.33924e-08	-3.75798e-10	1.20364e-07	8.57813e-07	-2.40032e-10	2.28709e-08	-1.42531e-08	7.18481e-09	-1.34312e-09	1.99822e-08	6.60812e-08	3.65963e-08	3.23954e-08	3.93374e-08	-5.54898e-11	1.58134e-07	2.47067e-09	-1.22853e-08	-4.38098e-10	6.72339e-08	-1.0256e-09	3.01367e-10	1.30206e-09	9.8671e-10	2.95405e-08	2.39865e-08	1.37708e-08	7.10942e-09
LOC84856	4.61381e-08	-3.8578e-08	2.59393e-09	2.6317e-06	-8.18224e-08	-1.92524e-10	1.15554e-07	-3.633e-08	2.98295e-08	-1.02716e-09	2.2424e-09	-6.60649e-08	1.37065e-08	1.69252e-09	8.79114e-09	-1.29898e-08	1.69502e-06	-9.62722e-09	2.25317e-09	2.24902e-07	-1.74887e-09	-1.52942e-09	4.61156e-10	1.05088e-08	4.1668e-07	1.7429e-08	-1.70233e-08	2.99014e-09	4.61832e-08	-4.57667e-09	-1.37259e-09	2.46961e-07	-1.11447e-09	3.60559e-10	-5.54898e-11	9.82195e-08	-1.97909e-07	3.17055e-09	1.61035e-07	2.30587e-10	2.59062e-07	-1.08215e-09	-8.3602e-11	1.54837e-09	-3.60186e-10	4.85346e-08	-2.58128e-09	-5.73795e-10	8.45194e-10
GAL3ST4	1.08123e-06	2.01855e-05	8.94746e-07	-2.02802e-05	3.31064e-05	3.65344e-08	-1.22271e-06	1.26712e-05	1.9883e-06	2.35635e-07	1.14583e-06	1.35971e-06	7.8473e-07	-1.16489e-07	1.27098e-06	-1.20117e-06	2.72839e-06	-2.4138e-06	-2.33899e-07	-1.86338e-06	-8.5479e-07	3.83311e-06	-4.82841e-08	-8.24569e-07	3.84161e-05	5.5197e-06	-2.96309e-07	6.48946e-06	5.43169e-07	-3.98375e-08	2.50789e-06	-1.25966e-06	2.35497e-06	3.66893e-07	1.58134e-07	-1.97909e-07	0.000226328	-2.51798e-07	3.24751e-07	1.4903e-07	1.4532e-06	4.97231e-08	-2.00091e-08	-3.16765e-07	-1.90208e-07	-3.15318e-07	-4.81618e-07	-2.41428e-07	-9.59721e-08
C19orf48	-2.09141e-09	6.48303e-08	4.39305e-09	-4.91368e-07	1.02766e-06	1.06982e-09	1.8579e-08	-1.54248e-08	-1.41299e-08	-1.14714e-10	-1.72218e-09	5.16156e-08	-3.63258e-09	1.8754e-08	1.06855e-08	2.12948e-08	6.70342e-07	8.73906e-08	2.13428e-09	4.97136e-09	5.33475e-08	-1.86482e-08	-1.08273e-09	8.6818e-09	-5.40386e-08	-2.13183e-08	5.14871e-08	-3.0477e-09	-6.77281e-10	9.75804e-10	2.4692e-09	9.63493e-08	8.21485e-09	3.53469e-09	2.47067e-09	3.17055e-09	-2.51798e-07	3.00439e-08	4.12341e-08	-2.64119e-10	-7.20458e-08	-4.2066e-10	-1.7993e-10	2.53219e-08	1.93129e-08	8.48039e-08	-1.64615e-08	2.58154e-09	1.68447e-09
ATF3	1.36052e-07	1.99635e-06	1.3589e-07	2.92908e-06	4.82095e-06	1.43671e-09	1.19852e-07	8.41205e-08	9.23952e-08	1.06168e-08	1.83559e-08	9.732e-08	5.26128e-08	4.20841e-08	6.98804e-08	-1.07522e-07	3.47452e-06	-1.25719e-07	6.03043e-08	1.87899e-07	1.11599e-07	2.31965e-07	3.25969e-08	-8.91202e-08	2.47543e-07	1.37508e-07	1.98751e-07	-1.16713e-08	7.39066e-08	6.74723e-09	8.67925e-09	1.93457e-07	1.03124e-08	-5.6744e-09	-1.22853e-08	1.61035e-07	3.24751e-07	4.12341e-08	2.51461e-06	1.70777e-08	-2.72619e-08	-7.69387e-09	-2.22238e-09	-1.05785e-09	2.15149e-08	9.98145e-07	1.31238e-07	5.9532e-08	1.46886e-08
AKR1C2	-2.38928e-09	-4.10742e-09	6.72245e-09	1.71533e-07	2.05177e-07	-7.35723e-11	-1.7739e-09	-3.41164e-09	1.60647e-09	5.74327e-11	4.09687e-09	5.09337e-10	1.81216e-09	-2.31984e-10	-1.03688e-09	-1.1784e-09	-3.9908e-08	-3.24707e-09	3.68068e-09	-6.41962e-09	5.29031e-10	7.45769e-09	2.46984e-09	-4.98539e-10	8.43695e-08	1.05909e-08	2.51612e-09	1.08706e-08	1.79894e-09	6.24228e-10	7.60196e-09	1.51279e-08	2.23812e-09	2.63548e-09	-4.38098e-10	2.30587e-10	1.4903e-07	-2.64119e-10	1.70777e-08	1.56579e-09	1.30808e-08	8.71974e-11	8.64109e-12	-4.219e-10	-5.74989e-10	2.15981e-09	3.31999e-09	2.66589e-09	6.6291e-10
DUSP14	5.10276e-07	1.89027e-06	2.69427e-08	7.51749e-05	8.80169e-06	-9.78834e-09	4.49196e-07	3.63289e-07	-1.46877e-07	6.17538e-08	1.42112e-07	1.4327e-07	3.01857e-07	-9.22756e-08	4.44747e-07	-4.38349e-08	-3.13648e-06	-2.36172e-07	3.51975e-07	2.59968e-06	2.13378e-07	2.30967e-07	5.98809e-08	1.21693e-06	-3.01427e-06	1.57076e-06	4.2289e-07	3.94866e-07	1.29671e-06	4.18491e-08	4.25214e-08	-2.42175e-07	1.99814e-07	1.09841e-07	6.72339e-08	2.59062e-07	1.4532e-06	-7.20458e-08	-2.72619e-08	1.30808e-08	5.07236e-05	-5.2478e-09	-9.85105e-09	2.02541e-08	-1.35342e-07	6.68627e-07	1.404e-06	6.08618e-07	5.80576e-08
INA	-1.72029e-09	-6.97734e-10	2.09853e-09	3.82972e-08	-5.24091e-08	-5.47073e-12	4.56287e-09	5.70378e-08	-3.66876e-09	1.74887e-09	-3.50374e-10	6.75436e-08	-1.56122e-09	-4.98966e-10	-2.07302e-09	1.45782e-09	-4.94635e-11	7.29914e-09	-6.97096e-11	6.37357e-09	-9.51377e-10	3.5486e-10	-2.13339e-10	-3.76898e-09	-4.41922e-08	8.66603e-10	-1.03698e-09	-1.40856e-09	-2.20869e-09	-2.31057e-10	1.99756e-09	-9.28896e-09	3.65668e-09	1.83092e-09	-1.0256e-09	-1.08215e-09	4.97231e-08	-4.2066e-10	-7.69387e-09	8.71974e-11	-5.2478e-09	3.03801e-09	-4.38343e-11	-6.50661e-10	-3.18721e-10	-4.91358e-09	8.13157e-09	3.64437e-09	-1.46157e-10
TRIM9	-1.39141e-09	-6.77242e-09	-1.80612e-10	-2.30694e-08	-2.73427e-08	3.81162e-12	-9.81218e-10	3.65303e-09	6.50904e-10	-2.08808e-10	-1.65761e-10	-4.31828e-09	-5.11396e-10	-1.47549e-10	-1.09616e-09	9.07155e-09	1.44182e-08	9.06439e-09	-3.40866e-10	3.92315e-09	5.82978e-10	-2.25824e-09	4.94289e-10	2.08245e-08	2.41336e-09	-1.84043e-09	-1.72737e-09	-9.62221e-10	-6.86175e-10	4.41602e-12	1.05005e-10	-4.5998e-10	3.18131e-10	-8.30403e-10	3.01367e-10	-8.3602e-11	-2.00091e-08	-1.7993e-10	-2.22238e-09	8.64109e-12	-9.85105e-09	-4.38343e-11	3.40173e-10	-2.17113e-10	-2.07904e-10	-2.23788e-09	-7.13511e-10	-8.71951e-10	-1.27103e-10
BRSK1	1.80505e-08	1.80686e-07	-7.63641e-09	-2.34101e-07	1.9963e-06	-2.93881e-10	3.91899e-08	2.4393e-09	-5.10527e-09	-7.91263e-10	-2.20088e-09	-5.343e-08	-8.79579e-09	-2.11906e-09	4.44787e-09	7.75161e-08	1.51348e-06	2.55369e-07	9.3807e-10	-4.20582e-08	1.58094e-07	-1.10402e-08	-1.34129e-09	5.90781e-09	2.00187e-08	-2.24164e-08	1.25447e-07	-5.88859e-09	-6.86931e-09	6.81064e-09	4.18267e-10	2.85894e-07	1.90136e-08	2.53051e-10	1.30206e-09	1.54837e-09	-3.16765e-07	2.53219e-08	-1.05785e-09	-4.219e-10	2.02541e-08	-6.50661e-10	-2.17113e-10	6.73491e-08	-1.78154e-09	-1.90003e-08	-1.83672e-08	-2.28803e-10	1.17345e-09
GOLGA2	-4.76841e-09	-8.5854e-08	9.55949e-09	-3.09277e-07	-9.57045e-08	1.68939e-09	7.38038e-09	1.00098e-08	-4.18886e-09	1.5998e-09	-2.91654e-09	1.60395e-07	1.12691e-09	3.11366e-08	1.56454e-08	-1.07549e-08	-6.72651e-08	-2.14346e-08	-1.49123e-10	4.13112e-08	1.20216e-08	-3.02366e-09	-1.92123e-09	-1.41749e-08	-9.15569e-09	-1.40409e-08	-5.07514e-09	-5.7771e-09	2.8289e-09	4.76935e-09	3.15544e-10	-2.19142e-08	2.53594e-09	-3.03241e-09	9.8671e-10	-3.60186e-10	-1.90208e-07	1.93129e-08	2.15149e-08	-5.74989e-10	-1.35342e-07	-3.18721e-10	-2.07904e-10	-1.78154e-09	6.47358e-08	1.02663e-07	-7.31431e-09	-2.26748e-09	-1.20772e-09
TEAD2	-7.63045e-09	-4.78885e-08	1.88613e-07	-1.16797e-06	1.87143e-06	5.76738e-09	-8.02107e-08	3.1838e-07	-4.60186e-08	-6.48762e-09	-1.1244e-08	2.86417e-07	-1.61802e-08	1.16354e-07	1.15754e-07	-1.14867e-07	6.08249e-07	-1.77479e-07	-4.04813e-09	1.23971e-07	-2.35088e-08	-1.18901e-07	-1.16814e-08	1.45068e-07	1.36984e-06	-1.01294e-07	2.08582e-07	2.39833e-09	1.9983e-07	-1.14471e-08	2.78391e-08	-2.59791e-07	7.90727e-09	2.00808e-07	2.95405e-08	4.85346e-08	-3.15318e-07	8.48039e-08	9.98145e-07	2.15981e-09	6.68627e-07	-4.91358e-09	-2.23788e-09	-1.90003e-08	1.02663e-07	1.91862e-06	5.5147e-08	4.07742e-08	2.05933e-08
ODF2L	-2.59152e-08	-6.2616e-07	1.07866e-07	-3.59101e-07	1.12955e-06	-4.76705e-10	-2.28032e-08	7.44546e-08	4.89715e-08	2.4912e-08	1.07667e-09	1.84294e-07	4.04388e-08	-1.10949e-08	1.31602e-08	-6.39817e-08	-2.54994e-07	3.48946e-08	5.1605e-09	3.17179e-08	1.51655e-07	8.17656e-09	6.95123e-09	2.10911e-07	1.38705e-07	2.1986e-08	1.24172e-07	-2.42087e-08	1.79925e-08	6.28552e-08	7.83266e-08	-1.85413e-07	-2.86206e-08	9.01447e-08	2.39865e-08	-2.58128e-09	-4.81618e-07	-1.64615e-08	1.31238e-07	3.31999e-09	1.404e-06	8.13157e-09	-7.13511e-10	-1.83672e-08	-7.31431e-09	5.5147e-08	7.08541e-07	6.76173e-08	2.26713e-08
TNIP2	2.99134e-08	3.11334e-07	4.2038e-08	2.48534e-06	3.96999e-06	-4.93832e-11	-3.92502e-09	1.88278e-07	1.1785e-08	-2.13631e-09	1.021e-09	5.37594e-08	3.59592e-09	1.6775e-09	7.49601e-08	-2.16374e-08	9.94097e-07	-1.9149e-08	6.24671e-09	2.4906e-07	9.85333e-08	-2.50868e-08	4.96144e-09	4.09021e-08	7.54622e-07	-5.9254e-09	1.04552e-07	-3.69609e-08	3.28425e-08	6.89486e-10	1.42346e-08	3.92199e-08	1.19109e-07	2.18795e-08	1.37708e-08	-5.73795e-10	-2.41428e-07	2.58154e-09	5.9532e-08	2.66589e-09	6.08618e-07	3.64437e-09	-8.71951e-10	-2.28803e-10	-2.26748e-09	4.07742e-08	6.76173e-08	2.55563e-07	1.06638e-09
Unknown	-1.21139e-08	-9.70576e-08	5.14329e-09	2.17181e-07	4.75114e-08	-2.37752e-10	-5.35143e-09	-3.90519e-08	1.08296e-08	1.34601e-09	1.86572e-09	2.59358e-08	2.89295e-08	4.3379e-10	4.34344e-09	-8.77627e-09	-9.01287e-08	-1.41453e-10	8.13837e-09	-1.5746e-08	6.48274e-09	4.3042e-09	3.15513e-09	-7.23491e-09	3.64794e-07	1.13884e-08	1.47993e-08	-7.32324e-10	-3.06006e-09	4.43784e-09	1.29708e-10	3.8602e-08	-1.02089e-09	3.04733e-08	7.10942e-09	8.45194e-10	-9.59721e-08	1.68447e-09	1.46886e-08	6.6291e-10	5.80576e-08	-1.46157e-10	-1.27103e-10	1.17345e-09	-1.20772e-09	2.05933e-08	2.26713e-08	1.06638e-09	2.92657e-08
VPS37B	1.25629e-06	7.20544e-06	-1.64816e-07	-1.51854e-05	4.50721e-05	-8.25636e-09	4.24413e-06	4.18967e-07	1.22687e-06	7.13749e-09	-1.05371e-07	-4.90904e-07	-8.46298e-08	-1.35045e-07	8.08734e-07	2.59989e-06	5.31761e-05	8.90695e-06	6.77972e-08	-1.20136e-06	4.19869e-06	9.60008e-07	-7.83111e-08	1.75799e-07	2.94337e-06	-6.94376e-07	3.05666e-06	-3.27503e-07	-2.90053e-07	2.3236e-07	-5.84706e-08	7.87232e-06	3.5849e-07	5.07313e-08	1.11202e-08	2.1258e-07	-7.92468e-06	7.7658e-07	3.82421e-08	-2.69615e-08	6.58563e-06	-2.60334e-08	-7.65737e-09	2.09499e-06	-1.25233e-07	-8.77653e-07	-5.73213e-08	-1.63642e-07	1.134e-07
HIST1H2AC	1.13613e-07	1.62925e-05	7.90996e-08	2.09493e-05	6.09797e-06	-8.20836e-09	-4.56784e-07	7.09191e-07	1.8935e-06	2.62324e-08	1.86424e-07	-1.17111e-06	-9.02653e-08	7.40555e-09	7.31201e-07	-1.83577e-07	6.4412e-06	-7.38849e-08	3.03415e-08	6.79135e-07	-1.21532e-07	3.11066e-07	-9.07558e-10	-8.57448e-07	2.01852e-05	7.94907e-07	1.68247e-06	1.90189e-06	2.73519e-07	2.54593e-07	2.24608e-07	-1.0085e-07	3.40058e-07	-3.06895e-07	-1.00582e-08	-1.36008e-07	1.41236e-05	-6.06793e-08	1.07927e-06	1.24262e-08	8.41683e-08	-1.91503e-08	-8.77457e-09	-2.65573e-08	-1.06651e-08	-2.58633e-07	-6.62138e-09	6.34934e-07	-3.08643e-08
VPS33A	2.75715e-07	2.1636e-06	1.83991e-07	-2.56876e-05	-2.98301e-06	6.67221e-09	-2.93572e-07	1.72085e-06	-8.96814e-07	4.48263e-08	-5.13347e-08	7.81776e-06	-3.1708e-07	1.75459e-07	4.24734e-07	-1.43103e-07	-3.53481e-06	-9.56526e-07	-3.0494e-09	1.33963e-06	-2.59461e-07	-1.2951e-06	-1.13786e-07	-1.41607e-06	1.59508e-05	-1.0151e-06	3.07791e-06	-2.07335e-07	5.50732e-07	1.72048e-08	1.5138e-07	-2.07138e-06	-2.08721e-07	7.74842e-07	2.62195e-07	-2.3612e-07	-1.40976e-06	9.70021e-08	-1.76706e-06	-3.27843e-08	7.81645e-06	1.89105e-07	-1.8414e-08	-1.80338e-07	2.94378e-08	8.76397e-07	8.63698e-07	7.83477e-07	1.44881e-07
UQCRB	1.0188e-07	2.83908e-06	-1.89377e-08	3.81228e-06	3.5125e-06	-1.24484e-09	-1.76872e-08	7.39743e-07	1.20115e-06	6.41578e-08	3.90382e-08	1.09862e-06	1.19637e-07	-2.83465e-09	4.27644e-08	-1.30978e-07	2.51795e-06	2.72107e-08	-9.91119e-09	-1.66928e-07	-4.36211e-08	1.51859e-07	-6.32506e-09	-1.76769e-07	1.31842e-06	3.83985e-07	-8.83537e-08	4.25661e-07	3.53619e-08	1.49675e-08	2.21339e-08	1.73058e-07	-3.65665e-09	-1.46359e-08	2.20738e-08	1.48123e-08	4.7801e-06	1.31536e-09	3.36406e-07	1.33958e-09	2.68687e-07	3.48181e-09	-2.90033e-09	-7.16559e-09	6.13469e-09	1.04526e-07	-8.31607e-09	-3.26466e-08	8.73375e-09
CBX1	-6.69401e-07	4.96508e-05	1.22591e-07	3.28287e-05	2.56355e-05	-3.2669e-08	6.59151e-07	9.54293e-06	4.96646e-06	7.28567e-07	2.44722e-07	2.04565e-06	-8.93471e-07	-4.65589e-07	2.76461e-07	3.87119e-06	4.94424e-05	1.10227e-05	1.40931e-07	6.69328e-06	2.16365e-06	3.65161e-06	1.52102e-07	3.7776e-06	5.01908e-05	-1.26466e-07	7.53842e-06	3.52347e-06	-5.52969e-08	3.23535e-07	6.53498e-07	2.45998e-06	8.40625e-07	-9.46853e-07	1.36326e-07	-7.27756e-07	1.65735e-05	1.1244e-07	-2.49949e-06	-1.09792e-08	1.79403e-05	1.25431e-07	8.11984e-08	1.00496e-06	-5.95141e-07	-3.8491e-06	-7.80853e-07	2.86611e-06	-2.28194e-07
TMEM70	-2.80585e-08	-3.15604e-07	-4.55068e-09	-1.84715e-06	-7.03992e-07	5.43341e-09	-2.48586e-08	1.34003e-07	-2.66661e-08	-6.23478e-10	-1.26327e-08	-1.40273e-07	-1.50585e-08	-6.38175e-09	1.64252e-08	2.33463e-08	7.26292e-07	1.80088e-08	-4.02262e-09	6.30985e-09	1.4238e-07	2.40801e-07	-3.09467e-09	2.74363e-07	-1.09113e-06	-7.57812e-08	-3.94564e-08	-4.16902e-08	-4.42589e-08	-7.43223e-11	5.76764e-08	1.11367e-08	-1.54743e-08	1.3598e-07	1.54872e-08	-3.66083e-09	1.64966e-07	-2.24283e-09	-1.70671e-07	-2.14238e-09	-3.54544e-07	6.79016e-09	8.97233e-10	1.50386e-08	-1.43533e-08	5.97616e-09	2.25357e-07	-1.61381e-08	1.361e-08
EIF2S2	8.81297e-09	-1.55972e-07	-6.30108e-09	7.1025e-07	-1.06751e-07	-2.48895e-10	-1.39175e-08	7.48352e-10	7.78697e-08	-3.9739e-09	-1.44449e-09	-4.61349e-08	1.0541e-08	-4.15903e-09	-6.69769e-09	8.16344e-08	-1.3226e-07	3.20431e-08	-2.35924e-10	3.09234e-09	-4.37542e-09	-1.55189e-08	4.11645e-09	7.58744e-08	-8.29858e-08	-2.25869e-09	1.06907e-08	-1.2419e-08	2.30765e-08	6.01675e-10	-4.86097e-09	-1.87244e-08	1.28465e-09	-1.34732e-09	5.62696e-09	-8.5119e-10	-1.13015e-07	-3.16225e-09	-3.06475e-08	-1.03124e-10	1.45564e-07	-1.43103e-10	1.63654e-09	-7.85723e-10	-1.36507e-09	1.89522e-08	1.33953e-10	-3.35215e-10	-5.25402e-12
HINFP	1.32818e-06	2.97657e-06	7.61717e-07	3.42587e-05	7.13747e-05	-6.3505e-09	9.20336e-08	4.14236e-06	1.07687e-06	1.33814e-07	5.5206e-07	3.78282e-06	2.86996e-07	6.61935e-08	6.17362e-07	8.45362e-08	3.30998e-05	6.80559e-07	3.6991e-08	3.5922e-08	1.84641e-06	1.26442e-06	1.03416e-07	-6.98639e-07	3.73466e-06	1.21721e-06	3.61606e-06	2.45801e-06	6.3477e-07	2.74641e-07	9.11243e-07	1.953e-06	9.62207e-07	5.18363e-07	-1.61533e-07	7.2979e-08	5.08452e-05	3.50398e-07	3.78077e-06	1.32418e-07	3.07228e-06	2.97979e-08	-1.44317e-08	4.64873e-07	2.7164e-08	2.58331e-06	4.58474e-07	9.36612e-07	2.23858e-08
NCKAP1	8.80763e-08	2.11251e-07	7.52088e-09	2.23165e-06	-5.45715e-07	5.32276e-10	2.67153e-07	4.73538e-07	-1.51372e-11	3.4353e-08	8.33584e-09	6.29162e-07	7.04079e-09	-1.63951e-08	1.32392e-07	-1.01426e-07	-1.73012e-07	-3.10601e-08	-4.09968e-09	-5.27315e-08	1.09788e-08	2.80603e-07	-2.61501e-09	-1.70793e-07	4.06628e-08	7.53986e-08	-3.44181e-08	7.62148e-08	1.84616e-08	-4.51701e-09	2.28725e-08	-1.02508e-07	2.67062e-08	1.70899e-07	6.89684e-09	-1.44482e-08	1.74557e-06	-1.20639e-08	-1.04404e-07	-8.09498e-10	1.41068e-07	1.65347e-08	-2.01191e-09	3.21075e-09	-5.53807e-09	-7.32608e-08	2.45741e-08	-6.46141e-09	4.08517e-08
TNFRSF10A	1.3797e-07	2.05082e-06	1.41197e-07	-6.14245e-07	-2.59466e-06	-1.69447e-09	2.22109e-07	2.10645e-06	4.00393e-07	2.29571e-07	1.10784e-07	4.49281e-06	-1.33302e-08	6.63801e-08	3.42215e-07	-3.83005e-07	-4.49815e-06	1.96836e-08	-4.81474e-08	-2.80979e-07	-2.29958e-07	-1.15658e-08	-1.05809e-08	-6.7985e-07	4.24362e-07	3.92349e-07	-2.41515e-07	8.42388e-07	6.02193e-08	-1.65534e-08	1.11031e-07	-5.36282e-07	-3.19796e-08	6.17039e-07	-1.07511e-07	-5.89839e-08	1.09474e-05	-1.51235e-08	8.49629e-08	4.9155e-09	-1.47576e-06	6.75537e-08	-6.81416e-09	-8.89874e-08	1.91852e-08	9.79788e-07	2.08808e-07	-4.27907e-08	1.53601e-07
G0S2	-5.46119e-10	2.92994e-07	-3.88252e-09	2.74072e-07	8.44952e-07	2.96211e-10	9.83521e-08	-6.742e-09	-5.39731e-08	1.73392e-09	-4.81965e-09	2.14033e-07	1.85202e-08	1.19189e-08	-9.83669e-09	1.20316e-07	5.88079e-08	1.11236e-07	1.74093e-08	1.83246e-08	8.47422e-08	5.32232e-08	-9.74725e-10	-1.49142e-08	-4.46209e-07	5.80188e-09	8.18641e-08	-3.95306e-08	-2.91928e-08	2.07467e-08	-1.31734e-08	4.67522e-08	1.52931e-08	6.29867e-09	-1.0017e-08	-7.87515e-09	-3.52309e-07	1.31077e-08	5.35042e-09	-6.50116e-10	3.56421e-07	8.87142e-09	-7.10497e-10	2.76059e-08	1.95601e-08	1.27697e-08	-2.10556e-09	-7.6424e-09	5.01296e-09
FAM127A	8.38819e-07	-1.95223e-08	4.50345e-07	0.000108078	-3.59994e-06	-1.05499e-08	1.14209e-06	-1.67014e-06	4.53259e-06	5.48391e-08	-1.49227e-08	1.86075e-06	6.88812e-07	2.85938e-08	4.13954e-07	-9.17162e-07	4.83178e-05	-7.56257e-07	4.98981e-08	3.11083e-06	-8.85897e-08	-1.34942e-06	-5.62576e-08	-7.6306e-07	9.26348e-05	2.41943e-07	1.34952e-06	8.69111e-08	3.81837e-07	1.39952e-07	1.37248e-07	7.37099e-06	-2.55769e-07	-3.58458e-07	4.23899e-07	5.95573e-07	-5.29616e-06	-5.80726e-08	4.65454e-08	-2.11771e-08	2.35109e-07	-2.02423e-08	-1.59438e-08	-2.05415e-07	5.61437e-08	-3.64697e-07	1.02826e-07	5.05861e-07	1.96863e-07
STK25	5.55042e-07	-2.52131e-07	1.28078e-07	2.58036e-05	5.60165e-05	-1.35754e-08	8.89299e-07	9.25905e-07	1.04749e-07	6.71918e-08	-1.16048e-09	3.2291e-06	-4.23597e-08	-1.0382e-07	-1.79497e-07	1.08802e-06	5.01813e-05	3.44255e-06	1.41954e-07	-1.55928e-07	4.23056e-06	-5.3054e-07	1.00942e-07	4.02033e-07	1.66286e-06	-3.04933e-07	2.68771e-06	-4.46659e-07	-8.84249e-08	2.14159e-07	1.15079e-07	4.27894e-06	4.58055e-07	1.48507e-07	-6.19485e-08	1.66856e-07	-1.05268e-05	3.65815e-07	2.88502e-06	5.60343e-08	-9.79623e-07	5.13159e-08	-3.59712e-09	1.13516e-06	-7.07317e-08	6.02176e-07	6.59036e-07	7.83074e-07	3.33835e-08
VPS24	2.65548e-08	1.79854e-07	-1.25343e-08	2.20655e-07	1.77988e-06	5.43693e-10	1.16941e-08	7.22708e-07	2.62805e-07	2.67945e-08	3.69785e-08	4.67532e-07	-1.56361e-08	-9.69067e-09	-3.07341e-08	2.09474e-07	-1.98947e-07	4.95386e-07	-3.30013e-08	4.30954e-08	-2.09099e-08	-3.91159e-09	7.77728e-10	3.06845e-07	1.37475e-06	5.61681e-08	3.12599e-08	3.61781e-07	1.29501e-07	-1.04946e-08	6.83383e-08	-1.50758e-07	4.82938e-08	-5.42341e-08	-5.90668e-09	-1.31049e-08	2.7961e-06	-1.10668e-08	-1.77245e-07	3.49605e-09	-5.35329e-08	3.137e-08	7.43439e-09	1.98823e-09	3.07148e-08	-1.41131e-07	-7.3984e-08	-1.00193e-08	-2.42679e-08
ZNF3	1.04664e-06	1.52796e-05	8.01368e-08	4.087e-05	2.66526e-05	-4.55162e-09	1.60671e-06	5.2281e-06	5.94286e-07	4.99805e-08	-9.9954e-08	1.49828e-06	-1.72838e-07	-1.30959e-07	2.38928e-07	7.38339e-07	4.64968e-05	1.68091e-06	-3.67334e-08	2.85629e-06	2.07334e-06	1.27281e-06	3.14021e-08	1.01051e-06	1.064e-05	7.951e-07	1.74213e-06	-4.12562e-07	-1.21679e-07	2.5114e-08	1.0631e-08	1.69294e-06	7.86367e-07	-1.8945e-07	2.06291e-08	2.33684e-07	6.19704e-06	4.85256e-08	2.96583e-06	1.19658e-08	-2.89341e-06	5.51535e-08	1.57541e-08	3.55621e-07	-1.56595e-07	-7.82286e-07	-3.12957e-07	7.23767e-07	-9.0848e-08
IFI6	1.50403e-08	-2.4237e-07	3.61823e-07	2.69044e-05	1.18416e-05	-5.05221e-09	-1.75008e-07	-2.06839e-07	5.68968e-08	9.0578e-09	2.05165e-07	3.51074e-07	1.81019e-07	-4.07853e-08	-1.94377e-08	8.64709e-08	-3.44794e-07	3.17327e-07	2.53773e-07	-3.87366e-07	3.64588e-07	3.81961e-07	2.17629e-07	1.92518e-07	5.86626e-06	4.17206e-07	6.37395e-07	2.9459e-07	1.89154e-07	1.63427e-07	3.10936e-07	9.80108e-07	-1.15872e-08	2.83597e-07	-1.06875e-08	-1.76453e-08	-2.78435e-07	-2.95546e-09	8.46124e-07	8.20472e-08	2.64609e-06	4.47746e-09	6.45011e-09	4.92277e-08	-6.55735e-08	-2.89571e-07	5.18021e-07	1.7995e-07	8.30842e-08
CSNK1D	1.17964e-07	3.6296e-07	3.58712e-08	6.81433e-06	8.92167e-06	-1.48878e-09	-2.70899e-09	5.80197e-07	1.01111e-08	1.57791e-08	-1.08615e-08	3.66046e-07	-7.82289e-10	-1.97671e-08	1.03649e-07	1.37453e-07	9.83916e-06	4.7889e-07	3.74734e-09	1.91465e-07	8.91258e-07	-8.62955e-08	5.78225e-09	6.26804e-07	1.45066e-06	-1.0102e-08	4.27436e-07	-9.37929e-08	1.14795e-08	4.13755e-08	4.46238e-08	3.89841e-07	1.95801e-07	4.71354e-08	4.38175e-09	2.16571e-09	-1.23411e-06	3.7334e-08	2.19145e-07	3.84715e-09	5.58928e-07	1.27156e-08	3.65008e-10	1.35961e-07	-1.30006e-08	6.29423e-08	3.66511e-07	2.84377e-07	1.29178e-08
BCL2L12	2.61813e-07	-3.61628e-07	6.53597e-08	1.62568e-05	6.61151e-06	-3.41373e-09	1.99479e-07	3.36797e-07	5.55916e-09	-1.27131e-10	3.53493e-09	-7.7837e-08	2.74131e-08	-2.39619e-08	5.67077e-08	2.97896e-08	8.09994e-06	3.17213e-07	-6.75711e-09	4.49054e-07	4.74129e-07	-1.59705e-07	-7.94243e-09	-1.27612e-08	5.63432e-07	-8.80599e-08	8.59425e-07	8.35257e-08	1.67303e-07	5.16858e-08	7.65347e-08	7.13325e-07	1.77295e-07	-6.11733e-11	4.26106e-10	7.2123e-08	1.13698e-06	3.86626e-08	1.31936e-07	2.085e-09	6.13299e-07	3.66215e-09	-1.22603e-09	1.2717e-07	-3.20875e-09	6.64403e-08	1.70737e-07	1.07178e-07	-1.59434e-08
HIST1H4E	6.30821e-08	-7.36829e-07	1.59652e-07	4.58948e-06	6.53627e-07	2.3566e-09	-3.97487e-08	3.14169e-07	-6.59665e-08	2.49346e-09	-1.93942e-08	2.94351e-07	2.72713e-08	4.19164e-08	1.51317e-08	4.27125e-08	7.53488e-07	1.83301e-07	5.82278e-09	5.45801e-07	3.36137e-08	-1.15297e-07	-2.75358e-09	8.22618e-07	1.20007e-06	2.14207e-08	2.5971e-07	-1.10025e-07	2.74766e-07	5.02211e-08	6.37848e-08	-3.30029e-07	1.94375e-08	1.29897e-07	7.66676e-08	2.72252e-08	-1.56113e-06	1.73488e-08	-1.91411e-08	-4.20361e-09	4.65e-06	5.42838e-10	2.52609e-09	-3.50353e-08	3.05788e-08	5.72822e-07	4.86655e-07	1.03053e-07	-9.76539e-09
DBN1	-5.67559e-08	-2.34484e-07	-2.07439e-08	8.64952e-07	2.69268e-06	-3.47643e-10	-2.46258e-08	-7.56696e-08	-1.21646e-08	-4.07686e-10	-7.20737e-09	-1.60591e-07	4.44379e-09	-1.11607e-08	-4.13371e-08	2.28933e-07	2.96119e-06	3.9775e-07	-1.15991e-08	1.79533e-07	3.37385e-07	-7.06567e-09	8.59964e-09	5.63744e-07	-4.91721e-07	-9.5532e-08	2.16753e-07	-2.97731e-08	-1.11994e-08	7.86561e-08	1.90011e-08	2.95941e-07	2.00265e-08	-6.57071e-09	1.90969e-08	-9.74783e-10	-6.99236e-07	1.9379e-08	4.49366e-08	-1.20641e-09	4.04854e-07	-3.95948e-09	7.60085e-09	7.28005e-08	-8.52046e-09	-9.13043e-08	9.42048e-08	-7.7926e-09	1.34143e-10
MFAP2	2.7771e-07	3.4038e-07	5.13495e-07	1.1519e-05	-3.68488e-06	-2.99866e-10	8.59969e-09	2.28005e-06	-1.15992e-07	9.92041e-08	1.42487e-08	2.78869e-06	-2.09635e-08	6.82305e-09	4.48266e-08	-2.3125e-07	1.97873e-07	8.05153e-08	-5.60578e-09	-1.053e-07	-3.80532e-08	-1.66128e-07	-1.26979e-09	-2.59769e-07	5.78483e-06	1.75944e-08	6.00383e-07	1.37913e-07	1.42326e-07	9.31909e-08	1.73648e-07	-4.81654e-07	-3.64118e-08	2.28558e-07	-2.51669e-08	-5.25183e-08	6.1667e-06	-1.06034e-08	-5.34493e-08	1.0659e-08	-8.79991e-08	5.07014e-08	-3.4123e-09	-5.20718e-08	1.82403e-09	4.39933e-07	4.25941e-07	1.2463e-07	-4.19643e-09
ARHGEF2	4.29082e-07	8.84016e-07	1.25801e-07	7.45459e-06	-1.13183e-06	-1.32331e-09	1.84492e-08	4.85611e-07	8.68568e-08	1.17379e-08	-1.46717e-08	4.31764e-07	4.5016e-09	5.1155e-09	9.82812e-08	-1.09004e-07	4.7689e-07	-8.18721e-08	-1.5824e-08	5.89311e-08	-1.61747e-08	-5.83047e-08	-8.67154e-09	-6.74422e-08	2.15143e-06	7.14143e-08	2.31291e-07	-3.84311e-08	1.57217e-07	1.21789e-08	-2.01112e-08	-1.58799e-07	1.11942e-08	2.23395e-08	1.58728e-08	-1.08916e-08	2.93929e-07	-8.71819e-09	-5.86644e-08	-3.84771e-09	9.55485e-07	5.99318e-09	-1.60134e-09	-2.09293e-08	9.02046e-09	1.58159e-07	2.34737e-07	1.11759e-07	2.79128e-09
RRAS	7.09226e-09	1.27766e-07	2.96753e-08	1.09707e-06	-1.17218e-07	-2.05974e-10	2.73271e-08	2.70164e-07	-1.60158e-08	2.43159e-08	-1.13279e-08	6.27363e-07	3.84212e-10	5.73642e-09	4.24213e-08	-3.23553e-08	1.83183e-07	1.27085e-07	-1.36856e-08	1.22605e-07	-1.38153e-08	6.03125e-09	-6.40166e-09	-2.89178e-08	1.12692e-06	2.6306e-08	1.36223e-07	-4.00171e-08	3.06295e-10	4.71787e-08	-4.51577e-09	-6.12247e-08	6.86825e-08	-1.63145e-09	1.28891e-08	-6.84913e-09	-3.72999e-07	-2.14015e-09	-8.12232e-08	-2.71493e-09	8.9901e-08	7.98478e-09	-7.54221e-10	-1.25589e-08	7.93744e-09	-4.06353e-08	4.06355e-08	5.89346e-08	-3.303e-09
GIYD2	-5.78287e-08	-5.81354e-07	6.0126e-08	-2.45741e-06	2.09781e-06	-7.96124e-10	2.05296e-08	-8.38698e-08	7.28225e-08	2.88166e-08	6.26923e-09	1.75632e-07	5.48204e-08	1.57115e-08	1.60313e-07	-8.03621e-08	-1.75606e-07	-4.75182e-08	-3.41029e-11	5.54342e-08	1.033e-07	-3.45852e-08	-8.47502e-09	3.23624e-07	2.42653e-07	-3.78449e-08	-3.35473e-08	1.05338e-07	-1.8176e-08	4.89112e-08	1.04287e-07	7.36634e-08	-6.09914e-09	2.16997e-08	-2.50597e-09	5.93229e-09	-3.84548e-07	1.47181e-09	1.52524e-07	3.29089e-09	9.19672e-07	-3.98304e-11	-9.33285e-10	-2.09378e-08	2.53144e-09	1.11698e-07	3.30248e-07	9.43355e-08	3.49837e-08
PTPN2	-8.65381e-09	-4.26103e-08	5.62571e-09	-2.83411e-07	1.12494e-06	-6.36544e-11	1.83122e-09	-4.8401e-08	9.07015e-08	6.79223e-09	3.07684e-08	2.58771e-08	6.56665e-09	5.87395e-10	2.75201e-08	-2.40677e-08	-3.17251e-09	-3.87772e-08	-4.693e-09	-1.87618e-08	-2.50779e-08	9.41251e-08	-2.81578e-09	-4.41076e-08	1.28073e-06	6.35427e-08	9.36012e-09	1.96444e-07	8.7696e-09	1.70687e-09	4.73048e-08	9.192e-08	-6.01916e-10	-1.41077e-08	-2.94831e-09	5.46308e-09	1.98653e-06	-3.4131e-09	1.20416e-08	3.86946e-09	4.78193e-08	-1.30953e-09	-4.46978e-10	-5.74376e-09	-3.30179e-09	1.15585e-08	-1.95473e-08	-1.37505e-08	-9.83684e-11
ACAA2	-1.0988e-08	-1.90775e-07	1.6504e-08	8.04269e-07	2.37721e-06	-1.81237e-10	-1.0069e-09	-1.45607e-08	8.67376e-08	-1.32607e-09	2.04648e-08	-2.77773e-08	2.12888e-08	-1.20447e-09	-1.09228e-08	3.71964e-08	-8.62135e-08	2.68308e-08	1.17601e-08	-1.91148e-08	2.78632e-08	7.45831e-09	1.59201e-08	1.83011e-07	3.49656e-07	2.21445e-08	-2.51217e-08	4.82164e-08	2.65519e-08	-1.42963e-10	3.4234e-08	1.21441e-07	1.66347e-08	-1.50393e-10	3.15916e-09	2.58035e-09	1.25848e-07	3.90656e-11	3.8457e-08	7.57667e-09	6.04415e-08	6.46752e-10	2.25921e-09	-1.87377e-09	-1.77853e-09	-1.04543e-08	2.54306e-08	2.92163e-08	4.00803e-09
TSKU	3.78108e-06	7.42932e-06	9.95932e-08	9.71321e-05	0.000147384	1.0916e-09	4.67512e-06	1.26132e-05	5.26204e-06	2.81196e-07	-3.64606e-07	2.58327e-05	-4.06282e-07	-5.14007e-07	5.27104e-07	6.95516e-06	0.000257993	2.04216e-05	-1.28734e-09	-4.306e-06	1.76676e-05	2.62944e-06	-9.76445e-08	7.59586e-07	4.6889e-05	-2.15618e-06	1.28894e-05	-1.83302e-06	8.07663e-07	9.31838e-07	5.77035e-08	1.80443e-05	3.29915e-06	2.86735e-06	2.20363e-08	-2.17137e-07	1.02441e-05	2.03934e-06	-2.15064e-06	-5.31674e-08	1.08971e-05	2.16013e-07	-4.43195e-08	5.95765e-06	-4.51086e-07	-8.21126e-07	-2.05249e-07	2.36756e-06	1.00918e-07
Unknown	1.19169e-07	1.12805e-07	-3.16054e-08	-2.4264e-06	9.80489e-06	-8.76017e-10	7.48492e-08	-1.02297e-07	3.21685e-08	7.47767e-09	3.26771e-08	-1.07391e-07	1.1736e-08	-1.0913e-08	1.20441e-08	1.71468e-07	5.19817e-06	6.43134e-07	-5.90713e-09	-1.83843e-07	6.23819e-07	-5.57931e-08	-8.55334e-09	1.83664e-07	5.12828e-08	-7.88753e-08	3.63413e-07	3.00391e-07	2.52635e-09	4.52339e-08	1.49691e-07	1.00552e-06	1.03054e-07	-2.04822e-08	-9.84516e-10	-6.85218e-09	1.3574e-06	6.54975e-08	2.79454e-08	6.16123e-09	1.82049e-07	-2.44713e-09	-3.97379e-10	1.92513e-07	-1.95407e-08	-6.4483e-08	1.66211e-08	1.53735e-08	7.16148e-09
Unknown	-4.91621e-07	-1.1952e-05	-2.03701e-07	8.8259e-05	4.38119e-05	-9.68536e-09	2.10066e-06	-5.32879e-06	1.69242e-05	1.52918e-07	3.20871e-07	2.47425e-06	2.03142e-06	2.42252e-07	5.62596e-07	-1.16564e-06	8.60897e-05	-1.83272e-06	-2.01861e-07	1.22455e-06	3.39185e-07	-1.56453e-06	6.16447e-09	4.21423e-07	0.000125933	3.36565e-06	-1.0149e-06	1.98416e-06	-5.06107e-08	6.41603e-07	2.50832e-09	5.99609e-06	-1.08316e-06	-1.19226e-06	1.12496e-06	5.02862e-07	1.90527e-05	1.24448e-08	1.35625e-07	-1.58622e-08	-1.0081e-05	-1.05156e-07	-2.35958e-09	-3.02816e-07	4.87267e-07	2.3125e-07	3.06038e-07	-1.99796e-08	6.21094e-07
HEBP1	-1.96653e-07	-1.09858e-06	2.23759e-08	-6.51874e-06	1.2164e-05	-1.57217e-10	4.73924e-08	-6.37676e-07	7.00992e-07	-2.28931e-09	-3.1035e-08	7.94831e-07	1.20173e-07	7.01521e-09	1.07437e-08	-2.95517e-07	-1.60838e-06	-3.62114e-07	-2.94787e-08	4.22055e-09	-1.1338e-08	1.4623e-07	-2.55086e-08	4.0062e-07	5.70425e-06	1.15139e-07	3.49165e-08	-1.14436e-07	3.2704e-08	8.59997e-08	7.87643e-08	7.22296e-07	-4.60317e-08	-4.83718e-08	1.38992e-07	-9.08162e-09	5.0751e-09	-7.35651e-09	3.192e-07	-6.7537e-09	3.8064e-06	-4.64379e-09	-4.13387e-09	-5.71979e-08	3.21939e-08	2.55462e-07	5.32525e-07	1.31766e-07	1.93445e-08
WDR61	-2.07594e-09	-2.70233e-09	6.83968e-09	7.18646e-07	1.9653e-07	-9.2232e-11	-2.67333e-09	-1.62537e-08	4.94159e-09	-4.32778e-10	4.93537e-09	1.23758e-09	8.06781e-09	-5.35534e-10	-3.00738e-09	-2.23875e-09	-7.6819e-08	-8.44295e-09	7.00584e-09	-1.07215e-08	1.52389e-09	1.26374e-08	5.38615e-09	-4.10868e-09	4.23572e-09	1.55865e-08	-6.35843e-10	-1.88803e-09	2.91307e-09	-1.14722e-10	1.42821e-09	4.34486e-09	-6.80273e-10	6.44056e-09	3.49162e-10	-1.27409e-12	-9.64484e-09	-6.3483e-10	2.79327e-08	1.57055e-09	2.95063e-08	-1.81348e-10	-6.10427e-11	-8.00789e-10	-8.23905e-10	-4.95222e-09	8.637e-09	5.73008e-09	2.92767e-09
STAR	2.39774e-07	1.91443e-05	1.50174e-07	4.1562e-05	3.56322e-05	-1.10873e-08	-1.17284e-07	3.08166e-06	1.16822e-06	2.44116e-07	3.41994e-07	-2.12205e-06	-2.23556e-07	-1.19101e-07	1.55439e-06	5.31104e-07	3.16455e-05	3.51293e-06	3.15987e-07	1.07315e-06	1.80438e-06	-4.2052e-07	-4.07092e-08	-1.06299e-06	4.12578e-05	-3.51005e-08	7.63132e-06	2.67433e-06	3.45219e-07	4.62743e-07	5.16064e-07	6.11773e-06	3.20758e-07	-1.35905e-07	-2.21409e-08	-6.69125e-08	8.42463e-06	3.57335e-07	-1.41783e-06	3.92517e-08	2.5864e-05	-3.83825e-09	-1.69567e-08	9.84187e-07	-2.32397e-07	-1.05049e-06	-3.57711e-07	9.07929e-07	1.58759e-07
SNX15	1.76153e-07	7.96642e-07	1.35332e-07	8.10765e-06	3.24067e-07	-5.57536e-10	1.31621e-07	7.56012e-08	1.10891e-08	1.11621e-08	1.09731e-08	4.23123e-08	2.65441e-08	4.85342e-09	4.15521e-08	-2.69675e-08	1.09344e-06	1.2711e-07	2.38764e-08	8.75881e-08	5.02377e-08	2.22234e-08	1.76925e-08	-5.87443e-08	1.34665e-06	4.38782e-08	1.23658e-07	-2.79357e-08	5.11843e-08	2.84367e-08	2.26465e-09	9.57371e-08	1.53617e-08	8.68063e-08	-4.19641e-09	2.28221e-08	-1.4217e-07	5.48464e-09	1.18458e-07	4.99424e-09	4.63679e-07	-2.414e-09	-1.38267e-09	1.96005e-08	-6.64438e-10	7.76976e-08	1.24761e-07	4.00231e-08	5.78925e-09
CCRN4L	4.03501e-07	3.68102e-06	4.28098e-08	7.12699e-06	9.21823e-07	-2.45333e-09	-5.96214e-08	5.66734e-07	4.84136e-08	4.13202e-09	1.53144e-08	3.90116e-07	1.51457e-08	-1.47934e-08	6.48232e-08	-6.21286e-08	-4.0125e-07	-3.62423e-08	1.1575e-08	-3.40648e-08	-2.4909e-08	2.12844e-07	1.85169e-08	-2.89789e-08	6.30015e-06	4.03984e-07	2.13875e-08	-3.44884e-08	5.19326e-08	1.82803e-09	-2.79507e-08	-1.08439e-07	4.26723e-08	-2.64552e-08	-8.65238e-09	-7.40087e-09	2.5535e-06	-1.49687e-08	5.49053e-07	8.22681e-09	1.00079e-07	2.23924e-09	-7.59799e-10	-1.36802e-08	-1.62785e-08	9.38861e-08	5.31878e-09	2.52474e-08	1.4815e-08
Unknown	9.83481e-08	1.99214e-07	6.67143e-08	5.2927e-06	1.42351e-06	8.0342e-11	5.12839e-10	1.92527e-07	4.19127e-08	-2.83777e-09	2.2227e-08	3.1454e-07	1.85759e-08	-9.1339e-09	2.80472e-08	-1.91764e-08	1.67552e-07	-7.66457e-08	1.78866e-08	8.7699e-08	-1.69498e-08	4.0158e-08	1.78685e-08	-1.28913e-08	3.09181e-07	4.16504e-08	1.38299e-07	-1.32871e-08	8.54553e-08	-7.15008e-09	-2.15051e-09	-2.23484e-08	2.39933e-08	1.00118e-08	-7.56021e-09	1.01351e-08	1.35464e-06	-1.18519e-08	1.82509e-07	6.98431e-09	5.07618e-07	3.29035e-09	-8.74492e-11	-1.58131e-08	-3.5926e-09	7.72143e-08	8.72659e-08	9.21188e-08	-8.24474e-10
MAP3K6	1.79803e-08	1.65866e-08	-1.02929e-08	-4.1851e-07	2.78851e-06	-5.46896e-12	2.14329e-08	-1.13445e-08	1.26565e-09	-1.72663e-09	-3.78598e-09	-5.43694e-08	-1.17951e-08	-2.31215e-09	3.10785e-09	8.46574e-08	1.81705e-06	2.29692e-07	3.72023e-10	2.86213e-08	1.86627e-07	3.95252e-08	-2.63266e-10	1.54734e-07	-8.94249e-08	1.9666e-08	8.9163e-08	-1.89011e-08	-1.50739e-08	2.15636e-09	9.38516e-09	2.53957e-07	4.24087e-08	1.62157e-08	9.56653e-09	1.87443e-09	-4.47294e-07	2.3854e-08	-2.59779e-08	-3.17281e-10	-2.25205e-08	4.61188e-10	1.91076e-10	5.95452e-08	-5.89414e-09	-2.26474e-08	3.0019e-08	1.81271e-08	2.62034e-09
C2orf42	2.85892e-07	2.67886e-06	1.01309e-08	2.32235e-06	-1.52105e-07	-4.7894e-10	-2.77792e-08	2.87088e-07	1.48751e-08	-2.60132e-09	-8.45975e-09	-8.23889e-08	-9.56575e-09	2.91143e-09	7.51012e-08	-4.69303e-08	1.9358e-07	-6.20187e-08	-2.07194e-09	7.56599e-08	-2.39243e-08	1.02264e-07	-4.27605e-09	-1.54796e-08	1.19108e-06	1.47128e-07	-4.98736e-09	2.11238e-08	3.13442e-08	9.33432e-09	-9.20079e-09	-6.49085e-08	5.85813e-08	-8.96707e-09	1.465e-09	9.0866e-09	1.51098e-06	-4.02095e-09	1.53078e-07	-1.27913e-09	1.86751e-08	-2.23701e-09	-5.39916e-10	-1.12916e-08	7.03955e-09	2.33327e-08	-1.3235e-08	7.04101e-09	-7.67717e-09
MT1X	-7.70311e-08	4.61516e-07	1.17214e-09	3.1106e-06	4.25365e-06	1.48604e-09	-9.22375e-08	1.26472e-06	1.37705e-07	2.55538e-08	3.42037e-08	1.19137e-07	1.24194e-08	-2.346e-08	8.70357e-08	1.76288e-07	1.88977e-06	2.94111e-07	-4.75267e-09	2.20241e-07	3.04047e-07	2.15238e-07	1.63231e-08	1.2009e-06	2.17985e-06	4.52431e-08	-3.51807e-08	2.33577e-07	-2.67812e-08	1.5145e-08	1.89605e-07	5.35832e-07	4.1553e-07	-6.52424e-09	4.89779e-08	-1.38296e-08	5.52261e-06	-6.36153e-09	1.28396e-08	7.3173e-09	-2.42569e-07	2.16669e-08	8.69743e-09	3.86925e-08	-3.12484e-08	-2.07202e-07	8.3721e-08	7.73001e-08	1.60917e-08
DIRAS3	1.24165e-07	3.28227e-07	5.31671e-08	1.13485e-05	1.51653e-06	2.53823e-09	4.34958e-08	3.03725e-07	-3.24474e-08	2.72011e-09	-1.88469e-08	1.06239e-07	4.36036e-08	-1.05853e-08	2.22738e-08	-1.87974e-08	3.92091e-06	2.71591e-08	-8.8851e-09	3.49956e-07	1.32701e-07	7.00004e-08	-1.01625e-08	2.18464e-07	8.54034e-07	-2.84413e-08	3.19125e-07	-7.72426e-08	2.00954e-07	3.07063e-08	2.65934e-08	1.77777e-08	9.75807e-08	1.08491e-07	4.3746e-08	4.88104e-08	1.3312e-06	7.06184e-09	7.14809e-08	-4.32961e-09	2.33751e-06	-6.78214e-10	-1.37514e-09	1.97557e-08	-1.01562e-08	2.28388e-07	1.69523e-07	4.19505e-08	-1.25354e-08
THRA	3.18268e-06	5.44223e-06	2.07263e-06	0.000315988	3.14462e-05	2.65988e-08	3.35941e-06	-6.24752e-06	1.48866e-05	2.5467e-07	3.44437e-07	1.04249e-05	9.01849e-07	1.12105e-06	2.61418e-06	-9.51668e-07	0.000173682	3.92315e-06	1.78645e-07	3.52079e-06	6.40894e-06	-1.00053e-06	5.04264e-08	-2.70037e-06	0.000262415	-1.42459e-06	5.95967e-06	3.25983e-06	8.43805e-07	6.36805e-07	1.40551e-06	1.48744e-05	-3.794e-07	-7.35863e-08	5.80144e-07	9.81462e-07	-2.37933e-06	8.8026e-07	4.31583e-06	1.10316e-08	-8.7029e-06	-1.42963e-07	-5.97171e-08	1.29488e-06	1.23646e-06	1.09004e-06	-3.75155e-07	1.70503e-06	2.45164e-07
MRPL27	6.38814e-07	-4.5044e-08	-2.82503e-08	1.43246e-05	1.01637e-05	-3.42564e-09	2.23755e-07	2.51474e-07	-6.31193e-08	3.15322e-08	2.59135e-10	-5.52307e-08	1.13673e-07	-3.79881e-08	9.62408e-08	4.95369e-07	6.77988e-06	1.78856e-06	6.78916e-08	-7.07702e-08	8.05548e-07	-3.82109e-08	-1.37686e-08	-1.03061e-07	3.37752e-06	-8.03971e-08	7.29286e-07	-2.93142e-08	1.47217e-07	6.50907e-08	2.35036e-08	3.40518e-06	1.25067e-07	-4.37684e-08	2.45505e-09	-3.73077e-09	-9.27342e-07	1.27634e-07	-2.3629e-08	-5.29095e-10	4.20353e-06	-1.13086e-08	-3.1146e-09	3.74994e-07	-2.7125e-08	-5.00993e-08	8.77971e-08	2.58324e-08	5.53882e-08
PIAS4	8.88178e-16	8.88178e-16	8.88178e-16	8.88178e-16	8.88178e-16	8.88178e-16	8.88178e-16	8.88178e-16	8.88178e-16	8.88178e-16	8.88178e-16	8.88178e-16	8.88178e-16	8.88178e-16	8.88178e-16	8.88178e-16	8.88178e-16	8.88178e-16	8.88178e-16	8.88178e-16	8.88178e-16	8.88178e-16	8.88178e-16	8.88178e-16	8.88178e-16	8.88178e-16	8.88178e-16	8.88178e-16	8.88178e-16	8.88178e-16	8.88178e-16	8.88178e-16	8.88178e-16	8.88178e-16	8.88178e-16	8.88178e-16	8.88178e-16	8.88178e-16	8.88178e-16	8.88178e-16	8.88178e-16	8.88178e-16	8.88178e-16	8.88178e-16	8.88178e-16	8.88178e-16	8.88178e-16	8.88178e-16	8.88178e-16
ZNF493	6.40536e-06	-2.63581e-06	1.75421e-05	0.00296913	0.000400889	-2.86394e-07	-4.79377e-06	-2.04806e-05	3.77786e-05	1.28227e-06	1.4072e-05	1.7513e-05	1.94584e-05	-2.24535e-06	4.07443e-06	-3.05124e-06	-9.20602e-05	-5.33476e-06	2.34384e-05	-2.01595e-05	1.60128e-05	6.72949e-05	1.68718e-05	-1.28506e-05	-0.000117179	7.29994e-05	1.80326e-05	3.41958e-06	1.28839e-05	7.95277e-06	4.30149e-06	4.64229e-05	4.11941e-06	1.73192e-05	-2.33688e-06	2.99511e-07	5.49237e-05	-4.95248e-07	0.000111385	4.82476e-06	0.000177207	-2.0599e-07	-2.51735e-07	3.25251e-06	-4.14851e-07	-2.0433e-05	1.87237e-05	1.30425e-05	6.2257e-06
C9orf46	-4.52538e-08	-6.81221e-07	1.68899e-07	2.10696e-06	8.92906e-06	-3.05434e-09	3.41117e-07	-4.58886e-07	4.43686e-08	9.75708e-09	6.98741e-08	-1.55414e-07	7.1949e-08	-1.77026e-08	-6.10602e-08	1.30927e-07	1.61906e-06	1.87583e-07	7.17157e-08	2.56769e-08	2.71221e-07	1.25501e-09	4.35393e-08	6.19965e-07	1.94919e-06	-4.19015e-09	1.0115e-07	1.96913e-07	-1.2761e-08	8.81856e-08	2.42541e-07	1.928e-06	1.02945e-07	1.79228e-07	5.04675e-09	1.08085e-07	-3.30908e-07	1.90351e-08	4.82556e-07	3.65383e-08	-1.32963e-07	-6.87319e-09	3.3085e-09	5.20876e-08	-3.01534e-08	1.8708e-07	1.33825e-07	3.4103e-08	2.67523e-08
NCK1	1.7177e-07	-6.80895e-07	8.44536e-09	1.60757e-05	-7.2642e-07	7.81599e-10	1.84224e-07	1.21238e-07	1.04852e-08	8.86606e-11	-1.7506e-08	-3.47141e-08	1.72946e-07	-2.46495e-08	3.46052e-10	9.3582e-09	2.34005e-06	-7.11236e-08	1.20514e-07	4.15184e-07	-3.75507e-08	9.66708e-08	6.20114e-09	1.8758e-07	-1.92816e-07	2.50195e-07	-6.24338e-08	-1.4862e-07	2.29033e-07	3.23833e-09	-3.54853e-08	6.36638e-07	-1.7803e-08	4.79942e-08	1.41731e-08	1.54813e-07	-4.08483e-07	-2.7536e-08	1.14516e-07	5.17418e-10	5.35009e-06	-2.36975e-09	3.646e-10	-3.03317e-08	-1.78491e-08	2.00952e-07	2.7552e-07	7.20066e-09	1.38678e-09
Unknown	9.82101e-09	-1.36534e-08	6.42537e-10	1.01969e-08	1.85183e-06	-2.3711e-10	-7.07673e-09	-5.15222e-08	8.61927e-09	6.24064e-10	2.87331e-10	-2.19962e-08	7.02319e-09	7.28728e-10	8.54135e-09	8.67538e-09	7.83037e-07	6.325e-08	3.54493e-09	2.17854e-08	9.0718e-08	1.0021e-09	1.6769e-09	2.42881e-08	1.57049e-07	6.92476e-09	4.53728e-08	-1.08019e-08	-3.31688e-09	9.70245e-09	1.67385e-09	5.61917e-08	6.82259e-09	1.85873e-09	1.84532e-09	3.50264e-09	-2.7264e-07	9.15234e-09	9.03612e-08	4.48846e-10	9.30349e-08	-8.59971e-10	-3.39913e-10	1.62695e-08	2.26437e-10	2.46676e-09	5.29404e-08	3.2481e-08	4.7472e-09
NME1-NME2///NME2	2.31118e-07	-1.6325e-07	6.43518e-08	1.33507e-06	-1.3301e-06	1.05087e-09	-1.16958e-07	-4.15501e-07	-2.18314e-08	-4.93349e-09	-1.82002e-08	-1.12831e-07	-1.50346e-08	1.38151e-08	9.87935e-08	-1.36433e-07	6.27164e-07	-2.91417e-08	9.15682e-09	2.47541e-07	6.17145e-08	2.65168e-09	-1.62683e-09	-7.6552e-08	3.66344e-06	-1.40239e-07	5.70522e-07	-1.15769e-07	1.69496e-07	5.61433e-08	2.66237e-08	5.70078e-10	-8.49424e-09	6.56068e-08	3.84173e-08	-3.19365e-08	-3.10947e-06	1.72428e-10	2.23141e-08	-3.7009e-09	1.77992e-06	-1.99645e-09	-2.39271e-09	-1.2174e-08	1.47217e-08	4.9195e-08	3.52672e-07	1.63212e-07	2.48655e-08
ERGIC1	9.98668e-07	-1.99433e-06	1.53172e-07	7.34019e-05	-1.38498e-06	-9.80158e-09	1.79312e-06	2.19317e-07	9.89497e-07	-1.53343e-08	7.46697e-08	6.94947e-07	4.03519e-07	-7.86229e-08	1.96109e-07	-1.89902e-07	1.87626e-05	-4.82146e-07	4.2777e-08	1.69525e-06	-1.32192e-07	-6.89396e-07	3.39675e-08	-1.25552e-07	2.28752e-05	2.63755e-09	3.52874e-07	4.57321e-08	8.55735e-07	-7.50924e-08	5.43498e-08	3.98552e-06	1.18371e-08	-3.10781e-08	2.84855e-09	6.38287e-07	-2.50647e-06	-7.15603e-08	3.03823e-07	2.01982e-08	4.3846e-06	-1.37926e-08	-3.09926e-09	-5.88482e-08	-5.633e-08	-1.93925e-07	-3.95704e-08	2.27607e-07	-2.6959e-08
PCMT1	4.35102e-06	3.23654e-07	4.84551e-06	0.000387005	0.000105804	-6.44637e-08	1.10814e-05	9.78819e-07	1.98365e-05	-3.24725e-07	8.64315e-07	-3.11838e-06	2.1983e-06	6.03709e-08	5.82707e-06	4.21383e-06	0.0001811	1.30811e-05	5.10778e-07	5.75149e-06	3.58518e-06	-2.98129e-06	-4.89111e-08	5.36956e-06	0.000477119	1.73855e-06	1.3241e-06	3.06224e-06	2.30211e-06	-3.7479e-07	3.76581e-06	4.10391e-05	1.33026e-06	-1.53959e-06	1.05059e-06	4.39441e-06	-2.57057e-06	6.80726e-07	2.96807e-06	4.06202e-07	-6.47362e-06	-1.91067e-07	2.11069e-08	2.6933e-06	3.4267e-07	1.04879e-06	-1.22938e-06	1.33481e-06	-1.20946e-07
SLC25A3	3.66104e-08	-4.28128e-08	2.4486e-07	4.12827e-07	9.84893e-06	-1.39269e-09	1.48206e-07	1.72744e-07	-5.52472e-08	3.511e-09	1.57418e-08	-6.88114e-08	-3.1452e-08	-1.01572e-08	-2.81286e-08	1.49308e-07	5.04856e-06	5.69071e-07	5.61262e-08	2.31198e-08	6.31225e-07	-1.85984e-07	1.08817e-08	5.19872e-07	4.18766e-06	-1.20202e-07	8.5269e-07	8.23159e-08	-1.521e-09	8.30794e-08	2.68781e-07	2.14778e-06	2.13604e-07	2.34855e-07	7.9663e-08	5.13417e-08	-2.66086e-07	8.36801e-08	1.80729e-07	1.81217e-08	-1.00732e-07	1.01363e-09	1.85222e-09	1.82074e-07	-1.53875e-08	2.50633e-07	1.16443e-07	1.58894e-07	2.46074e-08
FLJ20464	1.21783e-06	8.04617e-06	7.32097e-07	7.01327e-05	3.51026e-05	-4.11103e-09	-1.53617e-07	2.93662e-06	2.28054e-06	-2.20559e-08	1.92464e-07	3.05575e-06	3.72362e-07	-1.32044e-07	1.65276e-07	3.54752e-07	4.67208e-05	1.23561e-06	3.73471e-07	-6.8594e-07	3.19434e-06	1.04848e-06	3.18564e-07	6.40768e-08	5.13298e-07	8.43194e-07	2.74617e-06	-3.70385e-07	7.66015e-07	1.71693e-07	1.62093e-07	2.1635e-06	9.86195e-07	1.10591e-06	8.11391e-09	6.39267e-08	2.04673e-05	1.82751e-07	4.50292e-06	1.07731e-07	6.01108e-06	-2.59787e-08	-1.32321e-08	6.70398e-07	-7.87267e-08	1.4549e-06	6.98517e-07	8.74765e-07	5.56351e-08
MBD5	3.35135e-08	-1.52139e-07	1.66894e-07	3.86955e-06	1.93856e-06	-1.27473e-09	2.647e-08	6.99601e-09	1.18062e-09	1.46827e-08	1.13193e-08	1.26532e-07	2.26909e-08	-3.07754e-09	-1.56573e-09	3.14664e-09	5.192e-07	6.16788e-08	5.2171e-08	-2.55922e-08	1.66381e-07	-1.91371e-08	2.22855e-08	1.26907e-07	1.556e-06	1.31193e-08	3.65518e-07	-3.43197e-08	2.09538e-08	5.19605e-08	6.55419e-08	4.37616e-07	-4.66211e-09	6.97457e-08	1.63897e-08	6.6615e-09	-8.69641e-07	7.28415e-09	2.91387e-07	1.10167e-08	1.31015e-07	2.05302e-10	2.35845e-10	1.55234e-08	-3.47641e-09	1.51381e-07	2.38317e-07	8.05791e-08	1.61138e-08
C2orf56	2.54748e-07	3.51955e-07	1.64694e-09	3.08416e-06	3.32586e-06	-6.87568e-10	1.94075e-07	2.10287e-07	1.04709e-07	-8.73021e-09	-1.23894e-08	-9.33325e-08	-8.63702e-09	-7.07936e-09	1.28138e-07	1.40232e-07	3.17739e-06	5.8496e-07	8.60453e-09	-4.40321e-08	3.17416e-07	-8.1333e-08	-5.60335e-09	-3.06052e-08	1.81484e-07	-6.63628e-09	2.85403e-07	-5.97529e-08	8.65573e-08	1.76378e-08	-2.3895e-08	6.92151e-07	2.32357e-08	-1.94364e-08	3.53447e-10	-1.22342e-08	-7.79735e-07	4.93072e-08	-8.1545e-08	-2.37073e-09	1.66827e-06	-3.7734e-09	-1.38668e-09	1.50478e-07	1.183e-09	3.59374e-08	1.82138e-08	3.04548e-08	-4.19126e-09
ARHGDIA	1.87517e-08	-6.47752e-08	2.03298e-08	7.30663e-09	3.31322e-06	-7.17653e-10	2.99067e-08	4.8421e-08	5.44915e-08	6.49539e-09	2.59285e-08	5.35268e-08	1.2731e-08	-5.44385e-09	2.32737e-08	-1.66504e-08	-1.43221e-07	-3.3872e-08	-1.94208e-09	1.90287e-08	2.35031e-08	7.58123e-09	-1.42201e-09	-1.60214e-09	1.09182e-06	3.07167e-08	9.38412e-08	1.48117e-07	2.25245e-08	3.98301e-09	5.63962e-08	1.62132e-07	8.01541e-08	-3.02003e-09	1.12861e-08	-8.90561e-10	2.16994e-06	-5.02847e-09	-3.92228e-08	3.90743e-09	2.6125e-07	2.82864e-09	-5.78922e-10	-1.65952e-10	-4.82635e-09	-2.38421e-08	5.70079e-08	7.53931e-08	5.50152e-09
LRRC46	2.28983e-09	1.06554e-07	-1.74122e-08	-1.9152e-06	7.33468e-06	6.77641e-10	7.66937e-08	-7.04051e-08	-3.90442e-08	1.61479e-08	3.12318e-09	3.85815e-08	-1.50106e-08	2.3733e-08	2.03742e-08	3.37149e-07	2.74864e-06	6.71401e-07	1.09066e-08	-5.54332e-08	3.02943e-07	-1.61244e-08	-3.15398e-09	-4.29967e-09	-9.07139e-07	-8.74915e-08	2.73153e-07	3.98496e-08	-2.82011e-08	8.82943e-09	2.95443e-08	5.95229e-07	1.28175e-07	1.17091e-07	1.35093e-08	-5.49329e-09	-6.58399e-07	1.05855e-07	-6.08187e-09	1.04814e-11	9.58887e-08	8.01861e-11	-1.28572e-10	1.57013e-07	3.74713e-08	1.38531e-07	-1.42923e-08	2.07812e-08	2.94621e-08
TRIM29	-1.80867e-07	-1.75779e-06	5.16602e-07	6.24962e-06	4.56854e-06	5.48981e-08	-2.39478e-08	2.19023e-06	2.58017e-06	2.00404e-07	-9.83912e-09	1.06605e-05	4.00909e-08	5.32219e-07	9.34526e-07	-3.07759e-07	-6.66368e-06	3.4922e-07	-8.16576e-09	-8.41077e-08	-3.6774e-07	-6.97627e-07	-1.90433e-08	-9.57429e-07	6.21521e-07	4.27473e-07	2.22324e-07	6.87032e-08	1.07946e-07	2.94342e-07	-1.40084e-08	-2.4055e-06	-2.42865e-07	1.59421e-06	-4.59031e-10	-1.92655e-07	6.20628e-06	3.46697e-07	-7.36223e-07	-6.65857e-09	1.54201e-06	1.25033e-07	-1.57152e-08	-1.7194e-07	4.96246e-07	1.58e-06	4.19629e-07	1.21878e-07	6.20412e-08
NUF2	-5.82559e-09	-3.22209e-09	1.44977e-08	7.58625e-07	3.61712e-07	-1.42689e-10	-5.38362e-09	-1.44316e-08	3.18065e-09	-4.18888e-10	9.77276e-09	7.48281e-10	7.19018e-09	-8.7923e-10	-4.86699e-09	1.55034e-10	-1.03957e-07	-4.83819e-09	1.13634e-08	-1.51719e-08	1.28937e-09	2.83858e-08	8.9453e-09	6.18467e-09	9.79322e-08	3.00657e-08	1.17589e-09	1.25943e-08	7.59736e-09	9.11525e-10	1.13533e-08	2.51509e-08	2.22158e-09	7.4145e-09	-1.20734e-09	1.22561e-09	1.81076e-07	-1.00107e-09	4.16257e-08	3.83921e-09	8.41043e-08	-3.38907e-11	2.0872e-10	-1.34795e-09	-1.88139e-09	-5.44236e-09	6.66525e-09	6.20008e-09	2.28251e-09
ATF5	7.98506e-07	1.97915e-05	1.33612e-06	2.41739e-05	1.96238e-06	-4.55681e-09	7.2955e-07	5.61179e-06	-1.65546e-07	9.3922e-08	1.34677e-07	-8.45056e-07	1.6528e-07	-1.0829e-07	1.25338e-06	-4.0868e-07	6.30459e-06	3.68372e-07	1.33978e-08	1.05357e-06	-5.80064e-09	2.66959e-06	-1.21846e-09	6.34774e-08	5.50407e-05	2.90058e-06	7.73227e-07	4.68808e-07	1.56216e-07	1.26476e-07	5.58132e-07	3.04101e-06	6.13919e-07	2.62117e-07	5.86919e-08	3.28359e-07	3.88957e-05	-7.66136e-08	3.07666e-06	5.90397e-08	-9.60388e-07	-2.86742e-08	-1.21369e-08	7.29087e-09	-1.24214e-07	1.08368e-06	6.94305e-08	-4.66093e-08	-9.25229e-09
Unknown	7.78005e-08	4.35083e-08	8.22284e-09	3.33663e-06	-5.98793e-07	-4.73157e-10	9.55931e-08	1.57078e-08	3.85136e-08	-4.7035e-10	-2.40288e-09	-1.76018e-08	1.97426e-08	-5.64165e-09	2.33155e-08	-3.0609e-08	1.14969e-06	-3.19275e-08	9.84956e-10	1.55517e-07	-1.66295e-08	-3.83141e-08	-2.26267e-09	-3.60874e-09	1.90513e-06	1.69762e-08	1.3663e-09	-2.03623e-08	4.22525e-08	-2.93757e-09	-3.81741e-09	3.51738e-07	1.88798e-08	-5.67949e-09	2.86259e-09	5.8617e-08	-1.96426e-07	-5.09766e-09	3.18776e-08	-4.25409e-10	8.98214e-08	-1.14743e-09	-3.20078e-10	-4.65713e-09	-1.45843e-09	-1.96837e-08	-8.69409e-10	7.67758e-09	-4.77813e-10
ZBTB43	-2.33635e-09	-1.29756e-07	2.62685e-08	-3.51124e-08	-2.16942e-07	7.7067e-10	1.66746e-08	2.2986e-07	-1.33015e-08	1.27833e-08	1.24757e-09	3.9309e-07	-1.26268e-09	2.06976e-09	-8.77385e-09	2.91675e-10	9.08116e-08	3.73549e-08	-4.11857e-09	-1.4226e-08	2.03816e-08	-2.15692e-08	-3.89555e-10	1.37992e-08	3.83518e-07	2.77229e-09	2.86473e-08	1.29703e-08	-5.42312e-09	1.38686e-08	1.95694e-08	-4.9045e-09	-9.49874e-10	1.76136e-08	-1.71568e-09	-4.08128e-09	6.01096e-07	-2.54337e-10	-2.47314e-08	6.79371e-10	-1.09498e-07	7.54852e-09	1.67832e-10	-8.79812e-10	1.2281e-09	-1.04353e-08	3.5107e-08	2.81171e-09	1.05156e-11
DSCR8	8.88178e-16	8.88178e-16	8.88178e-16	8.88178e-16	8.88178e-16	8.88178e-16	8.88178e-16	8.88178e-16	8.88178e-16	8.88178e-16	8.88178e-16	8.88178e-16	8.88178e-16	8.88178e-16	8.88178e-16	8.88178e-16	8.88178e-16	8.88178e-16	8.88178e-16	8.88178e-16	8.88178e-16	8.88178e-16	8.88178e-16	8.88178e-16	8.88178e-16	8.88178e-16	8.88178e-16	8.88178e-16	8.88178e-16	8.88178e-16	8.88178e-16	8.88178e-16	8.88178e-16	8.88178e-16	8.88178e-16	8.88178e-16	8.88178e-16	8.88178e-16	8.88178e-16	8.88178e-16	8.88178e-16	8.88178e-16	8.88178e-16	8.88178e-16	8.88178e-16	8.88178e-16	8.88178e-16	8.88178e-16	8.88178e-16
C17orf42	6.5012e-07	-1.60159e-05	1.04791e-05	0.000154399	0.000228183	-4.99185e-09	3.08488e-06	1.86087e-05	-1.94189e-06	2.16695e-07	1.20082e-06	1.73562e-05	7.99764e-07	1.95611e-07	-3.68425e-07	2.22592e-06	0.000102913	6.55581e-06	3.31698e-06	-6.61666e-07	1.30223e-05	-3.1536e-07	1.58502e-06	1.59646e-05	9.60059e-05	6.48309e-08	1.45629e-05	-1.09339e-06	6.85649e-07	6.93169e-07	6.96971e-06	4.07606e-05	7.07722e-06	8.35252e-06	1.92165e-06	8.61749e-07	4.38585e-05	1.56021e-06	1.27739e-05	9.1434e-07	-1.31366e-06	4.03093e-07	2.94736e-08	2.5393e-06	-2.65485e-07	1.19994e-05	8.55385e-06	7.72457e-06	1.35658e-06
STAG3L2	3.3255e-06	2.6992e-05	1.10095e-05	0.00017168	9.245e-05	2.21404e-07	2.41946e-07	5.42296e-05	-2.90915e-06	3.74037e-07	3.78682e-07	1.05569e-05	1.34149e-06	-3.17998e-07	2.59393e-06	-1.76002e-06	0.000122961	-2.2333e-06	7.87029e-07	3.02887e-06	8.84702e-06	1.13773e-05	9.53384e-07	2.45309e-05	6.42307e-05	1.86117e-07	4.84039e-06	-3.11104e-06	2.6941e-06	2.79976e-07	6.57405e-06	2.00626e-06	9.89022e-06	1.18581e-05	2.83536e-06	2.62383e-08	0.000183825	-3.32593e-07	1.31225e-05	5.13747e-07	4.89689e-05	3.78519e-07	5.30782e-09	-4.86599e-07	-4.76896e-07	1.60777e-05	1.2544e-05	6.1599e-06	2.55593e-08
CSRP2BP	2.70636e-07	2.38285e-06	-3.94408e-08	2.87087e-05	9.91235e-06	-8.41258e-09	1.76741e-06	3.03327e-07	2.01294e-07	2.80378e-08	-2.36348e-08	1.00209e-06	-1.10785e-07	-6.87772e-08	-1.03654e-07	1.28669e-06	2.15819e-06	6.53977e-07	1.43e-07	9.32204e-07	1.2396e-07	5.50978e-08	2.93378e-08	2.68523e-06	-7.25166e-07	1.37055e-06	2.17306e-07	-2.35812e-07	-1.34279e-07	-6.37113e-08	-1.16997e-07	8.43548e-07	4.56597e-07	-1.02636e-07	-2.59165e-08	4.242e-08	-2.88592e-06	-6.0042e-09	6.22558e-07	-9.18608e-10	2.85383e-06	3.32327e-08	1.70315e-08	6.59324e-08	-1.02221e-07	-6.14029e-07	-2.46119e-07	2.41503e-08	-5.86237e-08
ATP1A3	0.000398725	0.00123854	0.000271636	0.0145061	0.00638132	2.9813e-06	0.000257183	0.00101864	0.00040131	5.15711e-05	2.76892e-05	0.000861846	0.000116236	1.1987e-05	0.000177113	0.000171306	0.00461859	0.000291648	5.39803e-05	0.000655123	0.00020588	0.000389092	1.70544e-05	0.000526263	0.00743235	0.000550056	0.000445233	0.000176005	0.000198953	0.000114129	0.000280219	0.00103049	0.000260396	0.000254868	5.76748e-05	0.000107629	0.00560683	4.77905e-05	0.000381108	1.92491e-05	0.00163513	2.43621e-05	1.67877e-06	2.56589e-05	4.68339e-05	0.000503829	0.000521091	0.000144721	6.78746e-05
HSP90AB1	-1.37886e-07	-4.30476e-06	-3.52638e-08	-2.06902e-05	2.61528e-05	-1.86673e-08	1.47223e-06	-6.44071e-08	5.69219e-06	2.14995e-07	1.85144e-08	9.99132e-06	7.63376e-08	-1.24673e-08	6.24594e-07	-2.05735e-07	3.18962e-05	1.24862e-06	-1.56227e-07	-4.59725e-07	1.25666e-06	-1.19739e-06	1.93962e-08	-4.41463e-07	3.43663e-05	7.85104e-07	4.7459e-07	3.14186e-07	-1.02431e-07	3.41633e-07	1.91802e-07	1.24774e-06	2.87671e-08	-1.7626e-07	6.04921e-07	-7.68576e-08	-2.40221e-06	1.07429e-07	-3.73745e-07	-9.59394e-09	1.02037e-05	2.69508e-08	-1.66913e-09	5.20004e-07	1.95293e-08	-6.87294e-07	3.02809e-07	2.08752e-07	-6.92489e-09
KRT33B	-4.17946e-08	-2.22243e-08	1.6315e-07	2.60452e-06	1.65608e-06	-2.0754e-09	-5.96486e-08	5.39452e-07	4.75016e-08	6.53369e-09	2.53838e-08	1.20662e-08	-7.73244e-09	-1.7149e-08	-2.75619e-08	-1.60716e-08	-2.46765e-07	1.39196e-07	2.05988e-08	-6.92346e-08	1.17391e-08	1.19882e-08	1.01848e-08	-2.24836e-08	3.34409e-06	5.72898e-08	2.91626e-07	9.05009e-08	4.52149e-09	2.44609e-08	1.33577e-07	-2.80133e-08	1.34265e-07	5.01859e-08	2.1952e-08	-1.86318e-08	1.479e-06	-1.72121e-08	1.40166e-07	1.25737e-08	-5.61396e-07	1.3587e-08	4.89149e-10	-1.76983e-08	3.30185e-09	1.17898e-07	1.11358e-07	3.69619e-08	4.27825e-09
ZNF323	7.60052e-08	7.51064e-08	-2.98214e-09	3.96415e-06	9.00786e-07	-1.27761e-09	2.47793e-07	-1.0922e-07	-8.18524e-10	-1.85396e-09	-4.13034e-09	-2.07115e-07	4.92483e-09	-6.60918e-09	7.33342e-09	1.06002e-07	3.14844e-06	4.63631e-07	8.13411e-09	5.03359e-07	1.25412e-07	-1.07892e-07	-4.42037e-09	3.16703e-09	6.76195e-07	-2.81225e-08	5.23724e-08	-3.51488e-08	7.03502e-10	-5.11504e-09	-8.37268e-09	1.26408e-06	1.18014e-08	-5.67053e-09	1.34191e-09	1.20026e-07	-1.16246e-06	1.85688e-08	8.62991e-08	-1.16992e-09	3.07977e-08	-1.37858e-09	-3.29682e-10	6.51403e-08	3.06964e-09	-8.9965e-08	-4.3738e-08	9.20615e-11	2.53101e-09
GNB3	-1.30512e-08	-3.52379e-07	9.19228e-08	1.2255e-06	-1.36203e-06	-9.42469e-10	8.72878e-08	9.20886e-07	-3.76306e-08	4.19996e-08	-4.7752e-09	8.75938e-07	-9.52798e-09	-1.0993e-08	-2.44467e-08	-2.94433e-08	-1.84819e-07	9.67301e-08	-6.00809e-09	-1.35573e-08	-1.05543e-08	-7.32066e-08	-4.01985e-09	-8.51886e-08	2.24979e-06	5.23702e-08	-2.30217e-08	-2.81498e-08	-2.85987e-08	4.18835e-09	2.82683e-08	3.4791e-08	2.43022e-08	3.93759e-08	-7.2844e-10	1.41289e-08	4.09235e-07	-1.02894e-08	-5.57213e-08	2.21174e-10	-5.21814e-07	2.27474e-08	-6.43902e-10	-9.37683e-09	-6.52431e-09	-7.04745e-08	3.83774e-08	3.41198e-08	1.01641e-08
RRAD	-5.51085e-08	-1.51946e-07	2.14456e-07	1.58664e-06	4.02354e-06	1.35232e-09	-4.55263e-08	1.03095e-07	-3.70463e-08	-1.779e-09	2.9619e-08	-3.49624e-08	2.91588e-08	-2.37659e-09	-3.56456e-08	-4.45572e-08	-4.46878e-07	-1.22286e-07	6.55568e-08	-1.06926e-07	8.01785e-08	1.45607e-07	3.20752e-08	9.50179e-08	3.04964e-06	3.82883e-08	8.32293e-08	-4.78439e-08	-2.60302e-09	-4.28363e-09	1.55002e-07	2.99008e-07	7.45824e-08	1.84955e-07	5.69577e-08	3.71604e-09	9.0356e-07	-2.21116e-09	5.63385e-07	2.05103e-08	3.75459e-07	2.65671e-09	-1.55025e-09	-6.85059e-09	-1.24198e-08	3.77223e-07	2.57032e-07	1.13126e-07	1.80847e-08
C11orf2	-5.64996e-09	1.49344e-07	1.09072e-08	9.01818e-08	-8.04708e-08	-1.43983e-11	-1.29984e-08	6.78205e-08	2.99166e-09	-3.82402e-09	-1.44583e-09	-7.65849e-08	-4.56735e-09	-5.75011e-09	-1.25346e-08	1.52436e-07	1.6988e-07	2.59814e-07	-3.98631e-09	8.85826e-08	6.7693e-09	4.87052e-08	1.34617e-08	3.32277e-07	1.16596e-06	-1.57798e-08	4.25083e-10	-2.14588e-08	-1.6993e-09	7.61158e-09	1.11964e-08	-2.08522e-08	8.35882e-09	-1.06954e-08	4.98471e-09	-4.58634e-09	-2.59425e-07	-5.70592e-09	-1.17654e-08	2.46871e-09	-4.40483e-08	-1.34545e-09	5.82415e-09	-4.92794e-09	-7.26097e-09	-4.3545e-08	1.2958e-08	-6.75722e-09	-2.65747e-09
EEF1E1	6.53522e-08	-5.6013e-07	-5.46517e-08	-1.4531e-06	1.29231e-05	-2.66788e-09	7.47066e-08	-3.09033e-07	9.94489e-07	-1.47803e-08	-2.34683e-08	-5.46304e-07	8.86761e-08	-1.53768e-08	1.05397e-08	-1.08754e-07	2.83563e-06	-3.84648e-09	-2.76395e-08	2.68048e-08	1.29595e-07	-2.32239e-07	-1.82203e-08	2.64277e-07	3.36937e-06	5.40681e-07	3.8046e-07	-1.42294e-07	1.10599e-07	2.85851e-08	-7.3542e-08	3.25537e-07	-5.00912e-08	-1.26963e-07	1.31354e-07	6.35292e-08	4.5019e-07	1.90532e-08	4.38966e-08	-7.3166e-09	-9.11303e-07	-1.09629e-08	-2.08548e-09	3.71276e-08	3.27124e-08	2.44628e-07	2.81042e-07	4.66996e-08	5.48814e-08
CRISPLD1	-3.93282e-07	1.08213e-05	2.9401e-06	9.35348e-05	0.000171953	-2.48235e-08	-1.64417e-07	-3.2862e-06	3.75286e-06	-1.14054e-07	7.43198e-07	-2.81201e-06	8.40997e-08	1.06206e-07	2.0099e-07	2.32651e-06	5.23547e-05	8.19289e-06	1.3497e-06	-1.82492e-06	7.09538e-06	-2.84133e-06	3.93002e-07	4.6375e-06	0.000148297	-2.61769e-07	1.61913e-05	3.25103e-06	1.67082e-07	1.16042e-06	3.90564e-06	2.93899e-05	1.08672e-06	9.98382e-07	1.36362e-06	-2.43e-07	-7.03883e-06	1.42703e-06	2.68644e-06	3.25121e-07	5.70178e-06	-9.929e-08	3.15409e-08	2.47964e-06	-3.53584e-08	2.22039e-06	2.52557e-06	1.40901e-06	6.94051e-07
IDH3A	8.05137e-08	-9.83773e-08	8.27898e-09	3.55193e-06	-4.32354e-07	-4.59659e-10	2.2129e-07	-8.84764e-08	1.70152e-08	-9.70335e-13	-4.13314e-09	-1.33868e-07	1.75673e-08	-6.0155e-09	1.83821e-08	-2.61531e-08	1.98982e-06	5.82738e-08	3.66999e-09	3.09845e-07	8.43043e-09	-6.37448e-08	-3.5806e-09	3.52744e-08	1.64034e-06	1.98839e-08	-3.00462e-08	-3.11873e-08	8.18294e-09	-9.62455e-09	-2.0571e-09	9.69325e-07	2.15371e-08	-1.30652e-09	7.05853e-09	1.03878e-07	-5.81423e-07	-1.78153e-09	8.17561e-08	-5.59647e-10	-2.44061e-07	-1.35546e-09	-4.80985e-10	5.96381e-09	-3.09967e-09	-6.01191e-08	-3.18673e-08	3.35276e-09	3.07554e-09
ZCCHC10	3.67052e-09	3.31472e-09	-6.52749e-11	7.91917e-08	5.98056e-08	-4.64633e-11	9.12747e-09	-4.91576e-09	1.27312e-10	6.04539e-11	-1.46987e-10	-7.86819e-09	6.52369e-10	-3.3588e-10	3.02004e-10	2.23983e-09	1.21519e-07	1.53699e-08	5.30382e-10	8.61684e-09	7.72177e-09	-2.75597e-09	-1.95423e-10	2.90758e-09	2.46213e-08	-1.6811e-09	4.06856e-09	-3.82533e-10	-4.5004e-10	-6.29052e-11	-3.64864e-11	5.08647e-08	1.39002e-09	1.05504e-09	5.68958e-10	3.67148e-09	-2.87145e-08	1.17435e-09	2.26681e-09	-4.70832e-11	-1.3497e-08	-5.30709e-11	-2.75073e-11	3.22685e-09	-2.78488e-10	-2.8845e-09	-2.39448e-09	5.2417e-10	5.01105e-10
SUGT1	4.60138e-08	-4.09353e-09	1.20936e-09	4.79784e-06	2.98612e-06	-3.8218e-09	-1.39381e-08	-4.24377e-07	1.52599e-07	7.55424e-09	1.40599e-07	-1.1741e-07	2.87585e-09	-1.41461e-08	2.49724e-08	2.9101e-09	-2.09853e-06	-2.30348e-07	4.06939e-08	5.61302e-09	-1.16644e-07	1.56383e-08	3.85458e-08	-1.67525e-07	-1.8847e-07	1.47915e-07	-4.241e-08	6.49154e-07	1.99851e-07	-1.362e-08	1.64307e-07	-7.47143e-08	-1.98769e-09	2.42439e-08	-1.21363e-08	9.19302e-09	5.39911e-06	-3.06155e-08	2.10595e-08	2.88618e-08	2.34463e-06	7.2605e-09	-1.09932e-09	-3.59337e-08	-3.79184e-08	-6.32621e-08	7.51962e-08	2.02823e-08	1.1002e-08
KDELR2	2.22485e-07	3.18208e-07	8.02062e-08	8.58795e-06	3.33302e-06	-7.3302e-10	2.97699e-09	6.02588e-07	7.19556e-08	-2.99018e-09	4.3499e-09	6.16665e-07	7.33143e-09	5.10396e-09	1.65139e-07	-3.83661e-08	2.38981e-06	-8.41206e-08	4.17924e-09	2.31351e-07	1.69633e-07	-8.72661e-08	1.13155e-08	9.96013e-08	5.52756e-07	1.60949e-09	2.43655e-07	-6.96908e-08	1.68727e-07	-5.6334e-09	-2.26611e-08	-9.30797e-08	1.03732e-07	1.34029e-08	-7.03763e-09	1.26432e-09	8.96784e-07	9.1893e-09	1.70894e-07	2.92766e-09	1.45231e-06	3.20163e-09	-1.37399e-09	4.23263e-09	1.31378e-08	2.65896e-07	1.85073e-07	2.46993e-07	-2.94392e-09
MTMR1	3.85574e-07	-1.47354e-06	1.98412e-07	2.95964e-05	-1.34668e-06	-2.14054e-09	1.33802e-06	-7.37202e-07	4.55254e-07	8.29946e-09	6.12258e-08	-9.41872e-07	1.13942e-07	-4.6287e-08	1.06703e-07	-7.46736e-08	1.28802e-05	2.05499e-07	4.02156e-08	2.27669e-06	-9.04785e-08	-2.95526e-07	-1.41867e-08	1.62099e-07	1.18466e-05	1.12646e-07	-1.1802e-07	2.01568e-07	-1.03268e-08	-4.30179e-08	1.68183e-07	5.37275e-06	4.67776e-08	7.67228e-08	7.26576e-08	6.03616e-07	2.33064e-06	-3.14636e-08	3.7804e-07	7.1811e-09	-2.05867e-06	-1.64636e-08	-8.81636e-10	-7.39794e-09	-2.11497e-08	-4.0783e-07	-2.20745e-07	6.40952e-09	2.6725e-08
MGAT1	-2.03276e-07	-2.27171e-06	6.15513e-07	-6.63183e-07	3.02706e-05	-7.24635e-09	1.42332e-07	-1.2328e-07	1.73304e-06	-6.04041e-10	2.06441e-07	-4.34322e-07	9.68591e-08	-1.16184e-08	8.81238e-08	-7.0413e-08	-2.17083e-06	1.52641e-08	5.27839e-08	-7.88998e-08	3.1312e-07	-2.68051e-07	3.87105e-08	1.54437e-06	1.6498e-05	4.11859e-07	6.58735e-07	1.11368e-06	-1.59389e-08	1.10745e-07	8.78481e-07	1.44263e-06	4.10179e-07	2.10093e-07	2.57386e-07	-3.21671e-08	6.18224e-06	-1.69417e-08	-1.20403e-07	6.23105e-08	5.18583e-08	2.94313e-08	3.89798e-09	-4.42604e-08	-1.22985e-08	3.51627e-07	1.58943e-06	4.66754e-07	6.26071e-08
LPCAT2	2.45276e-09	-4.58393e-09	2.07078e-10	1.38633e-07	-1.85442e-08	-1.60467e-11	6.16663e-09	-2.26143e-09	8.93765e-10	5.74385e-12	-1.32435e-10	-3.32373e-09	6.44181e-10	-1.79866e-10	3.37218e-10	-7.13034e-10	6.36087e-08	1.8487e-09	1.40237e-10	1.03228e-08	-1.22125e-12	-2.21615e-09	-1.06071e-10	3.1529e-10	3.52281e-08	-3.38878e-10	-7.8119e-10	-9.15872e-10	6.84499e-10	-2.54727e-10	-1.27685e-10	2.61706e-08	6.08535e-11	-1.37961e-11	8.99769e-11	3.18108e-09	-2.02759e-08	-4.88942e-11	2.71459e-09	-2.49609e-11	-3.26986e-09	-3.96536e-11	-1.43658e-11	1.70655e-10	-1.2137e-10	-1.46299e-09	-7.64344e-10	1.52562e-11	5.09859e-11
STAMBP	1.35124e-05	9.64663e-05	2.46692e-05	0.000997175	-0.000126863	1.12653e-06	1.23676e-05	5.30517e-05	4.88095e-05	-2.58062e-06	-2.69825e-06	-2.16506e-05	2.25257e-06	-3.76893e-06	3.04135e-06	4.62652e-05	0.000229777	3.8674e-06	6.35355e-06	3.83573e-05	-3.07723e-06	3.7654e-05	2.70048e-07	5.54246e-05	0.00213873	7.56294e-06	4.55814e-05	-2.01058e-05	3.55133e-06	-6.93659e-07	1.57373e-05	3.85412e-05	1.7441e-05	2.60931e-05	2.4586e-05	1.92658e-06	5.99998e-05	-4.36867e-06	-2.98437e-05	-2.27984e-07	5.66984e-05	3.7806e-07	3.84032e-07	-5.61419e-06	-2.30411e-06	-1.14724e-05	-1.96622e-06	8.42032e-06	4.08317e-06
ASAH1	-8.8933e-09	1.39731e-07	2.03664e-08	8.11651e-07	-3.22995e-08	-4.74754e-11	2.73208e-08	3.17303e-07	-8.87144e-09	1.33673e-08	-8.71026e-09	3.37767e-07	-1.01155e-09	-7.9527e-09	1.57217e-09	-3.72665e-09	1.59108e-07	1.75548e-07	-5.43836e-09	-3.76117e-08	3.15419e-08	1.1692e-07	-4.79395e-09	-5.94754e-08	1.28082e-06	1.44947e-08	2.89198e-08	-2.86909e-08	-1.73617e-08	8.86076e-09	-2.28066e-10	-1.77466e-08	1.19836e-08	2.25871e-08	-2.45495e-10	-1.19099e-08	-2.86955e-08	-2.24408e-09	-2.68695e-08	-1.8835e-09	-2.36899e-07	1.23795e-08	-5.52943e-10	8.29816e-09	2.15426e-09	-5.02541e-08	1.49861e-08	1.34828e-09	9.06967e-09
PGLS	7.42167e-08	-1.63971e-07	1.63142e-07	-2.26266e-06	9.11596e-06	4.12274e-09	-2.58094e-08	2.96861e-07	3.02535e-07	1.63622e-08	1.29337e-07	-1.07356e-07	-4.48344e-09	-1.70173e-08	5.55524e-08	-7.6106e-08	-1.37018e-07	-1.28811e-07	-1.04086e-08	-1.39549e-07	1.11597e-07	1.41792e-07	-1.2161e-08	1.03557e-07	1.14478e-05	1.18528e-07	2.06973e-07	7.61222e-07	1.0465e-08	7.45036e-10	4.77702e-07	1.37568e-06	1.80093e-07	5.68788e-08	6.68626e-08	1.14458e-08	1.24663e-05	-1.52767e-08	4.96033e-08	2.66518e-08	-1.83654e-07	7.20144e-09	-3.101e-09	1.31763e-08	-3.66468e-08	7.37279e-08	2.10612e-07	3.27569e-08	-1.84333e-09
WDR83	2.31725e-06	-7.35613e-06	3.49782e-07	9.86878e-05	5.63863e-05	-2.13892e-08	8.87634e-07	4.44782e-06	1.18646e-06	-4.87361e-08	-2.13223e-07	6.48386e-06	-4.02138e-08	3.3498e-08	9.08291e-07	9.18056e-07	1.14939e-05	-1.63808e-06	1.79181e-08	5.17837e-06	1.00904e-06	-2.83604e-07	-7.95961e-08	2.68442e-06	-4.49707e-06	3.15036e-06	2.32302e-06	-1.2073e-06	2.85282e-06	-1.1697e-07	-2.91507e-07	-2.72341e-06	9.09576e-07	1.03192e-07	2.80955e-07	4.88878e-07	-6.31206e-06	6.74134e-08	-1.88882e-06	-5.56632e-08	4.60461e-05	1.71176e-07	-2.26071e-08	-4.42177e-08	7.43784e-08	3.69574e-06	3.77235e-06	2.78129e-06	-1.36646e-07
LILRA2	6.7305e-08	-3.24372e-07	4.87902e-08	3.72458e-06	5.77342e-06	-4.92821e-10	6.85507e-08	-1.61817e-08	-5.24629e-09	4.06315e-09	7.14552e-10	9.25514e-08	1.38807e-08	1.74216e-09	9.4215e-09	-3.50704e-08	1.91965e-06	2.59995e-08	-7.37606e-09	4.42261e-07	6.90183e-08	-9.94396e-08	-9.2518e-09	1.55964e-08	9.95451e-07	-3.2774e-08	3.60914e-07	6.19415e-08	1.26894e-07	2.68758e-08	5.28476e-08	1.82349e-07	2.56595e-08	1.92441e-08	1.76068e-08	7.2376e-08	1.26255e-07	1.35575e-08	1.82252e-07	-4.60481e-10	1.38426e-06	7.60217e-10	-1.38781e-09	8.38766e-09	6.66311e-12	2.29045e-07	2.22053e-07	9.41028e-08	-6.72098e-09
GTF3C2	8.62129e-06	-5.21715e-05	3.14874e-05	0.00214287	0.000663448	2.42833e-07	-4.258e-06	-1.72373e-05	8.84861e-05	-1.98739e-06	7.82506e-06	-1.50763e-05	2.38657e-05	-2.20618e-06	3.79121e-07	-1.67422e-05	0.000206112	-1.64582e-05	1.3726e-05	-2.98542e-07	1.14967e-05	1.77616e-05	7.7052e-06	2.25293e-05	0.00174169	2.12157e-05	3.79106e-05	-5.90734e-06	1.06794e-05	2.26999e-06	2.44549e-05	0.000120608	1.30903e-05	2.66111e-05	2.42122e-05	2.77468e-06	-2.97569e-05	-2.13996e-06	1.74338e-05	2.68318e-06	3.27673e-05	-8.78997e-07	-1.29584e-07	-2.88351e-06	-3.93713e-07	-3.8841e-06	4.02078e-05	2.17298e-05	9.93796e-06
C17orf81	2.28716e-08	-7.65623e-08	-1.81489e-10	5.29483e-07	2.03425e-07	-1.42793e-10	1.29896e-09	1.20242e-08	3.58137e-08	-1.33217e-09	-1.32429e-09	7.07267e-09	4.37744e-09	-1.11059e-09	1.05871e-08	-1.01215e-08	-1.60999e-09	-1.78148e-08	-1.93612e-09	-2.51655e-09	1.672e-09	-1.34009e-08	-7.32901e-10	8.06645e-09	5.26026e-08	2.29512e-08	1.14264e-08	-7.96876e-09	2.02028e-08	5.38788e-10	-5.36973e-09	-1.65946e-08	-1.50633e-09	-5.40532e-09	3.34174e-09	-1.45711e-09	3.74753e-08	-1.40946e-09	-1.66591e-08	-3.64795e-10	1.6247e-07	-5.35149e-10	-1.22805e-10	-1.75492e-09	3.27284e-09	1.80735e-08	1.56583e-08	1.0979e-08	3.15783e-10
Unknown	-3.04648e-08	-1.36238e-07	1.72636e-08	-1.05376e-06	-2.41494e-07	1.87054e-09	-1.27741e-08	-6.26137e-08	-3.3931e-08	1.55397e-09	-7.84197e-10	3.17738e-07	-3.57813e-09	3.44821e-08	1.17649e-08	-1.12714e-08	-4.17302e-07	-5.33503e-08	7.46115e-09	1.18797e-10	-1.81298e-10	-4.05826e-08	1.49785e-09	-4.05078e-08	-2.52253e-07	-3.84916e-08	-2.6065e-08	-1.03764e-08	-5.32685e-09	-2.27168e-09	-1.80623e-09	-3.27795e-08	-1.87975e-08	-7.84001e-09	-4.84067e-10	6.66214e-10	-5.2628e-07	2.20244e-08	1.12368e-07	2.32768e-09	-2.336e-07	-4.34586e-12	-4.76048e-10	-4.28076e-09	4.47625e-08	1.66806e-07	-1.544e-08	-5.34261e-09	1.1202e-09
RPL23	6.98002e-06	4.27186e-05	3.02678e-06	0.000423344	9.16892e-05	-8.14233e-08	6.10981e-06	5.18586e-06	1.75217e-05	-1.60967e-07	3.39162e-07	5.93143e-06	-1.97832e-07	-1.1639e-07	6.22157e-06	4.89197e-06	0.000240018	1.7784e-05	-6.15007e-07	4.6878e-06	9.11966e-06	-3.56852e-06	-4.61899e-07	4.24271e-07	0.000603458	3.94139e-06	1.07211e-05	3.3893e-06	3.1097e-06	2.75217e-07	1.99584e-06	3.14948e-05	1.63424e-06	-2.3616e-06	8.05054e-07	1.73129e-06	3.93242e-05	1.12178e-06	-3.39222e-07	3.28039e-08	1.17921e-05	-2.92855e-07	-3.0186e-08	3.94055e-06	1.29334e-07	4.75345e-07	-2.42826e-06	1.49363e-06	-4.15082e-07
DBI	4.1196e-08	-7.07184e-07	5.57935e-07	4.4617e-07	4.12702e-06	5.92492e-09	6.23275e-07	3.15679e-06	-2.43616e-07	7.59595e-08	5.81341e-08	2.09522e-06	-2.96665e-08	2.57244e-08	7.49495e-08	1.68348e-07	-3.75019e-07	-1.90994e-08	2.26051e-08	3.18988e-08	-1.43823e-07	9.17756e-08	-7.96094e-09	4.90267e-07	6.53567e-06	5.05017e-09	-8.42565e-08	2.21336e-07	-6.69383e-08	-4.40534e-08	4.00954e-07	-1.48045e-08	3.20692e-07	5.01382e-07	1.74079e-08	7.7309e-09	1.12539e-05	-7.56964e-09	1.03976e-08	2.64716e-08	1.62099e-06	8.06879e-08	-4.78593e-09	-5.07417e-08	1.94457e-08	8.19271e-07	2.92913e-07	2.51983e-07	-2.72327e-08
C11orf9	-2.05739e-07	-4.48759e-06	-7.69927e-08	4.23415e-05	-4.36856e-06	5.31929e-08	-2.74732e-08	4.07743e-06	-1.33041e-07	-9.99626e-09	-3.7393e-08	-1.48574e-06	4.34427e-07	-5.47504e-08	-5.50151e-07	1.52502e-06	3.45847e-05	2.08605e-06	-8.04182e-08	6.08143e-07	1.23734e-06	7.49246e-07	3.94344e-08	4.92554e-06	-4.11473e-06	-5.53828e-07	-6.47766e-07	1.63554e-07	-2.9306e-07	2.09628e-07	5.30472e-07	1.9627e-07	8.08237e-07	3.53871e-07	2.01809e-07	-5.49212e-08	7.34549e-06	-4.61476e-08	-7.23154e-07	-6.17485e-09	-5.7926e-06	4.29143e-08	6.55727e-08	6.66372e-08	6.08111e-10	-8.01102e-07	-1.92734e-07	-3.45906e-07	-5.20968e-08
SLC2A8	-9.81408e-09	-3.46345e-07	8.37277e-08	4.34263e-06	1.03408e-06	2.21831e-09	7.29015e-08	-1.43034e-07	2.18825e-08	2.64491e-09	3.2274e-08	2.01443e-07	4.30356e-08	3.66909e-08	3.14472e-08	-1.51826e-08	-3.43608e-07	3.09875e-08	3.70009e-08	5.97362e-08	7.37296e-10	3.30794e-08	3.58929e-08	-1.01134e-08	2.58525e-06	4.76907e-08	2.38602e-08	-3.83275e-09	5.80092e-08	4.08095e-08	5.12504e-08	1.19673e-07	4.72145e-09	8.76127e-08	3.24114e-09	4.39356e-08	-1.01606e-06	1.4971e-08	8.84376e-08	1.3971e-08	1.84275e-07	4.28151e-09	5.89087e-10	-2.29448e-08	3.43949e-08	2.36591e-08	1.08969e-07	4.09521e-08	1.79914e-08
DDC	1.15329e-07	2.14211e-07	-7.51651e-10	2.6763e-05	4.20764e-06	3.48431e-10	3.30558e-07	-2.02525e-08	3.37969e-08	1.68898e-09	-2.01106e-08	-3.47879e-07	1.22739e-08	-3.94832e-10	3.25453e-09	2.5039e-07	1.00453e-05	3.38362e-07	7.42418e-09	2.23164e-06	9.81241e-08	-1.54913e-07	6.9314e-09	1.14076e-06	2.08208e-06	2.59883e-07	-1.30112e-07	-1.26886e-07	9.59082e-09	-1.28182e-08	-2.82559e-08	9.93603e-07	7.02011e-08	-3.28463e-08	2.06996e-08	2.51313e-07	-1.45309e-06	1.00503e-08	3.19057e-07	-4.20189e-09	1.90455e-08	-5.56415e-09	1.16937e-08	1.11558e-09	-1.53188e-09	-3.60006e-08	1.06938e-09	1.66986e-08	-5.94125e-09
SPIN1	2.41093e-08	-1.72196e-06	-8.857e-09	4.12349e-06	1.37369e-05	1.52946e-10	1.70194e-07	8.65653e-07	7.29984e-07	1.76442e-08	-3.44032e-08	1.10888e-06	1.38132e-07	8.94714e-08	2.17804e-07	7.66243e-09	1.05494e-05	6.17776e-07	-5.55488e-08	7.53819e-07	6.15683e-07	5.85125e-07	-2.06711e-08	3.89132e-07	1.88823e-06	6.1234e-07	3.24444e-07	-1.31228e-07	4.75362e-07	1.98791e-07	-6.58596e-08	-8.22864e-08	2.46444e-07	-1.06223e-07	1.94818e-07	2.38739e-07	-8.87238e-08	1.36207e-07	8.65844e-08	-8.07913e-09	3.32559e-06	4.15903e-09	-1.48236e-09	1.16266e-07	7.17539e-08	7.48012e-07	3.8751e-07	6.26006e-07	1.0903e-07
CELA3A	3.2149e-08	-2.24064e-07	3.14154e-08	3.55479e-06	2.32402e-06	-5.52195e-10	4.06369e-08	4.8083e-08	-1.30054e-08	1.07582e-08	1.76929e-08	2.5951e-07	5.76984e-08	3.90352e-09	-8.20412e-09	1.39879e-08	4.88392e-07	1.25134e-07	4.58732e-08	-7.59683e-09	6.53868e-08	-3.06203e-08	2.11749e-08	-1.80471e-08	4.42297e-07	2.43525e-08	4.32181e-08	-1.31034e-08	5.03937e-08	-6.06631e-10	2.0895e-08	5.12027e-07	5.05104e-08	2.07254e-08	1.34643e-09	2.07181e-08	-5.20318e-07	1.92456e-08	7.4142e-08	8.36363e-09	4.40698e-07	1.14382e-09	-2.10625e-10	2.65441e-08	9.40765e-09	-2.07887e-08	4.64357e-09	4.33558e-08	9.47948e-09
HOXB13	-1.19445e-08	-7.76584e-08	2.73887e-08	1.4313e-06	-6.76915e-07	-2.53735e-10	6.41832e-08	4.36759e-07	-8.07887e-09	1.75897e-08	-1.632e-09	2.80548e-07	-7.49845e-09	-5.75202e-09	-2.89041e-08	-1.24826e-08	-3.60619e-07	6.29752e-08	-2.28252e-10	1.05039e-08	-1.96668e-08	5.63731e-09	-2.70162e-09	-3.54392e-08	-3.57019e-07	3.26035e-08	-4.14882e-08	-1.62857e-08	8.409e-09	1.22202e-09	1.854e-08	1.75761e-08	6.92424e-08	5.94713e-08	-3.81869e-09	2.32407e-08	-3.61762e-07	-4.16761e-09	-4.31087e-08	7.68785e-10	-3.08374e-07	1.79874e-08	-4.80831e-10	-7.26878e-09	5.256e-09	-6.06359e-08	5.86984e-09	1.78593e-08	-4.05195e-09
SLC39A1	2.29893e-08	7.9074e-07	3.31615e-08	4.72209e-06	-2.2836e-07	-8.12183e-10	-3.21197e-08	7.79445e-09	-1.29812e-08	-2.98942e-09	4.94937e-09	-3.5216e-08	4.05906e-08	-2.70824e-10	6.69465e-08	-5.31724e-09	-9.63808e-08	-2.83878e-08	4.44037e-08	-8.66993e-09	-9.92126e-09	8.69935e-08	1.3559e-08	-3.29707e-08	1.2347e-06	4.65835e-08	5.85848e-08	-7.71106e-09	1.81221e-08	6.61427e-09	6.61657e-09	-4.58892e-08	1.17039e-08	1.35688e-08	-3.85458e-09	-8.37965e-09	6.63185e-09	-5.34278e-09	7.99905e-08	5.14481e-09	2.20666e-07	5.79583e-10	-2.73034e-10	-1.10495e-08	2.0675e-09	3.62644e-09	1.81471e-08	1.87812e-08	1.01752e-08
DCP1A	7.25521e-08	2.56694e-06	-3.83171e-08	-8.61425e-07	3.43741e-06	9.00804e-10	1.44152e-07	3.76744e-07	2.11902e-07	-1.41297e-08	-2.06667e-08	-3.04746e-07	2.18266e-08	-1.25509e-08	1.49263e-07	5.31092e-08	1.21346e-06	2.54754e-07	2.61444e-09	1.22193e-07	1.09303e-07	1.66779e-07	-1.06174e-08	9.71203e-08	1.11853e-06	1.32016e-07	2.55566e-08	-5.96539e-08	4.31687e-08	2.51544e-08	-3.09321e-08	1.31879e-07	3.70056e-08	-5.44809e-09	3.39037e-08	-1.6486e-08	1.27148e-06	1.43562e-08	6.75956e-08	-2.72183e-09	5.83585e-07	-6.32397e-09	-8.7744e-10	6.94381e-08	4.07228e-09	6.33257e-08	7.89696e-10	2.87035e-08	1.93173e-09
MRPL22	2.77582e-07	-1.55746e-06	3.24277e-07	3.52772e-05	-2.13739e-06	-4.70174e-09	1.12344e-06	-2.92434e-07	4.0321e-07	2.05166e-08	7.04484e-08	-6.21637e-07	3.21104e-08	-3.74407e-08	2.01465e-07	-3.59878e-09	7.83398e-06	3.52826e-07	1.33964e-07	8.52999e-07	8.38238e-08	-1.82099e-07	5.21859e-08	1.89312e-07	8.29739e-06	7.60208e-08	-1.28301e-07	6.32192e-08	1.38331e-07	-5.10183e-08	2.24285e-07	2.53379e-06	-9.8545e-08	2.19576e-07	-3.85973e-08	4.19752e-07	-1.8896e-06	1.81548e-08	3.41071e-07	4.02385e-08	-1.75286e-06	2.14878e-08	-4.27406e-10	9.37406e-08	-7.68991e-08	-8.9981e-08	4.02062e-07	1.39067e-08	6.07232e-08
OSM	-9.57962e-09	-4.3368e-07	1.14835e-07	-2.26932e-06	7.15068e-06	1.33395e-09	-8.80751e-09	2.07382e-07	4.7817e-07	-5.29881e-09	3.20735e-08	-1.5722e-07	2.18804e-08	-3.26829e-09	1.36884e-08	1.07216e-08	-9.18685e-08	1.4193e-08	-5.44354e-09	-8.12813e-08	9.18557e-08	2.54687e-08	2.89055e-09	7.42701e-07	7.21897e-06	8.19795e-08	2.09202e-08	1.45036e-07	-2.57946e-08	4.51485e-09	2.18435e-07	5.56916e-07	1.18068e-07	4.05702e-08	9.60194e-08	-1.15822e-08	2.27932e-06	-4.30414e-10	6.1331e-08	1.21528e-08	-2.47421e-07	2.04476e-09	2.40832e-09	-6.14537e-09	-2.9476e-11	2.09624e-07	2.5742e-07	4.0592e-08	1.31157e-08
KIAA1143	3.57548e-07	-1.09004e-06	1.78852e-07	1.89914e-05	-3.45924e-06	7.61498e-09	6.36767e-07	-1.19941e-07	3.21555e-07	4.16818e-08	-6.84533e-09	7.36139e-07	4.22835e-07	7.74547e-08	1.28904e-07	-4.85703e-09	9.80477e-06	-1.36374e-07	1.67266e-07	6.9853e-07	2.98098e-08	6.08828e-08	-7.55712e-09	-2.33138e-07	1.64667e-05	1.79988e-07	-3.35929e-07	-1.62268e-07	6.78608e-08	1.49923e-08	1.60896e-08	2.16146e-06	2.14841e-07	2.40237e-08	1.78366e-08	5.04835e-07	-3.93032e-06	3.59118e-08	2.28198e-07	9.40696e-09	2.35676e-07	9.70349e-09	-2.39077e-09	-5.08259e-10	2.03532e-07	1.47145e-07	9.92083e-09	-2.70071e-08	5.3559e-08
BZW2	-1.18799e-07	-1.70687e-06	7.11694e-07	1.21767e-05	7.61357e-06	1.63728e-08	8.07777e-07	3.07441e-06	9.06733e-07	6.71265e-08	1.52099e-07	1.52205e-06	2.5855e-08	1.11158e-07	6.77138e-08	1.53672e-07	2.43593e-06	7.05067e-07	-7.2257e-09	-1.66801e-07	-2.52339e-10	9.72461e-07	-4.93966e-08	2.92789e-07	3.27426e-05	8.54276e-09	-8.4827e-08	1.08129e-06	-1.74385e-07	-5.20736e-08	8.14007e-07	7.12677e-07	3.45936e-07	4.38891e-07	1.44764e-07	4.58868e-08	1.92351e-05	6.92655e-08	-3.27768e-07	2.53776e-08	-1.23141e-06	1.11708e-07	-8.58939e-09	1.02044e-07	1.94308e-07	3.47522e-07	1.72728e-07	1.33232e-08	7.03615e-09
C14orf93	4.57576e-08	3.49081e-07	-5.2617e-09	-2.58207e-07	3.43037e-06	-3.56001e-10	5.0231e-08	5.99527e-08	-7.16886e-09	-2.35681e-09	-5.23742e-09	-8.63964e-08	-2.02881e-08	-1.93272e-09	3.47256e-08	1.79582e-07	2.43308e-06	4.54028e-07	1.001e-09	-6.89764e-08	2.71497e-07	-2.85838e-08	-1.8652e-09	7.07796e-09	2.04929e-07	-3.60877e-08	1.81054e-07	-1.96414e-08	-1.48231e-08	1.43592e-08	-4.21073e-09	5.01861e-07	3.9461e-08	1.04133e-08	9.98903e-10	-2.2433e-09	-6.8737e-07	4.12964e-08	-1.3584e-08	-8.66899e-10	2.91664e-08	-4.56626e-10	-3.65102e-10	1.16565e-07	-2.67781e-09	-3.1122e-08	-3.58629e-08	5.2331e-10	2.37108e-09
CARS2	1.19204e-06	-1.52838e-06	5.8664e-07	0.000138436	1.46682e-05	-1.60585e-08	2.71359e-06	-1.64051e-06	7.49303e-07	6.74333e-08	4.39693e-08	-1.62366e-06	6.80788e-07	-1.35405e-07	3.09173e-07	1.89857e-07	6.26762e-05	2.50114e-06	2.80835e-07	3.64891e-06	1.95833e-06	-5.73075e-07	-3.40878e-08	-3.00094e-07	5.60417e-05	1.09112e-06	1.26508e-06	-1.03677e-07	-7.77379e-08	2.46313e-07	7.84212e-08	8.00711e-06	-4.1676e-08	-6.83991e-08	-1.67768e-08	1.18329e-06	1.10258e-06	1.78403e-07	1.68483e-06	-3.72131e-10	-7.44999e-07	-3.72977e-08	-1.16136e-08	6.85997e-07	-1.74937e-07	-1.05071e-06	1.06909e-07	2.52195e-08	2.15733e-07
GNG11	8.73346e-07	-3.72525e-07	-1.6771e-08	-8.12456e-06	3.94054e-05	-2.41449e-08	2.44591e-06	5.49613e-06	-4.11159e-07	4.32195e-07	1.71149e-07	1.81229e-05	-1.51156e-07	-1.91306e-07	-6.7513e-07	3.33061e-06	-3.93481e-06	4.03206e-07	1.52772e-07	-9.05658e-07	1.353e-07	2.8034e-07	-8.9746e-08	-8.81323e-07	-7.40425e-06	1.23324e-06	2.26854e-07	1.11837e-06	-7.91666e-07	5.96473e-08	4.06495e-07	-2.02944e-06	6.45257e-07	1.12258e-07	-2.7897e-07	-3.3266e-07	2.32089e-05	-1.33532e-07	-1.44004e-06	2.32238e-08	3.93377e-06	5.02152e-07	-2.15693e-08	6.17246e-09	-3.3108e-07	-1.38525e-06	1.4588e-06	5.75864e-07	6.91266e-08
TGFB3	2.26907e-07	1.6734e-06	-1.9777e-08	-5.66777e-07	1.29823e-05	-2.81252e-09	5.12842e-07	6.47758e-08	3.659e-07	4.50046e-09	-1.84972e-08	4.0548e-08	-6.22635e-08	-2.12331e-08	8.52875e-08	5.92086e-07	1.69121e-05	2.16116e-06	4.57082e-09	-3.47322e-07	1.42199e-06	-1.44829e-07	-8.783e-09	-1.37823e-07	5.66947e-06	-1.65321e-07	1.00006e-06	-6.66976e-08	-5.56099e-08	8.99113e-08	-1.42155e-08	1.93654e-06	1.16672e-07	-6.41818e-09	-1.15428e-09	3.37102e-08	-2.75333e-06	1.89944e-07	2.36929e-08	-3.71456e-09	-3.40708e-07	-3.17389e-09	-2.9198e-09	5.38704e-07	-6.18387e-09	-2.34542e-07	-1.57489e-07	4.59753e-08	3.91106e-09
RWDD2B	9.20836e-09	-1.98166e-08	8.16357e-10	5.47139e-07	-6.58846e-08	-4.43672e-11	9.59054e-09	2.22819e-09	4.07121e-09	-7.55929e-11	-3.51582e-10	1.19031e-09	1.88156e-09	-4.2793e-10	1.94537e-09	-3.47027e-09	1.53375e-07	-3.08998e-09	-1.4436e-10	2.28786e-08	-1.1523e-09	-5.87668e-09	-2.57009e-10	-1.30709e-09	1.15547e-07	-8.3109e-10	2.54525e-09	-2.38259e-09	6.34403e-09	-6.00442e-10	-1.00352e-09	3.43197e-08	-3.47259e-10	-7.43598e-10	-2.74898e-10	5.92533e-09	-2.67713e-08	-4.24584e-10	4.08777e-09	-1.0061e-10	2.70912e-08	-1.05993e-10	-3.67311e-11	-5.24034e-10	-1.174e-10	1.41382e-09	6.73193e-10	1.21305e-09	-2.97083e-10
ZNF503	-6.08705e-09	2.25734e-09	1.67307e-08	1.20207e-06	1.77032e-07	-1.79528e-10	-8.44786e-09	-2.81906e-08	3.33545e-09	-5.99913e-10	8.48564e-09	1.35418e-08	9.93209e-09	-1.09069e-09	-6.60577e-09	-4.47671e-09	-1.58002e-07	-1.7195e-08	1.64764e-08	-2.04541e-08	-6.50766e-10	2.31143e-08	1.02472e-08	-1.07107e-08	-3.79656e-08	3.0855e-08	-1.69861e-09	-4.7033e-09	5.8241e-09	-6.87417e-10	4.63292e-09	1.00587e-08	-2.77949e-09	1.24434e-08	-1.73083e-09	1.15174e-10	3.38433e-09	-1.3002e-09	7.53198e-08	3.79005e-09	6.37211e-08	-2.26364e-10	-1.23451e-10	-1.62916e-09	-2.38174e-09	3.63828e-09	7.58106e-09	7.57697e-09	3.38395e-09
VCAM1	1.30148e-06	4.91599e-05	1.267e-06	0.000334776	-1.37646e-05	6.29974e-08	5.33011e-07	5.16314e-06	3.11427e-06	-6.89717e-08	-3.99641e-07	-4.82491e-06	-4.48445e-08	1.67801e-07	9.82486e-07	-1.1275e-06	6.85559e-05	-1.37065e-06	-1.68339e-07	1.59817e-05	-8.72895e-07	4.97977e-06	-1.23635e-07	1.35125e-06	0.00010338	3.69055e-09	3.87191e-07	-1.13853e-06	5.68025e-08	-1.5642e-07	1.29421e-07	6.69336e-06	1.05347e-06	9.95521e-07	5.7638e-07	7.5702e-07	1.24751e-05	-5.92116e-08	9.79074e-07	-7.2387e-08	-1.66263e-05	-6.32925e-08	1.82843e-08	-5.48808e-07	1.77802e-07	2.42603e-06	-1.30734e-06	7.96889e-07	-1.11231e-08
SAMM50	-9.93728e-09	-5.18616e-08	3.74845e-09	5.28106e-07	1.10565e-07	-2.03855e-10	-9.25285e-09	-1.42418e-08	7.23459e-09	5.03313e-10	1.64898e-10	-2.55649e-08	-2.09711e-09	-1.52818e-09	-1.06388e-08	-6.13137e-09	-2.16696e-07	-1.65766e-08	1.62107e-09	5.68858e-09	-4.58915e-09	1.94946e-08	1.38105e-09	-2.01258e-08	-1.20147e-07	1.27071e-08	5.45741e-09	-7.49072e-09	5.20787e-09	2.79923e-09	3.40938e-09	2.77091e-08	9.40212e-09	4.43303e-09	2.16549e-09	5.27436e-10	-1.92352e-07	-1.47643e-09	2.24196e-08	5.17844e-10	1.30767e-07	5.2954e-10	-1.50642e-10	-2.00826e-09	1.92463e-09	-1.18918e-08	1.04548e-08	1.0806e-08	-1.43191e-09
CSTF1	3.91115e-08	4.13601e-07	1.24858e-08	3.32422e-06	2.29767e-06	-5.42195e-10	9.73118e-08	5.83491e-07	-1.13132e-07	-5.81307e-09	-1.99966e-08	-1.58406e-07	-5.25332e-08	-2.05971e-08	-4.61709e-08	1.33161e-07	1.01316e-06	5.39081e-07	3.89439e-09	4.13092e-08	1.84743e-07	4.58567e-08	-1.11183e-08	-1.18477e-07	-9.68617e-07	-3.26463e-08	1.69415e-07	-8.89431e-08	-1.43614e-08	-6.07678e-09	8.54476e-09	5.57081e-07	1.69057e-07	1.01872e-07	1.72033e-08	-1.60097e-08	-9.11627e-07	3.63784e-08	-1.678e-07	-4.59125e-09	1.65753e-06	2.24963e-08	-1.34808e-09	1.18783e-07	1.05795e-08	-1.24181e-07	-5.30692e-08	4.65256e-08	-1.9005e-08
DUSP6	5.96556e-07	-1.43862e-06	1.53184e-07	1.94694e-05	-4.32852e-06	-2.60849e-09	2.03705e-07	1.19183e-06	-7.02491e-08	8.52177e-08	1.02345e-08	2.29441e-06	-1.1499e-08	-2.11459e-08	7.92793e-08	1.10389e-08	1.34121e-07	7.64787e-07	-1.19841e-08	1.15705e-08	-2.96325e-08	-3.75428e-07	3.41933e-08	-2.15056e-08	7.39136e-06	2.82169e-08	1.28342e-07	-7.8565e-08	1.63743e-07	3.43051e-08	2.49596e-08	-1.71204e-07	-6.65772e-08	-4.49822e-08	-5.37419e-08	-1.07958e-08	-1.51321e-06	-2.34739e-08	-3.41295e-08	1.25811e-08	7.33e-07	5.09283e-08	3.71674e-09	-3.34092e-08	-2.90921e-08	-1.12726e-07	3.21408e-07	5.1947e-08	-1.40906e-08
PSPC1	-2.12228e-08	-2.69017e-06	9.28844e-07	-7.24973e-06	8.07945e-06	-5.38923e-09	-6.64722e-07	7.11357e-07	-3.66594e-07	-7.02149e-09	-4.14732e-08	-3.11553e-07	-1.54669e-07	1.08619e-07	1.21077e-07	-6.52217e-07	-7.31015e-06	-3.83036e-07	-5.95513e-08	1.43658e-06	-2.19292e-07	-6.28974e-07	-6.54845e-08	1.12559e-06	1.19893e-05	-9.51415e-08	7.41935e-07	-7.60422e-08	1.00084e-06	-2.00642e-08	4.21608e-07	-1.05395e-06	8.67751e-08	1.81198e-07	3.32192e-07	1.88205e-07	-5.80322e-06	-2.92046e-08	2.32215e-06	1.15476e-08	2.07738e-05	-8.51035e-09	-1.04173e-08	-1.53327e-07	2.43214e-08	4.91589e-06	1.42689e-06	6.47908e-07	-4.63577e-08
Unknown	-2.2791e-08	-2.89016e-07	1.41235e-07	-2.13423e-06	1.32802e-06	4.62242e-09	-3.1233e-08	1.44285e-07	1.22833e-07	-1.03542e-08	-1.08841e-08	1.73503e-07	-2.14494e-09	1.01396e-07	1.18353e-07	3.37817e-08	2.74494e-07	2.13896e-07	6.85269e-09	3.17426e-08	7.57341e-08	-9.44873e-08	-7.21791e-09	4.78786e-08	3.79757e-06	-7.15773e-08	2.96223e-08	-4.28021e-08	-1.3124e-08	1.0248e-08	4.0034e-08	1.23254e-08	-1.67769e-10	-6.69239e-09	2.71655e-08	-3.75493e-09	-1.17446e-06	6.4315e-08	1.83706e-07	1.56516e-09	-3.90169e-07	-3.84498e-10	-1.04131e-09	4.24948e-08	1.13163e-07	5.98309e-07	5.61837e-09	1.18298e-08	2.18346e-09
MLLT11	1.73427e-07	-2.2923e-06	2.57802e-07	2.23819e-05	5.62729e-06	1.10114e-09	5.78868e-08	2.92474e-06	-9.99834e-08	5.6416e-08	-4.64752e-08	1.39495e-06	-3.61874e-08	1.27226e-08	4.47275e-08	4.71801e-07	2.01386e-05	8.6154e-07	-7.36827e-08	2.22394e-06	1.04109e-06	-1.86807e-07	6.36129e-09	3.13882e-06	-7.91109e-07	7.17723e-08	4.53373e-07	-1.97273e-07	2.83277e-07	4.23553e-08	1.89468e-07	-1.22957e-07	3.1075e-07	2.49394e-07	1.13903e-07	1.5298e-07	-2.4335e-06	3.78383e-08	5.38554e-08	-6.45108e-09	5.44163e-06	5.59927e-08	2.01872e-08	5.5992e-08	-2.30472e-08	7.25987e-07	1.239e-06	4.46265e-07	-2.28902e-08
SLC35A5	3.17679e-08	7.0861e-07	4.12309e-09	2.74633e-06	6.42847e-08	9.86407e-11	-4.20567e-09	1.2783e-07	-1.01713e-08	4.28146e-09	2.80872e-10	1.03255e-07	-1.65616e-09	1.82903e-09	2.24027e-08	-2.76034e-10	1.59852e-07	1.52266e-08	4.84018e-09	1.00182e-07	1.05996e-08	3.36094e-08	2.81149e-09	7.63987e-09	4.75251e-07	2.84169e-08	5.68877e-09	-6.07919e-09	1.49424e-08	8.5718e-09	-4.29197e-09	3.65168e-08	2.69024e-08	-7.49011e-10	4.151e-09	7.50669e-09	2.72801e-07	1.53414e-09	4.90986e-08	5.60862e-10	1.4347e-07	-3.75035e-10	-1.94034e-10	3.53229e-09	1.15254e-08	1.07518e-08	-7.01961e-09	3.89888e-09	-2.29206e-09
GAPDH	1.51587e-07	9.0451e-07	1.33961e-08	1.34111e-05	1.85674e-06	-2.31942e-09	7.26653e-08	4.65119e-07	2.02665e-07	2.05914e-08	-8.26763e-09	1.95164e-07	6.11476e-08	-2.0716e-08	8.92169e-08	9.15472e-08	4.11817e-06	5.15039e-07	4.65293e-08	2.36972e-07	1.90142e-07	-9.6221e-08	-1.09237e-08	-7.3592e-08	5.70395e-06	-4.38148e-08	5.23848e-07	-2.47976e-08	7.16048e-08	3.09623e-08	-1.89242e-09	1.13002e-06	4.50731e-09	-4.52361e-08	2.31279e-08	-1.24453e-08	-1.09057e-06	2.64365e-08	-1.64644e-07	-3.61149e-09	1.8238e-06	3.03446e-09	-1.29834e-09	8.97255e-08	-1.63328e-08	-7.61806e-08	3.37683e-08	8.17196e-08	2.61921e-08
GSDMD	6.16363e-07	-1.67361e-06	2.24428e-07	3.11424e-05	7.09576e-07	1.98944e-08	-3.64835e-08	3.06045e-07	5.30618e-08	4.49345e-08	2.42168e-07	2.14398e-06	4.91855e-08	9.81782e-08	2.04562e-07	2.29466e-07	-1.06067e-06	-4.30846e-07	5.81471e-08	3.89995e-07	-2.11216e-07	3.02991e-07	3.02e-08	-3.80513e-07	1.72389e-05	3.35998e-07	2.77721e-07	9.94337e-07	2.73975e-07	1.7208e-08	4.40702e-07	-1.3079e-09	-2.39055e-08	1.21206e-07	-3.20106e-08	-6.85056e-08	1.81574e-05	4.56907e-09	-2.06486e-07	4.02662e-08	2.22679e-06	4.9524e-08	-4.58944e-09	-9.93387e-08	2.73622e-08	1.67355e-07	1.86308e-07	8.09881e-08	5.41012e-09
LOC729991	1.13028e-08	-7.69858e-07	2.12365e-08	2.11022e-06	6.30061e-07	-2.29698e-09	-2.00524e-08	3.62317e-07	9.57664e-08	1.72187e-08	-1.61735e-08	2.29975e-07	6.81606e-11	-1.37013e-08	7.46001e-08	-9.31627e-08	8.94981e-08	-1.04759e-07	-9.51566e-09	1.14988e-07	4.4953e-08	-5.84853e-08	-8.69505e-09	-4.68371e-08	-5.07637e-07	1.50316e-07	-3.44713e-08	-8.125e-08	1.51045e-08	6.62626e-09	-1.37137e-08	-9.4006e-08	5.81252e-09	-6.34803e-09	-7.8503e-10	2.2378e-08	-1.16059e-06	-2.1765e-08	1.84179e-07	-1.41535e-09	4.20832e-07	1.68516e-08	-6.56608e-10	-2.57471e-08	4.37839e-10	1.49773e-07	2.72833e-07	1.48028e-07	8.49068e-09
ZBTB5	5.16024e-09	2.10505e-07	-6.65861e-09	4.07378e-07	2.20472e-06	-4.5677e-10	9.43937e-08	1.9951e-08	2.9908e-08	-3.79558e-10	1.68591e-09	-8.30618e-08	-1.28378e-08	-3.45159e-09	2.38087e-08	1.056e-07	2.13223e-06	3.92045e-07	3.86824e-09	-6.61741e-08	2.0726e-07	3.47941e-08	-2.42729e-09	-1.84297e-08	7.49385e-07	-1.08757e-08	1.32951e-07	2.29651e-08	-1.14362e-08	5.06609e-09	5.51715e-09	3.05517e-07	3.52186e-08	1.00844e-08	2.78689e-09	1.33412e-09	-1.58149e-07	3.1234e-08	-1.12751e-08	7.89702e-11	-2.67472e-08	-4.75128e-10	-3.56354e-10	9.18782e-08	-2.73596e-09	-3.22227e-08	-3.57192e-08	-5.27813e-09	5.27391e-09
SYDE1	3.45197e-08	-4.5977e-08	-1.71348e-08	-2.72768e-06	8.09806e-06	-2.53705e-09	-2.12771e-08	1.71699e-07	2.84445e-07	3.39829e-08	1.31257e-07	4.80658e-08	1.1817e-08	-8.92836e-10	1.58352e-07	-3.78234e-08	-1.29701e-07	-4.11077e-08	-2.25514e-08	-1.32867e-07	1.28328e-08	-1.34742e-09	-1.02822e-08	-8.91231e-08	2.27927e-06	1.53765e-07	-1.44061e-09	8.50696e-07	5.43838e-08	-2.67197e-09	2.13298e-07	4.05034e-07	1.87232e-07	-6.69471e-08	-8.86851e-09	1.09428e-08	1.00841e-05	-1.65236e-09	-8.51309e-08	1.23219e-08	-6.69661e-09	2.24961e-09	-1.61045e-09	4.83272e-09	-1.19747e-08	-6.85321e-08	-9.14996e-08	4.76778e-08	-4.02185e-09
DENR	-2.55778e-09	-5.28839e-08	4.83104e-09	-3.00145e-07	-3.18063e-07	-2.10611e-10	1.04923e-08	2.21843e-07	-8.1216e-09	8.79088e-09	-2.19105e-09	2.40304e-07	-4.7906e-09	-2.72989e-09	9.19221e-09	-5.49928e-09	-1.14532e-08	2.33004e-08	-1.86927e-09	2.38012e-08	3.5145e-09	-1.42778e-08	-1.79918e-09	1.31481e-08	1.06736e-08	-9.56887e-10	-6.23626e-09	-5.38627e-09	-8.39518e-09	-2.51337e-11	2.7282e-09	-4.91998e-08	-5.08591e-09	1.19941e-08	-3.49575e-09	5.58904e-10	1.91329e-07	-3.02071e-09	-3.12538e-08	-5.75124e-10	3.0652e-08	7.87177e-09	-1.54905e-10	-2.14602e-09	-4.65555e-09	-1.33426e-08	6.19554e-08	9.77674e-09	2.09048e-09
NSDHL	-1.95394e-08	1.20976e-07	-1.05582e-08	-7.711e-07	1.0673e-06	-1.57713e-10	-1.12166e-08	-1.81024e-09	5.45889e-08	2.72889e-09	2.39722e-08	7.92806e-08	-7.02729e-09	-4.96183e-09	-1.26497e-08	1.81797e-07	-1.83989e-07	8.44331e-08	-1.19822e-09	-1.3192e-08	2.31183e-08	2.67416e-07	7.12333e-09	2.16444e-07	8.83019e-07	9.28867e-08	1.17409e-07	1.65445e-07	3.16885e-09	4.04191e-08	4.92948e-08	1.36767e-07	1.23109e-08	-2.09292e-08	4.08559e-10	-4.001e-09	1.14973e-06	-7.99874e-09	-4.00262e-08	3.88968e-09	4.45982e-07	-2.84156e-10	4.50252e-09	-1.66234e-09	-1.01879e-08	-3.99723e-09	-1.41561e-08	-2.16507e-08	-5.48443e-09
AHNAK	5.62723e-08	2.59504e-06	1.22163e-09	3.54442e-06	3.68563e-07	-7.36821e-10	-4.44494e-08	5.3871e-07	-1.54426e-08	-7.52357e-10	-6.03837e-09	-1.45154e-07	-1.45497e-08	-6.83347e-09	1.07993e-07	-1.50178e-08	-2.73693e-08	-3.68518e-08	-4.87068e-09	1.27874e-07	-1.85013e-08	1.04383e-07	-3.50127e-09	1.19419e-08	1.29469e-06	1.05622e-07	-3.21626e-08	2.61192e-09	1.33948e-08	9.64285e-09	-3.96339e-09	-5.81593e-08	1.60483e-07	-2.47793e-08	1.38749e-08	-3.2234e-09	1.78879e-06	-7.13232e-09	1.20527e-07	-6.38922e-10	-1.18305e-07	1.07783e-09	-4.42475e-10	-6.37369e-09	2.98529e-09	7.77911e-10	-5.02887e-08	2.10145e-08	-8.30441e-09
BCAP29	9.27208e-08	5.28501e-07	-6.91998e-09	3.89113e-06	1.47259e-06	4.84352e-10	1.60093e-07	1.90416e-08	-6.15942e-08	-1.08548e-08	-2.24816e-09	1.03857e-07	-1.0342e-08	2.0703e-08	1.85981e-08	1.74935e-07	-6.08073e-08	5.59289e-08	4.41418e-08	1.63081e-07	8.87325e-08	1.12841e-07	5.09092e-09	-5.98677e-09	-9.29486e-07	1.28863e-07	1.46298e-07	-6.44202e-08	2.07811e-08	-4.16157e-09	-3.08793e-08	1.01597e-07	3.27449e-08	-4.45948e-10	-1.3469e-08	-5.37127e-09	-5.58838e-07	1.77187e-08	3.873e-08	4.16858e-11	1.73337e-06	7.22607e-09	-1.27614e-09	2.87831e-08	3.48465e-08	9.03564e-08	-4.97481e-08	4.76794e-09	-7.42973e-09
ABHD8	1.74289e-08	7.03896e-08	9.81592e-09	4.48202e-07	-1.29606e-07	-1.69238e-11	1.82406e-07	1.49507e-07	-3.24979e-08	2.24148e-08	-8.16052e-09	3.50671e-07	-7.84349e-09	-6.96809e-10	9.93451e-09	5.69636e-08	-4.58844e-08	-1.0769e-08	6.5699e-09	8.25482e-08	2.38697e-08	-5.35768e-08	-4.75573e-09	1.84514e-07	-1.28124e-07	3.13521e-08	-2.69748e-09	-2.66124e-08	-1.47282e-08	6.75822e-09	7.37382e-09	2.76538e-08	1.06265e-08	6.05758e-09	-1.05888e-08	9.35098e-09	-5.89951e-07	-4.95694e-09	-1.01e-08	-1.28005e-10	5.15615e-07	1.34571e-08	8.97327e-11	-1.39073e-08	-1.21576e-09	-1.16249e-08	1.08428e-07	4.29654e-08	6.76104e-10
NGRN	3.27969e-08	2.6258e-07	4.42637e-08	1.5612e-06	-5.24356e-07	-4.65204e-10	-3.46069e-08	-9.37418e-09	4.56682e-08	-1.86331e-09	-3.43763e-09	-1.0966e-07	-1.29466e-08	-4.41253e-09	3.65468e-08	-1.41267e-08	1.17383e-06	7.56083e-08	4.14607e-09	4.71345e-08	3.6957e-09	-5.16172e-08	-2.28546e-09	-6.03358e-08	2.85847e-06	-2.42692e-08	2.27853e-07	-6.72026e-09	1.94249e-08	1.87553e-08	8.57674e-09	-1.67345e-08	7.29256e-09	-2.14921e-09	6.51189e-09	-5.57193e-09	-4.52981e-07	-4.70206e-09	-6.67217e-08	-4.00064e-10	-2.42883e-07	-7.43512e-10	-3.78491e-10	-5.42512e-09	-3.90856e-09	-3.13376e-08	9.9739e-09	5.2587e-08	1.96142e-09
PLIN2	1.36961e-06	-1.14428e-06	9.17104e-08	8.33269e-05	-5.31766e-06	-9.99991e-09	3.41294e-07	1.54924e-06	1.38569e-06	1.59833e-08	1.84021e-07	1.88754e-06	1.66016e-07	-4.33431e-08	4.32728e-07	-5.66073e-07	7.75797e-06	-9.007e-07	1.31928e-08	1.24766e-06	-1.76352e-07	-4.68872e-07	1.15345e-08	-5.86177e-07	7.43198e-06	-2.2034e-08	6.99807e-07	8.98473e-07	1.80143e-06	-5.38037e-08	1.22247e-07	1.43525e-06	-5.94279e-08	9.71266e-09	-1.2145e-07	3.07019e-07	5.82015e-06	-7.92089e-08	7.9494e-08	3.15381e-08	7.7589e-06	-1.43852e-08	-8.47919e-09	-1.1627e-07	-2.41013e-08	1.13404e-06	2.44812e-07	1.9411e-07	1.03394e-08
SELENBP1	1.67168e-06	-6.09156e-07	9.34446e-08	9.59406e-06	8.36116e-06	-2.04199e-09	5.15621e-07	7.62323e-07	-2.37024e-09	5.25925e-08	1.94892e-08	-1.00191e-07	-3.43815e-08	6.93828e-08	7.90745e-07	5.45879e-07	7.89491e-06	1.80466e-06	-3.78775e-08	6.03295e-07	9.49087e-07	-3.42357e-07	-3.72607e-08	5.03307e-08	-6.72437e-07	1.83488e-08	9.72125e-07	2.12338e-07	2.73861e-07	6.14488e-08	-1.41699e-08	2.26688e-06	3.64193e-08	4.66102e-08	-5.26436e-08	-1.52525e-09	-3.82125e-07	1.60604e-07	-2.58131e-07	-9.64195e-09	1.10066e-05	-5.20831e-09	-5.97203e-09	4.93402e-07	1.08229e-08	4.70751e-07	3.8955e-07	2.30595e-07	6.99054e-08
C5orf43	-3.91478e-08	5.6164e-07	3.19705e-07	1.44564e-05	-4.04552e-06	1.85096e-09	-1.5183e-07	2.5738e-07	1.0719e-08	2.53771e-08	6.8676e-09	8.122e-07	-4.49227e-08	2.64571e-09	3.86761e-07	-1.3817e-07	4.25979e-06	6.09903e-07	3.33392e-08	1.54483e-07	1.62988e-08	-4.31189e-07	2.78763e-08	-3.10596e-07	2.02002e-05	-4.15302e-08	1.54289e-06	-4.31073e-08	7.9474e-08	1.9891e-07	9.04304e-08	-5.32841e-08	-6.91728e-08	4.48328e-08	4.6618e-08	-5.52394e-08	-2.11742e-06	-2.32641e-08	-2.73327e-07	6.57092e-09	-1.02036e-06	1.47273e-08	1.80544e-11	-4.51438e-08	-8.05609e-09	-2.30992e-07	3.83458e-07	2.76145e-07	9.35146e-08
TUBB3	-2.81617e-09	4.78329e-07	7.87502e-08	1.94732e-06	-8.49332e-07	-9.58349e-10	-6.38478e-08	-1.71972e-08	9.57641e-08	4.63546e-09	5.40223e-10	5.36921e-09	1.69412e-09	-1.14595e-08	6.52005e-08	-3.07873e-08	1.70656e-06	2.44932e-07	6.138e-09	5.61202e-08	4.25708e-08	-3.38224e-08	-1.46272e-09	-1.03832e-07	4.22994e-06	-3.88934e-08	3.1253e-07	2.87779e-08	1.66617e-08	6.36197e-08	3.28101e-08	-8.26045e-08	1.02404e-08	2.45079e-08	-2.82079e-09	-1.08538e-08	-5.13356e-07	-9.37265e-09	-6.64259e-08	1.6736e-09	-2.80136e-07	-1.64327e-09	-7.75933e-10	-3.78671e-09	-1.20959e-08	-4.88124e-08	7.14962e-08	1.10893e-07	8.83791e-09
RPS6	3.77517e-06	8.91226e-05	1.66788e-06	0.000241157	-1.59764e-05	-6.52474e-08	-6.62532e-06	7.01281e-06	7.63069e-07	-1.84306e-07	1.25293e-07	3.91128e-06	2.40475e-06	-1.17226e-06	5.40086e-06	1.08985e-05	8.67177e-05	1.21245e-05	1.30538e-06	2.16296e-05	3.78277e-06	2.1965e-05	2.59356e-06	1.96341e-05	7.18628e-05	4.36774e-07	1.07309e-05	-5.95111e-06	9.34458e-06	1.96046e-06	-4.12458e-07	-1.21191e-05	4.86854e-07	3.79125e-06	-4.91314e-07	-1.49637e-06	-4.32618e-05	-1.37996e-06	1.41442e-05	5.60204e-07	7.69134e-06	-2.19668e-07	3.63564e-07	-1.04523e-06	-1.03978e-06	-5.27885e-06	8.96704e-06	4.49616e-06	2.80995e-06
POLR2I	-1.0723e-08	9.60323e-07	-4.82814e-09	6.79272e-07	4.63572e-07	-2.31894e-10	4.32802e-08	-1.16505e-08	-3.03544e-08	-2.85637e-09	6.63798e-09	1.98375e-08	-1.51857e-08	3.39049e-09	5.92851e-09	5.27561e-08	-5.79212e-08	9.53685e-08	9.69236e-09	7.45946e-08	1.42666e-08	-2.42634e-08	-1.94672e-09	5.44522e-08	-8.16687e-08	4.42569e-09	6.49498e-08	9.3171e-08	-1.21142e-08	4.89239e-09	1.63423e-08	7.60693e-08	7.21954e-09	3.52036e-08	5.14897e-09	5.14239e-09	1.35797e-07	1.49089e-08	3.66003e-08	3.68409e-10	4.20324e-07	2.59614e-10	5.97874e-10	1.59472e-08	1.70854e-09	4.32651e-08	-2.48995e-08	-1.12614e-08	1.20312e-08
FTL	-7.20084e-06	-3.48494e-05	2.22912e-06	-8.9462e-05	0.000108277	6.93015e-07	-9.10098e-06	5.75525e-05	1.60773e-05	1.70299e-06	2.10664e-08	0.000200081	-8.89891e-07	5.38101e-06	4.58511e-06	-3.2928e-06	9.57247e-05	-7.16237e-06	6.45183e-07	1.28647e-05	-9.67902e-07	5.3493e-06	2.68397e-06	-1.33979e-06	0.000150168	-3.34159e-06	3.10114e-06	-3.83529e-06	4.20407e-06	-1.25381e-06	3.76927e-07	1.20856e-05	-5.76465e-06	1.12717e-05	2.6592e-07	-9.98798e-07	-2.95998e-05	4.2971e-06	-5.16853e-07	1.26848e-07	-1.26244e-05	4.33391e-06	1.078e-07	-3.23719e-06	4.97431e-06	4.19057e-05	1.90012e-05	2.20877e-06	2.21161e-06
ASB9	-2.276e-11	-2.12923e-10	-2.16804e-11	4.45437e-09	-1.19918e-09	-1.16573e-12	-3.56635e-11	1.45115e-10	-1.93214e-11	-3.1406e-12	-8.7339e-12	-2.42071e-10	-1.39204e-11	-1.10401e-11	-5.57048e-11	-4.09779e-11	-1.05613e-09	-5.83675e-11	3.71836e-12	9.79883e-12	-7.02003e-11	1.22367e-10	-5.32108e-12	-1.52606e-10	-1.65851e-09	6.53086e-11	-9.81677e-11	-3.72706e-11	-2.41052e-12	-1.0969e-12	1.65468e-12	4.62328e-11	1.52686e-10	9.9698e-13	5.16254e-12	-2.91278e-12	-1.08225e-09	-1.01847e-11	-1.11759e-10	-1.67333e-12	-6.07545e-10	1.20486e-11	-8.61089e-13	-1.22213e-11	3.8221e-11	-1.22526e-10	-7.96825e-11	-9.13936e-13	-1.19607e-11
SLC2A5	4.55975e-07	5.97839e-06	8.90107e-09	7.22506e-06	4.82623e-06	9.61339e-10	-2.03198e-08	1.7504e-06	1.47733e-07	2.26332e-08	-2.31829e-08	1.31808e-06	-3.66384e-08	-8.41689e-09	1.20894e-07	4.10371e-08	6.3836e-06	2.37966e-07	-2.37587e-08	1.62403e-07	4.69438e-07	1.58871e-07	-8.33564e-09	2.83708e-07	2.96801e-06	2.75993e-07	2.74678e-07	-2.14319e-08	8.5565e-08	1.32635e-08	-1.88669e-08	2.43797e-07	3.27092e-07	-2.92564e-08	2.39065e-08	1.42168e-08	5.78053e-06	1.54708e-08	4.23662e-07	-3.73657e-09	3.43392e-08	1.28069e-08	-7.37745e-10	7.3459e-08	1.59921e-08	3.44007e-08	5.02406e-09	1.26696e-07	4.36491e-09
DOM3Z	-1.38075e-06	-8.20832e-06	2.49522e-06	0.000110801	-3.11567e-05	-2.04787e-08	1.66617e-06	2.81149e-05	-1.8483e-06	1.80732e-06	1.59125e-07	5.10423e-05	2.62585e-07	-1.98343e-07	-2.1849e-06	-1.48896e-06	-2.57675e-05	6.11238e-06	4.42659e-07	-5.42287e-06	5.33848e-07	-6.65029e-07	3.89455e-07	-5.93979e-06	2.21664e-05	1.68401e-06	-4.72606e-07	-1.92809e-06	-4.80976e-07	2.75107e-07	4.73491e-07	-4.53988e-06	-4.47178e-07	8.47855e-07	-5.69422e-07	-7.71004e-07	-1.01129e-05	2.0822e-07	-8.12842e-07	1.6024e-07	-1.74954e-05	1.43727e-06	-5.07217e-08	2.68431e-07	-1.05095e-07	-2.98418e-06	4.22333e-06	1.22021e-06	3.18864e-07
MRPL13	8.07455e-07	-4.31387e-07	1.52384e-07	7.40407e-05	-5.52444e-06	-1.10353e-08	-2.94177e-08	1.0101e-06	2.63703e-06	5.9349e-08	9.96065e-08	9.38784e-07	1.8865e-07	-5.06746e-08	3.54675e-07	-5.22682e-07	2.79818e-05	-3.23089e-07	6.15655e-08	1.60122e-06	1.04093e-07	-6.68556e-07	-5.75615e-08	-8.4413e-07	3.62137e-05	-5.87457e-08	1.05936e-06	8.03413e-07	9.15341e-07	3.65836e-08	1.71479e-07	1.28873e-06	1.74224e-07	-2.91827e-07	-2.51805e-08	3.44365e-07	1.28611e-06	-4.89363e-08	-2.17339e-07	3.79737e-09	4.96407e-06	-1.95448e-09	-9.94518e-09	-6.64051e-08	4.65893e-08	1.16153e-07	-1.75366e-07	4.51089e-07	-6.01587e-08
C6orf142	-6.49284e-09	4.95735e-08	-5.47415e-09	-5.26916e-07	3.79316e-07	-5.09296e-10	-7.29562e-09	-1.06069e-08	5.93623e-09	3.48075e-09	4.9826e-09	3.48134e-08	1.96904e-08	-8.36726e-10	-4.01276e-09	-6.27426e-09	-1.92872e-07	7.46598e-09	-2.1442e-10	-3.50574e-08	1.60916e-09	3.33287e-08	-1.08505e-09	-3.62646e-08	-1.3472e-07	3.38249e-08	-2.00231e-09	3.88642e-08	-4.03378e-09	3.10011e-09	6.68387e-09	2.92967e-08	1.58283e-09	-1.5865e-09	3.93264e-09	-3.83154e-09	4.61706e-07	-6.60224e-10	3.25394e-08	1.00565e-09	6.92475e-08	1.33726e-09	-4.18063e-10	4.78651e-09	-2.31827e-09	7.82455e-09	-3.37556e-09	-2.35733e-09	8.9365e-09
PPP6R1	9.95253e-07	4.11648e-06	2.83604e-07	8.83496e-05	-2.25715e-06	-1.20103e-08	7.02867e-07	1.25467e-06	2.73963e-06	-1.50928e-08	-7.5036e-08	1.81667e-06	-2.04367e-09	-7.83156e-08	5.41053e-07	3.17722e-07	4.52586e-05	1.02918e-06	-8.19025e-09	3.68088e-06	4.92876e-07	-9.98113e-07	-5.33826e-08	-3.98703e-07	4.76482e-05	-2.96998e-07	2.02086e-06	-2.19913e-07	5.44868e-07	2.09058e-07	-9.97883e-08	2.45711e-06	3.87364e-07	-2.96653e-07	-4.33913e-08	4.52415e-07	-3.37628e-06	-2.06097e-08	-2.42687e-07	-1.91619e-08	2.10946e-06	1.2749e-08	-2.43693e-09	3.56592e-08	-7.7082e-08	-3.12066e-07	5.07127e-08	1.09255e-06	-2.38268e-08
TGFB1I1	7.00523e-08	1.89305e-07	7.74059e-08	7.80017e-06	-4.95145e-07	7.0034e-10	1.27125e-07	-1.30447e-07	4.49098e-09	-5.01429e-10	-2.9625e-10	-1.10089e-07	4.41769e-08	1.53715e-08	1.2246e-08	-3.63438e-08	1.59452e-06	-2.30204e-08	3.41657e-08	2.92839e-07	-1.77446e-08	-3.69906e-08	2.49484e-09	3.20548e-08	3.46191e-06	-5.32172e-09	8.32963e-08	-1.83386e-08	8.83723e-09	2.93936e-09	2.53497e-08	8.27981e-07	4.15653e-10	7.81875e-08	3.91862e-08	7.09519e-08	-5.72492e-07	1.19122e-08	4.87117e-08	6.32994e-10	-1.8969e-07	-1.30349e-09	-4.00155e-10	-3.4796e-09	7.33196e-09	2.31565e-08	-2.83517e-08	1.67921e-08	2.84185e-08
C14orf80	1.25376e-07	-4.16241e-07	5.15846e-08	1.00737e-06	1.66976e-06	-3.47483e-10	-7.61034e-08	7.39469e-08	2.3477e-07	9.56728e-09	3.94899e-08	5.43e-07	1.50618e-08	1.93646e-08	4.4525e-08	1.05329e-07	-3.69251e-07	3.20871e-07	-1.64252e-08	-3.35325e-08	1.56477e-08	-1.49632e-08	1.15195e-09	2.81476e-07	6.05745e-06	-4.08624e-08	5.28556e-09	2.7545e-07	9.17801e-08	1.22276e-08	1.18187e-07	1.55879e-09	-6.626e-09	-6.23759e-08	-1.31197e-08	-1.46081e-08	1.74994e-06	9.09889e-09	1.03078e-07	1.0742e-08	5.05467e-07	-5.56916e-09	4.35406e-09	2.79635e-10	4.92969e-08	2.25231e-07	1.40459e-08	-2.34429e-08	-2.71491e-09
TTC26	-8.70145e-08	-1.5434e-07	4.22991e-07	5.28871e-06	1.36732e-05	2.9964e-09	-9.25772e-08	4.44108e-07	-1.27175e-07	-3.40169e-08	1.02391e-07	-2.22267e-07	4.45697e-08	9.27606e-10	-6.45961e-08	1.88957e-07	7.62731e-06	2.44972e-07	2.13176e-07	1.38752e-07	6.61258e-07	4.28101e-07	1.50566e-07	1.08051e-06	-4.17718e-07	7.3973e-08	3.94002e-07	-7.95625e-08	-3.34982e-08	9.09214e-10	4.10872e-07	6.93037e-07	3.52314e-07	4.42996e-07	8.0217e-08	1.21511e-08	2.87482e-06	5.39263e-08	1.23828e-06	6.61749e-08	-1.00278e-07	1.83541e-08	5.09353e-09	1.02232e-07	-3.09279e-08	5.21346e-07	7.58606e-07	2.16535e-07	5.05141e-08
FEM1B	2.14244e-08	-4.94864e-08	4.94536e-10	1.11548e-07	-1.30307e-07	-7.09406e-11	1.95925e-08	-8.45282e-09	9.62199e-09	9.43865e-10	7.84899e-10	-2.57191e-08	1.94828e-09	-3.15083e-10	6.54375e-09	-5.9616e-09	5.10921e-08	-1.02522e-08	1.10711e-09	2.04028e-08	-2.85151e-09	1.08557e-08	-5.32554e-10	6.00861e-09	-3.01243e-08	9.74767e-09	-6.09745e-09	7.9717e-09	1.33754e-10	-1.64587e-09	2.11321e-09	3.66483e-08	4.14792e-09	4.99948e-09	1.08761e-09	8.05125e-09	1.49814e-08	-7.82654e-10	-2.51968e-09	-3.08971e-11	-8.41514e-09	5.20191e-10	-8.11893e-11	-1.20413e-09	-4.83071e-10	-5.30782e-09	5.75117e-09	3.67734e-09	6.82156e-10
PYCARD	4.014e-07	8.25215e-06	9.12464e-07	6.58877e-05	2.29654e-06	1.72721e-08	8.32012e-07	-4.70253e-07	5.66388e-07	-5.83812e-08	6.73654e-08	-1.98241e-06	-1.00306e-07	-1.14581e-07	2.62868e-07	-1.47273e-07	2.38615e-05	9.55405e-07	3.20615e-07	4.37003e-06	5.08336e-07	3.81669e-07	-6.20434e-08	-5.29483e-07	5.4004e-05	-3.32115e-07	3.3916e-06	6.25706e-07	5.12698e-08	2.80002e-07	1.01576e-06	9.99007e-06	-1.30309e-08	1.01207e-06	2.56071e-07	4.39269e-07	4.2914e-06	9.59696e-08	2.61288e-08	3.87256e-08	5.66302e-07	-2.72845e-08	-1.44533e-08	3.19395e-07	-1.52104e-07	4.70731e-07	-3.80137e-07	3.1448e-07	5.76429e-08
PIGC	-1.97043e-10	6.7308e-07	2.82379e-11	3.0044e-06	3.07236e-06	3.77872e-10	-1.43559e-08	2.26767e-07	1.72996e-08	8.02524e-09	-7.63056e-09	2.20618e-07	-1.45018e-08	1.18934e-08	2.71435e-08	8.31313e-08	1.78305e-06	1.81455e-07	-1.21543e-08	2.19395e-07	1.45685e-07	-1.16087e-08	4.24133e-10	5.13576e-07	5.02343e-07	4.84816e-08	5.11872e-08	-1.83405e-08	1.11697e-08	3.54266e-09	7.76113e-09	1.74186e-07	1.16056e-07	-1.07973e-08	4.60325e-08	1.00717e-09	7.57919e-08	2.99439e-08	6.82209e-08	-1.41537e-09	6.14812e-08	1.19026e-09	3.05705e-09	3.69181e-08	8.75534e-09	1.09833e-07	-1.60204e-08	1.39341e-08	-1.13303e-09
Unknown	3.95613e-07	-2.34001e-06	1.50825e-06	2.2747e-05	9.21784e-07	5.0304e-08	-5.52026e-07	4.22363e-06	2.87995e-07	3.40473e-08	1.38486e-07	9.83649e-07	5.17371e-07	-6.2916e-08	-1.07154e-07	-6.77908e-07	1.33654e-05	-9.17093e-07	1.84463e-07	-8.85092e-07	6.19598e-07	2.76349e-06	2.05521e-07	4.8264e-07	3.79624e-06	3.55792e-07	1.45488e-06	-4.82058e-07	6.49747e-07	2.45687e-07	6.69467e-07	-1.2025e-06	3.00717e-07	2.26436e-06	3.44763e-07	-9.16598e-08	3.61312e-05	-5.43346e-08	1.42375e-06	5.95645e-08	4.43461e-06	-1.45667e-08	-9.31371e-09	-8.38219e-08	-6.24868e-08	1.20378e-06	1.51786e-06	3.96821e-07	4.18076e-08
CLDND1	-6.85958e-10	-2.54766e-08	-1.30719e-09	-1.48832e-07	2.03722e-07	5.51736e-12	-3.72133e-10	-9.43264e-09	2.22232e-08	-2.79959e-10	7.68227e-10	-4.18331e-09	1.46138e-09	1.06609e-09	-1.02274e-11	-9.41035e-10	-1.01507e-08	-6.12929e-09	-3.39759e-10	-6.89711e-09	-1.31962e-09	-3.22902e-09	-2.0708e-10	1.01699e-10	4.82857e-08	7.54747e-09	-4.41941e-09	4.62578e-09	-9.28045e-10	2.21827e-10	6.02823e-10	3.30382e-09	-2.02768e-09	-1.93785e-09	1.03577e-09	-6.94221e-10	5.72941e-08	2.10988e-10	-8.18716e-10	7.13576e-11	-1.7678e-08	-1.56928e-10	-3.93272e-11	-5.75374e-10	2.01671e-09	4.64717e-09	2.05696e-09	-6.84921e-10	3.90365e-10
NENF	1.21427e-06	1.10341e-05	-1.54402e-07	0.000152019	2.48879e-05	3.30625e-08	-3.2493e-07	5.03315e-06	1.36469e-06	-4.66689e-08	1.76689e-07	2.47464e-07	6.06153e-08	-1.07871e-07	6.73543e-07	-4.36471e-07	3.06084e-05	-1.26986e-06	-2.13894e-08	2.89907e-06	2.14891e-06	2.37298e-06	-1.02406e-07	4.26744e-06	8.57537e-06	3.01605e-06	3.84224e-07	1.96385e-06	1.80319e-06	-1.02466e-07	1.23476e-07	-1.32184e-06	1.81948e-06	2.14641e-07	7.6603e-07	1.36435e-07	2.87486e-05	-1.03166e-07	-5.73919e-07	4.44431e-09	3.12471e-05	-2.9084e-08	-1.12954e-08	8.43863e-09	1.16358e-07	1.54038e-06	7.27917e-07	9.54877e-07	-6.80142e-08
Unknown	1.8171e-07	-4.98341e-06	7.84263e-07	-7.95314e-06	4.86524e-05	2.90861e-09	4.08171e-07	1.61555e-06	3.18311e-06	4.18309e-08	4.2406e-07	-5.1441e-09	2.23936e-07	2.17652e-09	7.29027e-07	-4.10308e-07	5.78179e-07	-6.83071e-07	-1.21518e-07	-6.78378e-07	7.08799e-07	2.11911e-07	-6.37569e-08	2.46109e-06	1.86139e-05	7.91023e-07	1.08782e-06	2.79402e-06	2.96145e-07	1.44083e-07	1.44203e-06	1.6536e-06	8.87205e-07	3.99063e-07	4.7783e-07	-6.5195e-08	3.5933e-05	2.11237e-08	-9.34425e-07	4.5232e-08	3.1097e-06	2.33941e-08	-1.00917e-08	-1.81731e-08	2.89467e-08	9.91668e-07	2.28767e-06	5.37853e-07	4.52387e-08
CAPN6	5.88908e-07	4.80329e-06	-7.55395e-10	3.44011e-06	7.87574e-07	-2.47085e-09	-7.52292e-08	1.42651e-06	-2.10519e-08	4.72004e-08	2.22737e-08	8.54536e-07	-1.0156e-08	-9.69168e-09	1.06595e-07	-1.59719e-07	-1.09297e-06	-6.83942e-08	-3.01695e-08	4.66482e-08	-7.73179e-08	1.78807e-07	-1.44011e-08	-1.47528e-07	9.20596e-06	5.7474e-07	-2.94847e-08	2.4388e-07	8.64855e-08	7.26376e-09	4.53657e-08	-1.8404e-07	1.47926e-07	-8.60504e-08	-1.59033e-08	-1.46863e-08	9.10014e-06	-3.09443e-08	1.99843e-07	-2.12121e-10	5.56038e-07	1.4266e-08	-1.84995e-09	-4.07899e-08	-2.86269e-08	-6.68004e-08	-3.5367e-09	2.85979e-09	-1.14097e-08
RPL41	3.5215e-06	-1.80361e-05	2.8747e-06	0.000338234	3.88258e-05	1.33848e-07	3.80759e-06	-6.55962e-07	6.77325e-06	-3.02152e-07	1.76589e-07	1.15804e-05	3.50047e-06	1.30128e-06	1.39119e-06	2.65698e-06	0.000118493	6.93028e-06	1.16848e-06	1.68005e-06	4.21926e-06	7.36492e-07	3.89797e-07	1.33517e-06	0.000179331	-2.02614e-06	1.8231e-06	-1.44047e-06	3.17581e-06	-2.07745e-07	7.47034e-07	1.53486e-05	-2.61051e-07	-3.77615e-08	2.47732e-07	2.29301e-06	-2.5259e-05	1.10333e-06	2.65742e-06	2.64638e-07	6.42064e-06	-1.62113e-07	2.30734e-08	1.7482e-06	2.01266e-06	4.95233e-06	-1.97235e-06	8.08038e-07	-1.55963e-07
PLAUR	7.20321e-08	1.24238e-06	1.91631e-08	4.6864e-06	-2.01137e-06	2.6304e-09	-2.07846e-08	3.86801e-07	-4.59675e-08	-5.50353e-09	-2.25075e-08	2.62689e-07	7.90905e-09	-1.76577e-09	8.1219e-08	-7.69304e-08	1.38006e-07	-5.10685e-08	1.21482e-08	7.84545e-09	2.84303e-08	6.51458e-08	-7.85972e-09	-2.6265e-08	8.42111e-07	-8.7893e-08	-1.62832e-09	-6.93816e-08	8.6559e-08	1.1661e-08	-2.78361e-08	-1.60273e-07	1.37738e-07	-4.9639e-08	2.21715e-08	-1.89319e-09	1.38175e-06	-1.15318e-08	3.80271e-07	2.94952e-09	1.11846e-06	-5.98294e-09	-1.2126e-09	-2.60909e-08	2.26236e-08	3.02982e-07	-1.32297e-08	7.03195e-08	7.68901e-09
TOP3B	4.12034e-08	1.82036e-07	1.32373e-08	8.54281e-07	4.20841e-08	1.46356e-09	-9.4643e-09	5.54205e-08	-4.54037e-09	-3.25882e-09	4.68737e-09	-8.2757e-09	3.05675e-08	-5.22557e-09	-1.11708e-08	4.76633e-08	-2.33533e-07	-3.26245e-08	2.62548e-08	6.03973e-09	-1.11022e-08	1.82307e-07	1.28434e-08	4.67311e-08	-3.09631e-07	5.00798e-08	7.26511e-09	-1.34579e-09	4.10753e-09	-5.43385e-09	5.15381e-09	-6.8847e-08	1.70247e-08	2.38789e-08	3.84901e-09	-1.40847e-09	4.58987e-07	-6.85188e-09	1.64817e-08	2.29194e-09	2.1664e-07	-2.41045e-10	7.32369e-10	-8.60797e-09	-3.4976e-09	-3.81549e-08	-6.84008e-09	2.16546e-08	2.57622e-09
KCNS3	-6.21823e-08	-4.6486e-07	-8.62212e-09	3.77968e-06	-6.76833e-07	-8.78358e-10	-3.086e-08	-1.78192e-07	7.30465e-09	2.70881e-08	-4.10007e-09	2.29668e-07	1.07934e-07	-2.72608e-09	-2.89562e-08	-3.30349e-08	1.5192e-07	4.27932e-08	1.62473e-08	-6.29209e-08	8.4633e-08	1.38004e-07	-2.03183e-10	5.27974e-09	3.20295e-07	4.50756e-09	-6.2129e-08	-1.32682e-08	-2.60924e-08	8.45853e-08	-3.4711e-09	-4.50009e-08	-2.85115e-08	1.68293e-08	-1.38867e-08	-1.58426e-08	-1.00495e-07	-7.70936e-09	1.58103e-07	-9.23734e-10	6.3973e-07	-1.77598e-09	-2.27228e-10	-1.28862e-08	-2.16148e-09	-5.805e-09	1.78126e-07	-2.9853e-08	3.45325e-08
LOC100129138	1.30405e-06	8.43493e-06	-3.30664e-07	6.29046e-05	8.72332e-05	-1.16433e-08	3.17932e-07	-3.31861e-07	2.16614e-06	2.48521e-07	4.08477e-07	1.25323e-08	1.91008e-07	-1.53836e-07	1.29886e-07	1.32291e-06	9.45488e-05	4.30801e-06	-6.47342e-08	1.86346e-06	7.47493e-06	5.06887e-07	-5.70758e-09	4.68032e-06	6.85376e-06	1.30813e-06	3.01034e-06	3.61737e-06	8.84708e-07	2.93694e-07	6.27517e-07	6.08793e-06	1.09845e-06	2.32922e-07	2.41831e-07	1.00721e-06	2.76956e-05	4.57245e-07	6.75463e-06	2.97634e-08	1.80891e-05	-6.35896e-08	-3.38244e-09	1.56495e-06	-8.14952e-08	2.54811e-06	1.75037e-06	6.34352e-07	5.5384e-08
UBE2Q1	2.58366e-08	6.58672e-08	-8.24392e-10	-6.78287e-08	5.74022e-07	7.17071e-11	9.30333e-09	9.42058e-09	6.50348e-09	1.49599e-09	2.2424e-09	3.15406e-08	-9.64082e-11	2.76078e-09	2.95792e-09	2.88616e-08	7.24009e-08	2.2362e-08	1.17466e-09	-5.70379e-10	2.5263e-08	-4.17007e-09	-5.97769e-10	6.20885e-09	7.33219e-08	7.02153e-09	6.90856e-09	9.67801e-09	-1.70199e-09	1.96307e-09	2.49979e-09	3.72397e-08	8.9475e-09	-4.54361e-09	4.59335e-10	-5.63161e-10	1.60122e-07	1.45834e-09	1.1705e-10	-9.45066e-12	7.08709e-09	4.55572e-10	8.73892e-11	2.78282e-09	7.41042e-09	-3.17157e-09	4.30163e-09	1.00666e-08	-7.02224e-10
MRP63	6.15455e-07	7.05978e-06	-7.66341e-09	1.65439e-05	2.47204e-05	-9.18982e-09	-1.64359e-07	1.22852e-06	6.91504e-07	5.31433e-09	1.1284e-07	-7.17143e-07	1.21303e-07	-2.79921e-08	3.64421e-07	1.27948e-07	1.16472e-05	5.14985e-07	-5.50183e-08	-2.5639e-07	8.14219e-07	8.02197e-07	-2.81742e-08	2.11183e-09	3.3844e-06	9.29645e-07	1.49822e-06	8.196e-07	1.93953e-07	1.16599e-07	2.76227e-07	1.60506e-06	5.89526e-07	1.44185e-07	-2.53218e-08	-1.4978e-08	2.44751e-05	9.59459e-08	1.0225e-06	2.95829e-08	3.34004e-07	-1.8414e-08	-5.18079e-09	2.97451e-07	-6.13424e-08	8.71847e-07	-1.13778e-07	1.25329e-08	5.31468e-09
Unknown	2.82634e-07	6.18295e-06	-4.48654e-09	4.51461e-05	1.4328e-05	7.46795e-08	-1.11524e-06	8.98195e-06	1.29769e-06	1.0081e-07	5.93795e-07	-1.4386e-06	1.35541e-06	-9.27187e-09	1.07032e-06	-6.89531e-07	1.19715e-05	-1.7475e-06	-7.63456e-08	-1.05448e-07	-2.47557e-07	2.88431e-06	1.9062e-08	1.98258e-06	4.73937e-06	1.36908e-06	-1.08149e-06	4.29499e-06	4.31539e-07	-1.03331e-07	1.57923e-06	-1.73814e-06	1.54849e-06	2.56745e-07	1.71642e-07	-8.06735e-08	0.000124492	-1.81341e-07	2.13994e-07	5.7006e-08	1.09812e-06	3.30723e-08	-8.02358e-10	-2.4312e-07	-1.34551e-07	1.28628e-07	-1.74545e-07	-3.32118e-07	2.31437e-08
RGS2	-1.73508e-06	-9.21244e-06	1.9069e-06	0.000297982	9.64736e-05	7.80872e-08	-1.46737e-06	-9.16958e-07	8.70328e-06	-4.72707e-07	6.89082e-07	-8.53568e-06	3.6564e-06	-6.05247e-07	-1.31087e-06	-2.12822e-07	-4.75574e-06	-1.97078e-06	1.59879e-06	-5.03388e-06	-4.84818e-07	1.39219e-05	1.47996e-06	5.92156e-06	0.000102995	5.96198e-06	2.34336e-06	-3.17098e-06	-1.70999e-07	1.79772e-08	1.83101e-07	5.18654e-06	-1.07386e-06	1.89852e-06	1.03135e-06	-7.42454e-07	2.39367e-05	-7.52571e-07	9.1286e-06	4.2893e-07	-1.38771e-06	-1.3253e-07	6.85676e-08	-8.78415e-07	1.99413e-07	-1.93398e-06	5.84694e-06	1.2964e-06	7.24137e-07
RPL24	1.13888e-05	1.66273e-05	3.05005e-06	0.000793858	0.000326138	-2.71977e-08	4.75042e-06	3.35232e-06	6.47102e-05	1.47191e-06	6.19363e-06	4.59982e-05	2.02417e-06	2.06923e-06	1.93874e-05	1.15411e-05	0.000353667	2.21239e-05	-1.40267e-06	-4.70325e-06	1.45202e-05	2.09774e-07	-1.06452e-06	-4.24991e-06	0.00108015	1.27021e-05	1.1388e-05	4.25485e-05	1.00939e-05	5.2431e-07	1.03969e-05	4.26311e-05	1.70017e-06	-2.42273e-06	-3.51781e-07	2.29021e-06	0.000391688	2.55086e-06	-4.46623e-06	6.33563e-07	4.81443e-05	-5.90856e-07	-5.30931e-08	6.24316e-06	3.18498e-06	9.50194e-06	-7.98507e-06	-1.02073e-06	-7.53493e-07
ANAPC16	1.44641e-07	-1.79152e-06	4.77937e-07	1.0292e-06	-1.62956e-06	-3.79631e-09	1.77602e-07	2.43515e-06	1.0975e-07	4.32108e-08	-6.56841e-08	1.78907e-06	-9.63488e-08	3.63497e-08	1.07596e-07	1.97832e-08	6.0106e-07	9.53042e-07	-2.60554e-08	6.91299e-07	-1.04391e-07	-2.37163e-07	-3.42361e-08	5.64029e-07	4.59818e-06	1.96538e-07	2.98344e-07	-2.47342e-07	1.39735e-07	-1.83899e-08	1.28589e-07	-4.11431e-07	-7.11334e-08	3.01193e-08	1.28455e-10	8.64008e-08	-3.03604e-06	-1.49502e-08	2.13553e-07	2.86244e-09	2.49078e-06	9.08465e-08	-1.9097e-09	-3.75647e-08	2.29573e-08	1.41098e-06	1.20577e-06	1.58784e-07	-7.73414e-09
CST3	3.09464e-07	1.46067e-06	1.3644e-08	1.06459e-05	9.69701e-07	5.35378e-09	-9.57546e-09	3.0476e-07	-2.289e-08	-3.03232e-09	-7.95147e-10	-4.01493e-08	7.66332e-08	-8.67451e-09	3.67104e-08	-2.4254e-08	2.27478e-06	1.50849e-07	4.82762e-09	-5.53663e-08	2.63404e-07	5.44191e-07	1.01456e-08	1.73757e-07	2.32785e-06	2.60859e-07	9.53652e-08	-8.29684e-08	6.62329e-08	2.09479e-08	-1.3915e-09	1.18543e-07	6.77473e-08	6.55645e-08	9.56481e-09	-5.27216e-09	5.18227e-07	1.43883e-08	1.22527e-07	3.75788e-10	6.82547e-07	-2.2967e-09	-1.52292e-09	6.37244e-08	1.70645e-09	-2.22792e-08	2.2298e-08	1.78247e-08	6.36468e-09
NONO	1.83423e-07	-3.6307e-06	2.12667e-07	-5.01371e-07	4.20876e-06	6.0423e-09	2.87553e-07	1.02198e-06	1.23442e-06	-1.90048e-08	6.99912e-08	-1.40457e-06	6.40455e-08	-5.83803e-08	3.09874e-07	-3.55242e-07	-1.18159e-06	-5.76981e-07	5.01245e-08	2.8717e-07	-4.49493e-10	1.57766e-06	-4.25048e-08	9.8117e-07	3.78492e-06	1.38154e-07	-4.67766e-07	5.2516e-07	-7.04801e-08	-5.77312e-08	6.2889e-07	1.69228e-06	9.70571e-07	3.6054e-07	2.48006e-07	1.3454e-07	1.07385e-05	-7.34648e-08	-5.32729e-07	1.32576e-08	-1.93306e-06	6.11034e-08	-5.01065e-09	-6.12699e-08	-1.14341e-08	-2.71178e-07	6.18767e-07	2.51977e-07	5.03856e-08
ZSCAN16	-7.06757e-09	-1.48846e-07	1.90446e-09	-2.59016e-07	1.65197e-06	-6.35258e-10	-1.30167e-08	-6.70691e-08	7.37657e-08	9.84674e-09	5.04069e-08	2.17567e-08	8.8921e-09	4.70367e-10	7.28078e-09	-1.42817e-08	-4.15901e-07	-4.05621e-08	7.58897e-10	-5.44447e-08	-2.12709e-08	5.99567e-08	4.36742e-09	-4.30971e-08	4.92882e-07	8.40007e-08	-1.41016e-08	2.82975e-07	3.35226e-08	3.29135e-09	6.94733e-08	6.59613e-08	1.28124e-08	-1.11638e-08	-6.08094e-09	6.50744e-09	2.91951e-06	-3.64772e-09	-7.48586e-09	7.19062e-09	3.03928e-07	-6.25786e-10	-1.13736e-10	-4.5768e-09	-4.91918e-09	-1.39675e-08	-1.79143e-08	-1.03904e-08	4.55754e-10
PRPF8	1.03598e-07	1.01578e-06	6.77899e-08	1.03608e-06	5.24513e-06	6.71498e-10	-2.14739e-08	3.74473e-07	2.80129e-07	-6.88864e-09	-4.60261e-09	-1.61736e-07	1.42231e-08	1.83261e-08	1.23089e-07	-6.83931e-08	2.29717e-06	-2.3037e-08	-1.91481e-08	1.88201e-07	8.22515e-08	-1.48031e-08	-7.94472e-09	3.40073e-07	4.05538e-06	1.45149e-07	3.18316e-07	-2.37586e-08	1.37103e-07	5.60666e-09	2.61959e-08	6.89434e-08	8.2389e-08	-2.61697e-08	8.49587e-08	4.8463e-08	2.47558e-06	2.39278e-08	2.76817e-07	-2.14603e-09	-5.46367e-08	-5.3279e-09	-7.47888e-10	3.27389e-09	2.49302e-08	3.92191e-07	2.16993e-07	4.7002e-08	1.35686e-08
ZCWPW1	9.21978e-08	4.0383e-07	-2.1626e-09	4.13942e-07	3.13223e-06	9.87446e-10	-6.17873e-09	2.96867e-07	-2.35068e-10	-1.59454e-09	-6.58102e-09	1.28547e-07	-1.29734e-08	-1.10772e-08	3.06839e-08	5.67981e-08	3.66301e-06	3.30243e-07	-6.63473e-09	-9.99309e-08	3.41839e-07	2.72679e-08	-7.81203e-09	3.26333e-08	6.42913e-07	-4.8774e-08	1.89929e-07	-2.7484e-08	1.12525e-08	7.24061e-09	-1.27103e-09	2.3758e-07	1.23708e-07	-5.64502e-09	2.73932e-08	-5.68459e-09	1.354e-06	2.29309e-08	3.30217e-08	-1.12048e-09	-1.67979e-07	-4.66468e-10	-1.30223e-09	8.20342e-08	1.16318e-09	4.99497e-08	-3.23844e-10	7.11307e-08	9.70915e-09
C19orf61	-1.39862e-07	-1.11399e-06	1.01654e-07	-6.02066e-06	3.36064e-06	-1.79512e-09	-1.27034e-07	4.10838e-07	2.77396e-07	3.28638e-08	6.44692e-08	2.48706e-07	2.43159e-08	9.69909e-09	1.37989e-07	-6.77936e-09	-7.5626e-07	3.26558e-08	-1.51386e-09	5.9768e-08	1.25624e-07	2.18562e-08	4.87354e-09	6.36523e-07	-8.74703e-07	-2.18966e-10	-1.95808e-07	5.21385e-07	-3.07965e-08	3.45373e-08	3.2629e-07	-3.153e-07	-4.39585e-09	1.05339e-07	-2.39975e-08	-2.0812e-08	2.62773e-06	-1.39811e-08	1.01108e-07	2.09936e-08	-3.84332e-07	3.06113e-08	3.04054e-09	-3.78829e-08	-9.18531e-09	1.26771e-07	7.34631e-07	3.23343e-08	5.79862e-08
LPCAT1	1.37067e-06	-6.71069e-05	6.62455e-06	0.000410262	0.000236497	4.0551e-08	9.98079e-06	7.62612e-06	7.32372e-05	8.11007e-07	-1.94405e-06	0.000134642	5.91985e-06	2.37448e-06	1.65718e-06	-1.61342e-05	0.000298517	-1.47837e-05	-2.61446e-06	1.44435e-05	-2.9741e-06	-1.65763e-05	-1.24832e-06	2.86669e-06	0.000952486	1.43227e-05	7.79379e-06	-8.80175e-06	5.80403e-06	2.01948e-06	3.02284e-06	3.29231e-05	-4.22752e-06	-8.37226e-07	1.21964e-05	6.4542e-07	-5.77433e-05	2.66227e-07	-1.76294e-05	-5.49701e-07	0.000122392	4.23234e-07	-2.16268e-07	-3.20864e-06	3.55131e-06	1.49826e-05	1.13455e-05	9.44155e-06	6.02927e-07
TMEM128	-2.28297e-08	-5.65213e-08	6.69884e-10	-3.03757e-07	-2.09739e-07	-4.77378e-10	4.48968e-10	-7.38417e-08	-2.13624e-08	1.38958e-08	-3.18889e-09	1.85371e-07	3.71705e-08	-2.00895e-09	3.08809e-08	9.68497e-09	8.7258e-08	5.92355e-08	9.16337e-09	-5.6004e-08	3.34942e-08	2.8935e-08	-2.07141e-09	-1.80339e-08	1.43231e-07	-1.07375e-08	5.05233e-08	-1.06975e-08	-1.32322e-08	2.78544e-08	-3.71131e-09	9.58295e-09	-6.15238e-09	-9.91525e-09	-5.91293e-09	-9.09702e-09	-9.90297e-08	-5.48392e-11	7.71665e-08	-6.12403e-10	3.61225e-07	7.53544e-11	-5.23594e-10	7.21455e-09	-4.36498e-09	2.51335e-09	5.46095e-08	-5.7778e-09	2.47084e-08
SERPINE1	7.42297e-08	6.56263e-07	3.83543e-08	-1.82669e-06	1.52226e-05	-2.3514e-09	1.61159e-07	-8.6753e-08	-3.47938e-08	1.20628e-08	3.80033e-08	-3.98445e-08	5.73674e-09	-1.7436e-08	-3.29171e-08	3.31288e-07	7.22161e-06	1.03885e-06	4.10717e-08	-3.05711e-07	1.11892e-06	3.40702e-08	1.58687e-08	2.43879e-07	9.64883e-09	-1.01869e-09	1.06511e-06	1.50382e-07	-5.18833e-08	1.50628e-07	1.62145e-07	1.96033e-06	1.3784e-07	8.93583e-08	2.08918e-08	-1.25207e-08	1.95982e-08	1.12897e-07	3.55342e-07	1.41254e-08	5.22637e-07	-2.05119e-09	7.99174e-11	3.26405e-07	-1.17773e-08	-6.79612e-08	1.30311e-07	3.65059e-08	2.46818e-08
CXCL13	-1.34009e-08	-4.01492e-08	2.93212e-08	1.53869e-06	7.06921e-07	-3.30037e-10	-1.83723e-08	-5.59906e-08	-9.62446e-10	-1.08221e-09	1.24882e-08	-2.96632e-09	1.34054e-08	-1.77368e-09	-1.20655e-08	-1.21699e-08	-2.85547e-07	-2.80266e-08	2.09471e-08	-8.59069e-09	6.80944e-09	3.15937e-08	1.40303e-08	-1.85431e-08	1.62283e-07	4.05538e-08	1.62795e-08	-1.75717e-09	1.0146e-08	2.32926e-09	1.73405e-08	2.6293e-08	3.89217e-09	2.80099e-08	3.50731e-09	-2.96534e-10	-6.61236e-08	-1.97388e-09	8.2758e-08	5.0176e-09	2.26173e-07	-4.13556e-10	-2.02628e-10	-2.60545e-09	-4.25685e-09	-1.73621e-08	3.32217e-08	3.10014e-08	4.7274e-09
ZNF607	-1.68665e-08	-1.17283e-07	3.59224e-08	-1.09341e-06	-2.90238e-08	3.10692e-09	-1.56706e-08	-3.84481e-08	-2.2305e-08	9.8309e-10	-3.9174e-09	3.17918e-07	8.76449e-09	5.34491e-08	3.42694e-08	-7.13697e-09	-2.28527e-07	-1.7109e-08	1.97823e-09	3.4999e-08	-3.25479e-09	-3.055e-08	-1.82804e-09	6.1874e-09	-1.00181e-07	-2.66663e-08	-2.29606e-08	-1.16538e-08	-2.18019e-09	5.2375e-09	4.50537e-09	-7.33943e-08	-1.19325e-08	1.42774e-08	1.99892e-09	1.8699e-10	-4.24211e-07	3.37279e-08	1.34914e-07	-5.25039e-10	-9.48011e-08	-8.71485e-10	-3.44255e-10	-4.37983e-09	5.73959e-08	2.68034e-07	6.73851e-09	-5.85859e-09	2.82771e-09
Unknown	-2.90216e-09	-7.12613e-08	1.25955e-08	-7.38117e-08	-5.81162e-08	1.19038e-09	-9.32171e-09	2.81035e-08	-1.1904e-08	-1.48356e-10	-1.64871e-09	7.095e-08	8.13555e-10	2.19329e-08	1.26538e-08	-8.54492e-09	-1.57886e-07	-1.90701e-08	2.24136e-09	3.27931e-08	-8.14615e-09	-2.10712e-09	-1.03402e-09	-1.58369e-08	-1.04055e-07	-8.58563e-09	-1.9038e-08	-4.08497e-09	-1.74027e-09	1.00138e-09	3.77197e-09	-2.65898e-08	1.92745e-08	6.61562e-09	2.46077e-09	-1.14221e-09	-2.14153e-07	1.34825e-08	1.26946e-08	-1.64184e-10	-1.45861e-07	6.24492e-10	-1.74269e-10	-2.5015e-09	3.59842e-08	8.39497e-08	-1.75668e-08	3.95229e-09	-3.90639e-10
LGALS3BP	-2.57943e-08	-1.05591e-07	5.70924e-08	4.45916e-06	2.13883e-06	-4.35382e-10	-3.61245e-09	-1.25457e-07	7.20769e-09	-3.14534e-09	4.37961e-08	-3.28575e-08	5.11129e-08	-5.60789e-09	-2.23366e-08	-2.20894e-08	-4.20458e-07	-4.6375e-08	6.50011e-08	-6.62772e-08	3.15703e-08	1.48222e-07	4.16752e-08	-4.36617e-08	-3.08516e-07	1.10972e-07	2.15095e-08	3.66216e-08	3.54809e-08	4.36154e-09	3.70593e-08	1.52988e-07	1.53058e-08	5.45383e-08	-2.60559e-09	1.36025e-08	1.83225e-07	-3.12713e-09	1.64035e-07	1.52654e-08	3.35091e-07	-8.79739e-10	-5.51284e-10	9.42568e-10	-1.00252e-08	-6.35688e-08	5.01423e-08	5.97597e-08	1.38517e-08
NAGA	3.36416e-08	1.09575e-06	4.35024e-08	6.792e-06	-1.58952e-06	-1.84691e-09	-8.23321e-08	3.34026e-07	1.67331e-08	-1.38615e-09	-2.34644e-09	-1.17189e-07	7.96158e-10	-1.48427e-08	1.95379e-07	-2.87864e-08	1.59232e-06	4.8176e-08	1.04697e-08	5.49651e-08	-1.24649e-08	-1.14602e-07	9.89609e-09	-3.0221e-09	3.90698e-06	-4.78501e-08	2.97783e-07	-2.45711e-09	5.11656e-08	3.89603e-08	-1.26596e-08	-3.24423e-08	8.70489e-09	-4.34137e-08	2.4108e-09	6.24139e-09	-8.71649e-07	-1.74458e-08	9.28635e-08	1.84782e-09	4.2869e-07	-4.22107e-09	1.00827e-09	-1.98169e-08	-1.87414e-08	8.96543e-08	-1.77876e-08	1.07957e-07	1.36279e-08
Unknown	2.52676e-08	1.30989e-07	-7.18072e-10	3.87711e-08	9.68857e-07	-1.28133e-10	2.93723e-08	6.36504e-08	2.92052e-09	1.97927e-09	-1.16574e-09	7.33906e-08	-4.04084e-09	-1.17429e-09	6.18244e-10	2.44334e-08	9.12959e-07	9.31581e-08	-8.71717e-10	-1.88258e-08	8.54038e-08	-7.89952e-09	-7.82707e-10	4.51996e-09	5.79589e-08	3.1717e-10	7.38573e-08	-3.52761e-09	-1.74259e-09	3.95468e-09	2.79074e-09	1.16669e-07	1.61662e-08	1.74955e-09	9.75047e-10	1.28083e-09	9.68048e-08	9.50833e-09	2.33864e-08	-7.9694e-11	-2.57538e-08	8.54029e-10	-1.36863e-10	2.76578e-08	-8.20317e-10	-2.8965e-09	-2.29466e-09	5.89101e-09	1.79204e-09
ZNF296	-8.93497e-09	-1.69299e-07	1.81644e-08	7.94913e-07	-5.02515e-07	7.92921e-11	3.10763e-08	2.24334e-07	-1.94076e-08	2.13965e-08	-2.19852e-09	4.02566e-07	-2.88654e-09	-2.11801e-09	-1.8e-08	-1.86843e-08	-1.97807e-08	2.7425e-08	-5.5293e-09	-2.85087e-10	-6.30662e-09	3.7447e-09	-1.38982e-09	-3.58627e-08	4.41297e-07	1.73123e-08	-1.04704e-08	-8.71671e-09	-6.8432e-09	4.34934e-09	2.77678e-09	-2.18866e-08	-1.48454e-08	4.65737e-09	-2.94723e-09	3.8822e-09	3.48073e-08	-3.38528e-09	-2.53507e-08	-1.18015e-10	-1.33504e-07	7.63636e-09	-2.31041e-10	-5.30459e-09	-3.08489e-09	-3.11335e-08	1.82853e-08	7.71966e-09	4.36031e-10
BDH2	2.60057e-07	3.88414e-06	2.9758e-07	9.40855e-06	1.52157e-06	6.18294e-09	4.2206e-07	7.49158e-07	2.85143e-07	-2.08192e-08	-6.70046e-08	1.56275e-06	-4.24066e-08	2.01735e-07	8.79274e-07	2.05706e-07	4.21576e-06	2.80581e-07	-3.29085e-08	5.61538e-07	1.57764e-07	-4.58577e-08	-3.82398e-08	9.09142e-07	2.19902e-05	-4.42025e-09	-7.19246e-08	-2.27225e-07	3.67725e-08	-6.25113e-09	8.40914e-08	1.58836e-06	1.38837e-07	-6.22633e-08	9.61334e-08	1.27784e-07	-1.58469e-06	1.23857e-07	9.68949e-07	-6.12952e-09	1.47722e-06	-1.01705e-08	-2.75058e-09	1.18781e-07	1.77792e-07	9.67809e-07	-7.17101e-08	4.87053e-09	-2.10691e-08
MDM2	2.50803e-08	3.01497e-07	6.16661e-08	6.18222e-06	-5.6157e-07	2.77417e-09	-4.32011e-08	4.00271e-08	1.1184e-07	-6.02101e-11	-2.5587e-09	4.70918e-07	1.63034e-10	5.46346e-08	6.18463e-08	-1.25391e-09	8.60181e-07	2.30482e-08	1.04084e-08	5.23025e-08	3.13402e-08	-1.08126e-07	-1.99711e-09	-5.6113e-08	3.41503e-06	-5.44808e-08	1.4906e-07	1.10871e-08	2.88012e-08	6.78893e-09	9.95128e-09	-6.08785e-08	5.18375e-09	-1.89663e-08	-1.7044e-10	-8.64207e-09	-7.04021e-07	3.13372e-08	3.86349e-08	2.19712e-10	-1.55949e-07	-5.53356e-10	-4.38149e-10	-6.57557e-09	6.05301e-08	1.92865e-07	-1.37653e-09	4.8119e-08	-1.7496e-09
HLA-DPB1	2.79865e-07	2.8543e-06	1.72201e-07	2.73394e-05	2.23813e-06	-3.59542e-09	-2.43171e-07	3.41589e-06	4.7814e-08	-1.22646e-08	-6.02495e-10	-3.45305e-07	-4.02626e-08	1.33777e-08	1.12505e-06	-1.12153e-08	1.15467e-05	8.48194e-09	-3.7153e-08	1.32921e-06	3.64306e-07	-2.66198e-07	-1.60645e-08	1.11978e-06	7.38648e-06	-8.50309e-08	6.13395e-07	1.29827e-07	1.95198e-07	2.14484e-08	1.39754e-07	-2.91077e-07	6.89068e-07	-6.01483e-08	1.20628e-09	-2.34417e-08	5.87919e-06	-7.36458e-09	-2.30544e-07	7.83444e-11	2.36724e-07	1.83585e-08	2.95347e-09	-4.88986e-08	2.56191e-08	9.44296e-08	6.7814e-08	6.46371e-07	-6.52685e-09
APH1A	4.81072e-06	-2.58686e-05	2.48429e-06	0.000134602	7.41442e-05	-1.14956e-08	-4.57339e-06	1.28293e-05	2.31839e-05	7.21887e-07	-1.17016e-06	7.86266e-05	-1.25667e-08	-1.59015e-07	1.50269e-06	-8.07772e-06	-2.8216e-05	-9.47154e-06	-1.75809e-06	8.41894e-06	-1.7442e-06	-7.52536e-06	-7.91045e-07	4.11294e-06	0.000370748	-6.62442e-07	6.35658e-06	-4.76078e-06	5.52034e-06	3.40866e-07	3.57197e-06	-1.01699e-06	5.76152e-08	7.72818e-07	5.90545e-06	-1.60735e-06	-3.5805e-05	-9.47821e-07	-1.07173e-05	-3.07667e-07	0.000116295	2.32174e-07	-1.06529e-07	-1.87326e-06	-1.64178e-07	9.11854e-07	1.2894e-05	6.01548e-06	-5.593e-07
FKBP1A	1.35857e-08	-2.75943e-07	1.83683e-08	3.05506e-06	1.36882e-06	4.57655e-09	-2.67546e-08	-1.59467e-07	2.14125e-07	2.57085e-08	5.87467e-08	4.81934e-07	2.25087e-08	4.97451e-08	8.95565e-08	1.77478e-08	-1.66064e-07	-1.35522e-07	3.21852e-08	-4.12e-08	-2.07319e-08	6.53603e-08	-5.62015e-09	-9.72142e-08	1.55676e-06	7.37982e-08	-2.1328e-08	4.19402e-07	3.13291e-08	-7.41754e-09	9.43842e-08	-6.42583e-08	-1.03935e-08	4.39055e-08	-1.14279e-08	7.57546e-10	3.07146e-06	2.34306e-08	-4.61854e-08	7.00578e-09	8.47046e-07	-3.16201e-10	-1.30165e-09	-1.44654e-08	5.6585e-08	1.47837e-07	-3.70773e-08	-2.4762e-08	5.08221e-10
PAGE1	3.11514e-05	5.4326e-05	8.97774e-07	0.00290378	0.000296827	-1.5415e-07	2.7892e-05	5.95053e-05	2.26758e-05	-8.22235e-07	-1.65368e-06	7.23214e-06	5.76429e-06	-1.20127e-06	7.82219e-06	6.37152e-06	0.00136814	2.46065e-05	-8.35997e-07	9.54236e-05	3.26391e-05	-1.32314e-05	-8.95096e-07	2.68973e-05	0.00035132	-9.45044e-07	2.90292e-05	-7.44248e-06	1.83926e-05	-7.11951e-07	-2.92255e-06	8.80113e-05	1.45703e-05	-3.72195e-07	-3.41019e-07	1.6731e-05	1.12063e-05	3.70266e-06	2.45606e-05	-4.14296e-07	0.00011217	-6.5973e-08	5.95604e-09	8.93722e-06	-3.05478e-07	2.44252e-05	-6.82435e-07	8.14486e-06	-1.44565e-06
TXNDC15	-5.7662e-08	8.13544e-08	1.13394e-07	1.55951e-05	1.0963e-06	-7.05128e-10	-9.3212e-08	-2.82878e-07	1.33193e-07	-8.0693e-09	8.55207e-08	9.96358e-08	1.54902e-07	-9.0083e-09	-3.69117e-08	-5.63985e-08	-1.58429e-06	-1.68478e-07	1.50421e-07	-1.69809e-07	-2.08742e-08	4.14776e-07	1.09716e-07	3.84719e-08	-6.78877e-07	4.63703e-07	-2.43015e-08	-3.57128e-08	6.62259e-08	-4.45191e-09	8.88999e-09	-2.6426e-08	-3.33289e-08	1.15078e-07	-1.74094e-08	6.74482e-09	-7.90319e-08	-1.34705e-08	5.14651e-07	2.93926e-08	1.21079e-06	-4.3428e-09	-1.01153e-09	-1.91478e-08	-2.05893e-08	-1.17203e-07	5.09995e-08	6.68419e-08	5.55519e-08
GSTM3	1.53948e-07	-2.3801e-07	1.57611e-07	1.79193e-06	-5.74463e-07	1.82572e-09	4.98214e-08	-7.21817e-08	1.82374e-07	-9.8808e-09	-5.4425e-09	-4.55285e-08	1.45406e-08	6.93745e-08	1.30636e-07	-2.53884e-08	2.40442e-07	3.81797e-11	3.25007e-08	1.79792e-07	-1.09287e-08	3.53896e-08	-2.75608e-09	1.42949e-07	4.04927e-06	-6.80759e-08	1.10631e-07	-6.91844e-09	-6.85029e-10	-4.41498e-10	8.29562e-08	-3.15455e-08	1.65401e-08	7.38482e-08	3.39153e-08	-3.40684e-09	-8.17092e-07	2.5241e-08	-6.37044e-08	3.04035e-09	-2.19214e-07	3.72246e-09	-5.89399e-10	-9.22754e-09	5.27522e-08	2.61648e-07	2.19196e-07	5.78662e-08	1.78871e-08
C11orf24	1.0255e-07	2.40797e-06	1.16893e-08	1.06538e-05	1.45752e-05	-1.70678e-09	1.36018e-08	4.65093e-07	-6.11276e-08	2.10695e-09	-1.11834e-08	-9.28088e-08	-6.4618e-08	7.11781e-09	1.94396e-07	1.97271e-07	8.1117e-06	5.97218e-07	7.76419e-09	6.03547e-07	5.37323e-07	-1.1172e-07	-2.86614e-09	4.39929e-07	1.44955e-06	-3.32068e-08	4.04963e-07	-5.52565e-08	9.70725e-09	1.64125e-08	2.32082e-08	6.88472e-07	4.31169e-07	-4.07768e-08	5.01473e-09	9.31091e-09	3.11173e-08	8.5427e-08	4.09568e-07	7.07506e-09	-1.89337e-07	9.60195e-10	-4.96148e-10	1.57265e-07	1.44009e-09	3.19023e-07	-6.48081e-08	2.86672e-07	-6.76599e-09
WDR25	6.87193e-08	-3.22876e-07	1.06042e-07	1.97956e-06	2.24838e-08	-1.13637e-09	2.21479e-08	4.21369e-07	1.16803e-08	3.33184e-08	3.41222e-10	4.09461e-07	1.98258e-08	-4.17594e-09	8.35338e-09	-1.60264e-08	-8.41205e-08	1.60014e-07	6.54346e-10	-3.80801e-08	4.47764e-08	-3.98792e-08	3.57026e-09	4.43903e-08	1.86841e-07	3.22464e-08	5.27194e-08	-1.53736e-08	4.22162e-08	1.90708e-08	1.20524e-08	-5.34685e-08	2.38474e-09	6.17994e-08	2.38533e-09	-1.20751e-08	-1.20517e-07	-5.0005e-09	6.89052e-08	1.57673e-09	9.7528e-07	8.50941e-09	-5.25737e-10	1.26427e-09	-1.26562e-09	1.7856e-07	2.18004e-07	5.99184e-08	4.34802e-09
Unknown	7.6025e-10	1.94308e-08	-4.74542e-10	3.39426e-08	4.16696e-08	2.29572e-11	7.88411e-09	-2.94631e-09	-1.8782e-09	-2.56954e-10	-2.67552e-10	2.95102e-09	-5.61161e-10	-2.04614e-10	-2.98836e-10	7.72722e-09	-1.99861e-08	-2.04667e-09	1.05678e-09	3.55274e-09	-1.51794e-09	1.66601e-09	-1.26992e-10	2.15389e-10	-2.90447e-08	2.23181e-09	1.93615e-09	-1.62001e-09	-1.13177e-09	-4.73669e-10	-4.24164e-10	-5.07489e-09	9.80315e-10	3.4696e-10	-7.55369e-11	-5.60287e-10	-1.00146e-08	-2.44351e-10	-2.66389e-09	-5.33489e-11	2.25469e-08	2.5628e-10	-2.13563e-11	-3.05423e-10	-4.50494e-10	-1.98524e-09	-1.36416e-09	4.42242e-11	-4.28614e-10
AGXT2L2	4.79066e-06	-8.72301e-05	2.26421e-05	0.000715283	0.000418086	2.31119e-08	2.00283e-05	0.000181335	1.75151e-05	1.05301e-05	1.12413e-05	0.000346417	3.43279e-06	-3.05279e-06	-1.14301e-05	4.2492e-06	-0.00021566	2.6629e-05	5.68619e-06	-2.018e-05	-4.57492e-06	1.57441e-05	4.49185e-06	-3.97604e-06	0.000588712	2.58141e-05	-7.5185e-06	3.36892e-05	-5.18077e-06	3.93925e-07	2.88593e-05	-3.58586e-05	5.30574e-06	1.42287e-05	-3.70637e-07	-4.3577e-06	0.00064915	-4.04816e-06	-1.23204e-05	3.11868e-06	1.26306e-05	1.22682e-05	-2.05442e-07	-5.21748e-06	-5.15765e-06	-2.48576e-05	8.07237e-05	1.31467e-05	3.30223e-06
DKK1	-2.21802e-08	-6.46265e-07	9.93574e-08	-4.47504e-06	1.06084e-07	1.7555e-08	-6.6902e-08	6.90829e-07	-1.28578e-07	-9.50435e-09	7.73146e-10	-2.92271e-07	5.45466e-08	-1.12489e-08	-7.08835e-08	-9.89696e-08	1.43629e-06	-1.69464e-07	-1.38785e-08	-1.05809e-07	-6.86027e-09	8.80779e-07	1.37304e-09	1.99401e-07	2.31235e-07	-9.7929e-08	-1.2641e-07	-5.17194e-08	-3.52266e-08	-2.51084e-08	1.38313e-07	-2.25472e-07	5.43335e-08	3.25313e-07	9.0799e-08	-1.68797e-08	6.74082e-06	-1.27084e-08	-1.48901e-07	-7.63151e-10	-2.93927e-07	-2.07441e-09	-1.16633e-09	-1.60158e-08	-1.24553e-08	-3.61704e-08	3.39128e-08	-8.94655e-09	-1.19704e-08
GZMA	-2.28807e-07	-1.53681e-06	5.58765e-08	-5.25268e-06	2.56764e-06	4.91519e-09	-1.05594e-07	-3.39742e-09	3.93709e-07	-1.3924e-08	4.09254e-08	-4.92742e-07	-2.22414e-08	2.5812e-08	-8.80874e-08	9.4467e-07	1.74146e-07	1.00674e-06	-1.59722e-08	2.58616e-07	4.14087e-07	9.16202e-08	6.95717e-08	2.15722e-06	7.65148e-07	-2.39012e-07	2.02749e-07	2.55926e-07	-6.04362e-08	1.72004e-07	2.25903e-07	6.20671e-08	9.16756e-08	-5.27132e-08	4.88649e-08	-6.37449e-09	-1.03042e-06	-2.95428e-09	-2.67332e-07	1.78458e-08	-1.22227e-06	-2.77887e-09	3.53695e-08	-1.80229e-08	3.06447e-08	-1.16784e-07	4.32531e-07	-7.0724e-08	5.44367e-09
CCNJL	4.77156e-08	5.06132e-07	4.07662e-08	-7.88791e-07	6.07111e-08	2.33917e-09	-2.8205e-08	3.01196e-07	2.57121e-08	6.08241e-09	1.37359e-08	4.29661e-08	3.65895e-08	-7.59216e-10	2.04802e-08	-3.75163e-08	2.10763e-07	-2.02135e-08	-1.30272e-08	2.47533e-08	-1.82247e-08	1.23687e-07	-4.70108e-09	-2.48262e-08	2.66447e-06	1.69184e-07	1.66163e-07	1.12829e-07	2.27006e-08	2.23365e-08	5.97984e-08	-4.50389e-08	1.47836e-08	4.36682e-08	7.72725e-09	-9.83525e-09	4.73552e-06	-8.66004e-09	-2.04203e-08	6.89082e-10	-2.32073e-07	7.66167e-10	-2.88773e-10	-8.82258e-09	-7.82501e-09	-1.78091e-09	1.45193e-09	6.87268e-09	-3.10701e-09
CD7	-2.64674e-08	-7.01993e-07	1.51748e-07	-5.0245e-07	6.2405e-07	1.22833e-08	-5.92517e-08	4.15754e-07	-6.50377e-08	-5.10889e-09	1.47697e-08	-1.99988e-07	4.63421e-08	-6.87009e-09	-7.65566e-08	-5.64621e-08	5.43819e-07	-1.53499e-07	2.56865e-08	-1.19323e-07	2.19763e-08	7.76151e-07	1.77483e-08	2.02866e-07	1.38959e-06	-4.1166e-08	-9.97949e-08	-7.46568e-08	-3.60545e-08	-2.44574e-08	1.47317e-07	-3.68948e-08	3.23329e-08	3.0988e-07	8.73735e-08	-1.0385e-08	3.79156e-06	-8.49389e-09	1.09338e-07	7.4828e-09	-3.10971e-07	-6.13648e-10	-1.00517e-09	-1.29257e-08	-1.27938e-08	1.48259e-07	1.3569e-07	3.88641e-09	5.39081e-09
ZBTB37	3.27799e-09	7.53513e-08	1.02408e-08	1.65732e-06	4.4911e-08	-7.44176e-10	2.06014e-08	1.18251e-07	3.6418e-09	9.31898e-09	-2.55252e-09	3.80687e-09	-1.82705e-08	-4.15528e-09	6.28173e-08	4.96093e-08	1.23783e-06	1.58718e-07	-2.00284e-09	3.54139e-08	5.76226e-08	-8.65272e-08	-1.84859e-09	9.62527e-09	1.33053e-06	-2.03797e-08	2.59902e-07	2.8387e-09	1.39773e-08	1.54856e-08	-3.79337e-10	1.25067e-07	6.09895e-09	-1.1904e-08	9.0031e-09	-3.90761e-10	-3.14505e-07	5.09724e-09	-7.79775e-08	-1.22002e-09	-3.43191e-07	3.13044e-09	1.10647e-09	2.60076e-08	-3.99336e-09	-5.45909e-08	-1.53377e-08	3.21244e-08	5.46763e-09
ZNF256	-1.01786e-06	-2.06791e-06	1.35763e-07	-3.36647e-05	4.64903e-05	-1.39297e-08	-6.58919e-07	1.37074e-06	-1.05848e-06	1.98936e-07	-1.5872e-07	8.106e-06	-2.05765e-07	4.17318e-08	-5.22063e-07	2.03268e-08	-1.1019e-05	1.06498e-06	-1.7652e-07	-1.84122e-07	7.02529e-07	-1.56155e-06	-1.2066e-07	-4.2638e-07	-1.38526e-06	-6.51106e-07	9.52946e-07	-2.4893e-07	2.7284e-07	1.59406e-07	1.91962e-07	1.54662e-06	-1.13329e-07	4.26404e-07	2.6919e-07	2.29574e-08	-7.04317e-06	2.195e-07	5.72727e-06	-8.03443e-09	1.48156e-05	1.20816e-07	-5.59133e-09	2.2603e-07	-1.13343e-07	6.29545e-06	8.37367e-07	3.11856e-07	5.17795e-08
CENPH	5.22892e-07	4.65041e-06	2.63451e-07	1.41378e-05	8.84595e-06	7.36662e-09	-4.42361e-08	2.8639e-06	2.18142e-08	-1.1565e-08	2.4681e-08	4.33666e-07	2.34965e-08	-4.26243e-08	4.96242e-07	-1.30786e-07	7.67395e-06	-1.652e-08	-2.24159e-08	1.31561e-07	7.45089e-07	5.4627e-07	3.67726e-09	5.61727e-07	4.0865e-06	1.84144e-07	5.39374e-07	-4.35673e-08	2.94619e-07	-2.68434e-08	1.67073e-07	5.53147e-07	7.48258e-07	2.405e-07	1.5187e-07	2.07398e-08	1.6668e-05	-3.04434e-09	3.9403e-07	4.92685e-09	2.0234e-06	2.6354e-09	-3.72791e-09	6.18116e-08	-1.56045e-09	2.78844e-07	3.32589e-07	4.30616e-07	-7.49588e-09
SLC29A1	1.40751e-07	-9.90644e-07	-4.26657e-08	8.00759e-06	8.00601e-06	-4.9293e-09	5.76271e-08	-1.84217e-07	2.49994e-06	5.16856e-09	4.18678e-08	1.04474e-06	2.06666e-07	-2.06191e-08	-1.66724e-08	4.23856e-08	1.85732e-06	-2.34477e-07	-1.83657e-08	1.7717e-08	-1.61932e-07	-1.43214e-07	2.68953e-08	1.21513e-06	8.69164e-06	6.76511e-07	-2.24523e-07	2.65406e-07	1.89651e-07	-8.48892e-09	4.17484e-08	7.66326e-07	9.67233e-09	-1.48784e-07	1.23496e-07	6.2573e-08	4.30178e-06	-3.34954e-08	1.11358e-07	4.22249e-09	8.14551e-07	-1.59805e-08	1.06668e-08	-7.10795e-08	4.76693e-08	-1.51432e-07	-3.3572e-09	2.80059e-08	1.25029e-08
FH	-2.27645e-10	-9.97887e-10	-2.5393e-12	-4.81344e-09	-3.44341e-09	-6.49703e-13	-1.60582e-10	4.93371e-10	1.0442e-10	-3.12927e-11	-2.32356e-11	-5.96738e-10	-8.11307e-11	-2.06213e-11	-1.62104e-10	1.05683e-09	1.06483e-09	1.1016e-09	-3.59432e-11	4.07203e-10	3.75988e-11	-3.50119e-10	5.01998e-11	2.8889e-09	1.24525e-09	-2.58661e-10	-2.51446e-10	-1.27518e-10	-1.13723e-10	-2.10276e-11	2.39142e-11	7.29354e-11	6.56097e-12	-1.41538e-10	3.19775e-11	-2.26472e-11	-2.97096e-09	-2.62195e-11	-9.93676e-11	6.11466e-12	-1.66614e-09	-6.03695e-12	4.17417e-11	-3.26916e-11	-3.006e-11	2.00067e-11	-1.17648e-10	-1.28734e-10	-2.06368e-11
GEMIN7	3.79382e-08	7.01353e-07	-2.61463e-08	5.25295e-06	4.04601e-06	1.89795e-09	8.40687e-09	1.94863e-07	3.14901e-08	-1.63763e-09	-4.31299e-12	-2.22932e-07	-7.99349e-09	-1.44559e-08	-5.70356e-09	1.80736e-07	4.20269e-06	3.87006e-07	3.71337e-10	1.57418e-07	3.29324e-07	2.75175e-07	5.23655e-09	8.46745e-07	-2.82835e-07	1.16039e-07	1.65166e-07	-4.17661e-09	1.03222e-07	1.54691e-09	-3.56661e-11	4.36992e-07	1.4144e-07	5.59814e-09	6.46518e-08	3.10916e-08	5.24655e-07	3.61595e-08	-3.71228e-08	-2.10357e-10	5.78162e-07	-2.58656e-09	3.59016e-09	1.07365e-07	-1.16817e-08	-2.22856e-08	-7.67297e-11	-9.93649e-09	4.84319e-09
CXorf40B	9.03865e-09	-3.17253e-08	-2.25203e-09	-2.33271e-07	3.91213e-07	3.60442e-10	-8.80212e-10	-1.95034e-08	5.53166e-08	9.32015e-10	5.22958e-09	-2.73365e-09	3.72074e-09	4.62057e-09	1.68318e-09	-2.95355e-09	-5.95757e-08	-1.06636e-08	3.40593e-10	-6.94812e-09	-4.21795e-10	-1.2428e-09	-3.87681e-10	9.94329e-09	1.96448e-07	1.31441e-08	-5.96089e-09	3.22283e-08	2.38404e-09	5.65806e-10	7.98742e-09	1.45571e-08	1.82939e-09	-4.7446e-09	1.98594e-09	-5.92127e-10	3.50035e-07	1.20548e-09	-1.15519e-09	3.34976e-10	-8.99476e-10	-4.69999e-10	-5.85305e-11	-5.18318e-10	3.82475e-09	5.81051e-09	-1.80584e-09	-1.85661e-09	1.67283e-10
RSU1	1.80394e-07	-2.78975e-07	8.24286e-08	2.25773e-05	-3.39333e-06	-1.8422e-09	2.85617e-07	1.5074e-06	-1.36316e-07	1.83181e-07	-2.22814e-08	3.24116e-06	-2.21575e-08	2.39634e-08	-6.70587e-08	-6.54145e-08	-2.14271e-06	7.52821e-08	-3.08922e-08	6.83399e-07	-5.87977e-08	-2.28105e-07	-9.8373e-09	-1.03257e-07	-5.86731e-08	2.15664e-07	-7.25575e-08	-1.25916e-07	-1.54454e-08	7.58607e-08	-5.03822e-08	-7.0039e-07	1.2262e-07	-5.62485e-08	-3.94263e-08	-6.94019e-08	-1.09733e-06	-7.69896e-09	-1.56338e-07	-5.58476e-09	1.81682e-07	5.11685e-08	-9.34982e-10	-5.27991e-08	7.03527e-08	-1.00302e-08	1.86802e-07	-7.81223e-09	-8.4265e-09
BTF3	1.74901e-08	1.54866e-07	1.36721e-08	1.26081e-06	1.71002e-06	-8.38055e-10	-2.11502e-08	1.84306e-08	-6.97799e-09	1.48437e-09	-5.33224e-09	6.51812e-09	1.15457e-08	-7.18017e-09	4.7291e-09	-1.4481e-08	6.53865e-07	6.17367e-08	-5.94091e-09	3.63894e-08	7.9638e-08	3.28531e-09	-4.98289e-09	-3.55981e-08	5.21768e-07	-2.6801e-08	2.72716e-07	-6.55249e-09	5.26323e-08	3.1098e-08	1.72412e-08	1.20982e-07	1.01778e-08	-1.05421e-08	3.57826e-09	6.09168e-09	-6.73244e-08	4.16984e-09	9.05733e-08	1.64519e-10	5.05465e-07	-7.44978e-10	-7.83307e-10	2.36805e-08	-4.159e-09	3.50944e-08	5.83913e-08	2.46131e-08	2.39715e-09
FMO9P	-3.3931e-09	-1.21333e-08	-1.59532e-09	-9.5846e-09	-2.19311e-08	-6.64073e-11	1.27531e-08	-1.65709e-08	-6.33614e-09	1.01753e-09	-7.99555e-10	1.20619e-08	4.49401e-09	-6.09891e-10	-3.1963e-09	3.78059e-09	-7.52897e-08	1.23228e-09	4.85127e-09	-6.17636e-09	4.6155e-10	3.07532e-09	-3.79872e-10	8.5034e-10	-7.71834e-08	4.79106e-09	-3.03489e-09	-3.51448e-09	-3.64984e-09	3.97355e-09	-1.4193e-09	-7.66372e-09	-1.33466e-09	4.72678e-10	-1.24975e-09	-1.5956e-09	-6.66496e-08	-7.34828e-10	9.47729e-09	-4.86176e-11	9.35201e-08	5.30651e-11	-6.62608e-11	-9.54432e-10	-8.02141e-10	3.02291e-09	1.15394e-08	-3.06935e-09	1.42961e-09
RPL39L	2.89006e-06	2.35715e-05	2.7372e-07	9.57846e-05	0.00011869	4.85114e-08	1.74746e-06	1.06946e-05	3.94082e-07	-1.43287e-07	-1.17444e-07	-2.12067e-06	-2.70651e-07	-1.16982e-07	2.00653e-07	3.36594e-06	0.000174559	8.16714e-06	4.94003e-08	4.11136e-06	8.56263e-06	2.95121e-06	1.57808e-07	8.43834e-06	2.91515e-06	-6.63354e-07	5.10524e-06	-9.85351e-07	4.35077e-08	-1.54357e-09	1.00726e-06	1.04097e-05	4.92501e-06	1.70931e-06	7.17536e-07	5.93362e-07	4.59895e-05	1.16115e-06	3.7647e-06	4.88611e-08	-3.04916e-06	5.21248e-09	3.46551e-08	2.58773e-06	-9.98329e-08	1.86959e-06	-6.86335e-07	9.63444e-07	2.97969e-08
GBA2	-3.87606e-10	3.76917e-08	9.62793e-09	4.13596e-07	-7.63411e-08	2.43947e-10	-2.85339e-09	4.23406e-10	-1.55037e-09	-6.53233e-11	-5.03508e-10	1.07105e-08	-1.58686e-09	4.04763e-09	4.89937e-09	-1.6526e-09	8.7752e-08	5.4104e-09	5.14953e-10	7.70164e-09	2.7438e-09	-1.09786e-08	-3.19274e-10	-1.02369e-09	3.80644e-07	-3.71964e-09	2.83938e-08	-2.16875e-10	4.66769e-09	1.50541e-09	9.58856e-10	-9.66516e-09	-2.50039e-10	1.39506e-10	3.46195e-10	-7.93283e-10	-5.07369e-08	2.4394e-09	2.25155e-09	-1.02403e-10	-4.62848e-08	-8.26912e-11	3.31477e-11	-9.07489e-10	3.79637e-09	2.24288e-08	5.91383e-10	4.18553e-09	7.66286e-10
CYB5R2	4.99685e-08	-4.66094e-08	4.86326e-09	1.12149e-06	-1.40394e-07	-1.32009e-10	2.1925e-10	3.87133e-08	2.8684e-09	-3.7372e-10	-9.88923e-10	2.89826e-08	1.62787e-09	-9.51931e-10	1.4119e-08	-3.15453e-09	5.86694e-08	-1.46751e-08	-1.37044e-09	1.10639e-08	2.79019e-09	-1.36934e-08	-6.51801e-10	-5.07836e-09	1.1485e-07	-6.81194e-09	3.11224e-08	-6.12132e-09	2.55566e-08	-1.44245e-11	-4.41867e-09	-1.19435e-08	9.96372e-10	-2.45079e-09	-1.84218e-09	-1.0781e-09	-3.26077e-09	-1.18486e-09	-1.30812e-08	-3.69985e-10	1.91561e-07	-2.03203e-10	-1.15747e-10	-1.45333e-09	1.16194e-09	1.55245e-08	6.6398e-09	9.1393e-09	-2.02309e-09
DDX5	2.50101e-06	5.08202e-05	3.55804e-07	0.000442587	6.67748e-06	-1.79854e-08	3.17925e-06	7.03723e-06	1.00092e-06	-2.98836e-07	-1.96479e-07	-7.25677e-06	-7.4458e-07	-3.87812e-07	9.03584e-07	5.2122e-06	0.000167278	5.3801e-06	3.19113e-07	3.22957e-05	-6.46797e-08	-2.45459e-06	9.4397e-08	1.5993e-05	8.51238e-05	1.43035e-06	3.32445e-06	-1.48999e-07	-2.83779e-07	2.02236e-07	-3.24581e-07	8.56833e-06	1.77461e-06	-6.35262e-07	4.98547e-08	2.22501e-06	-1.93014e-05	-4.99277e-07	1.11768e-06	-6.02403e-08	6.94276e-07	9.3341e-08	1.96135e-07	-6.18949e-07	-4.95948e-07	-2.73263e-06	-1.67404e-06	1.85113e-06	-1.64146e-07
RGS20	-6.65356e-09	3.0926e-08	8.01239e-09	-5.23104e-08	-1.65735e-07	-1.23165e-10	-6.76093e-09	-1.44865e-08	1.43739e-09	4.54741e-09	-1.38428e-09	2.4196e-08	1.40263e-08	-9.20373e-10	6.66787e-10	-4.90577e-09	3.60393e-08	3.28429e-08	1.45848e-09	-3.6898e-09	4.93816e-09	6.25252e-09	-1.03755e-09	-1.02758e-08	2.44305e-07	-5.62956e-09	3.43304e-08	-1.03001e-09	-5.2478e-11	1.80135e-08	2.3068e-09	-1.96851e-08	2.78706e-09	7.62398e-10	-1.70768e-09	-3.63005e-09	-1.00598e-07	-1.26379e-09	1.01735e-08	-2.74103e-10	4.21515e-08	-1.63317e-10	-1.63947e-10	-1.66392e-09	-2.93721e-10	2.11637e-10	4.03616e-08	4.84032e-09	3.73768e-09
TSTA3	5.90504e-07	1.259e-05	1.66316e-07	2.26712e-05	9.48968e-06	3.71706e-09	-2.51197e-08	2.47701e-06	-1.20143e-08	-7.82439e-09	-2.75584e-08	-2.67464e-07	-2.71813e-08	1.1426e-07	6.52059e-07	-1.74409e-07	9.17879e-06	-2.00291e-07	-3.64902e-08	2.0603e-06	-2.2438e-08	3.51428e-07	-2.93604e-09	7.41623e-07	8.44186e-06	4.45675e-07	8.35767e-08	-4.09073e-08	3.36064e-07	-1.98998e-08	-1.6668e-08	4.86198e-08	5.74743e-07	-1.10473e-07	1.01117e-07	2.51381e-07	9.99878e-06	6.81941e-08	2.25389e-06	-4.45353e-10	5.49857e-07	-1.73138e-08	-4.80026e-10	-5.77691e-08	1.09721e-07	1.44694e-06	-3.65522e-08	1.23438e-07	-2.85275e-08
RPS13	1.13414e-05	0.000243674	5.26416e-06	0.000676338	1.91888e-05	4.98912e-07	-9.39937e-06	7.29598e-05	2.07034e-05	-1.17544e-07	-1.94432e-06	-1.85654e-05	-2.06891e-06	-1.73019e-06	2.41833e-05	-7.69269e-06	0.000340903	1.17575e-05	-1.68211e-06	3.40752e-05	6.6058e-06	3.45762e-05	-1.15962e-06	-7.28028e-06	0.000592985	-1.34322e-06	5.06782e-05	-4.30894e-06	6.15549e-06	3.91512e-06	1.32408e-06	1.08483e-05	6.34346e-06	3.5122e-06	3.8551e-06	-3.03517e-06	7.26786e-05	-5.19674e-07	-1.63796e-05	-4.83815e-07	2.35803e-05	-4.20177e-08	-1.81621e-07	2.01176e-06	-1.64331e-06	-1.02581e-05	-1.51191e-07	2.89082e-05	-3.91164e-07
SF1	2.94409e-07	8.84372e-07	1.66927e-07	2.7115e-06	-5.91292e-07	-9.12056e-10	-7.82131e-08	8.70588e-08	6.53447e-09	4.58286e-09	-9.06301e-09	-4.36829e-08	1.45329e-08	2.79239e-09	2.23379e-08	1.40209e-07	5.10467e-07	4.89559e-07	1.57855e-08	2.09827e-08	4.47034e-08	3.41588e-08	1.21632e-08	6.54827e-08	1.92613e-06	-9.28063e-09	2.46095e-07	-2.84858e-08	3.3569e-08	8.76246e-08	3.45498e-08	-6.31408e-08	4.2091e-08	8.76904e-08	8.67841e-09	-6.96307e-09	-8.18296e-07	2.27569e-11	1.86569e-08	2.90879e-09	2.03631e-07	-2.00092e-09	2.14288e-09	8.4415e-09	1.34655e-08	4.59307e-08	1.62994e-07	4.19859e-08	3.70263e-09
EPDR1	2.00895e-05	8.17818e-06	7.14309e-07	0.000764745	0.000108332	-8.48203e-08	1.69245e-06	1.7266e-05	8.90351e-06	1.50782e-07	-3.92912e-07	2.23671e-05	9.26576e-07	-6.56581e-07	5.39096e-06	5.1472e-06	0.000266269	1.42811e-05	-9.20822e-07	3.13881e-06	2.02648e-05	-3.99331e-06	-4.54105e-07	-1.61536e-06	0.000239876	1.31096e-06	2.15433e-05	-1.2533e-06	1.16622e-05	1.73894e-06	-1.76657e-06	1.53613e-05	3.25438e-06	2.21575e-06	-7.6912e-07	3.01236e-07	6.9628e-06	1.5046e-06	-4.89047e-06	-2.03467e-07	0.000105421	-1.60326e-07	-6.74238e-08	5.43216e-06	6.73792e-07	7.25918e-06	4.25694e-06	5.32784e-06	-9.18801e-07
THEM4	2.0974e-07	5.02114e-07	5.84966e-07	8.97148e-06	1.60149e-05	2.72249e-09	-5.30543e-08	4.70915e-07	2.14176e-08	1.83081e-08	2.83991e-07	2.7342e-07	8.28095e-08	-7.11862e-09	-6.14387e-09	1.65267e-07	-7.42086e-08	-1.65536e-07	1.29328e-07	-2.50171e-07	1.52754e-07	5.71858e-07	9.06419e-08	-7.8835e-08	1.46621e-05	6.85767e-07	7.55263e-07	8.38508e-07	3.28703e-08	5.78955e-08	6.27753e-07	1.6844e-06	2.57344e-07	6.65505e-07	4.84747e-08	6.60424e-10	2.06932e-05	2.41549e-08	1.17045e-06	7.68603e-08	-1.19824e-07	6.24153e-10	-3.66185e-09	2.3566e-08	-4.44678e-08	8.43217e-07	2.34643e-07	1.14645e-07	7.0993e-08
FUCA2	3.2414e-07	2.59525e-06	-5.06137e-08	-1.67799e-07	3.96688e-06	-1.91483e-09	5.19343e-08	3.59497e-07	3.12587e-07	-9.06407e-09	-7.34352e-09	-1.47743e-07	1.25971e-08	-1.79256e-08	1.07356e-07	-9.09526e-08	3.81775e-06	-6.96408e-08	-2.23025e-08	2.31648e-07	1.86605e-07	9.73105e-08	-5.606e-09	2.76825e-07	1.35893e-06	2.76615e-07	-7.18058e-08	3.93113e-08	2.19502e-08	1.08993e-08	-2.90051e-08	1.73405e-07	5.02859e-08	-3.42356e-09	4.99374e-08	1.17555e-07	2.36508e-06	-8.83896e-09	5.02848e-07	-2.98505e-09	-4.65489e-07	-2.42036e-09	-1.21337e-09	1.34448e-08	-4.53081e-10	1.1504e-08	1.82173e-07	1.71687e-08	1.60479e-08
RAB32	4.49181e-08	-1.19537e-07	7.43817e-08	-4.50647e-06	3.62593e-06	1.20991e-08	-6.67522e-08	3.11861e-07	4.47153e-07	-1.24232e-08	-3.14294e-08	5.1802e-07	2.44912e-08	2.287e-07	3.54299e-07	1.20295e-07	1.00918e-06	3.73605e-07	-1.71113e-08	2.64022e-07	1.92226e-07	-1.50854e-07	-1.72542e-08	8.33426e-08	6.6771e-07	2.0234e-07	1.33318e-07	-1.06399e-07	-4.67964e-08	6.04155e-08	-3.10988e-08	1.92796e-07	-1.25209e-08	-3.09021e-08	3.10853e-08	-2.19594e-08	-1.67582e-06	1.43509e-07	6.24498e-08	-6.95439e-09	-8.16117e-07	4.26741e-09	-2.07424e-09	1.07332e-07	2.44788e-07	6.78028e-07	1.03392e-08	1.01249e-07	6.62605e-09
DYNC1I2	4.58033e-08	5.36476e-08	-1.74194e-09	-8.45542e-08	7.64685e-06	-1.6063e-09	3.95228e-08	-8.40466e-08	3.89444e-07	1.60001e-08	8.62151e-08	4.65957e-08	4.7639e-08	2.37164e-09	4.99313e-09	4.16779e-09	-3.11892e-07	-5.75637e-08	-1.83216e-10	-1.5089e-07	2.38562e-08	-9.46855e-09	3.87621e-09	-2.52582e-08	4.39173e-06	2.05465e-07	5.24382e-08	3.88981e-07	1.59715e-08	7.10199e-09	1.15277e-07	5.06888e-07	9.98835e-08	-4.77458e-08	2.42236e-08	2.53608e-09	4.90701e-06	-6.09815e-09	-5.56129e-08	1.19713e-08	1.12739e-07	3.06562e-09	-9.56569e-10	3.96728e-09	4.34684e-09	-7.19054e-08	2.86013e-08	2.52675e-08	2.39997e-08
ARHGEF18	3.60465e-09	-7.74042e-10	-7.40151e-10	8.21232e-08	-3.03896e-08	-5.69322e-13	-1.08935e-09	3.62037e-09	-2.85559e-10	1.05151e-10	-5.58457e-10	-1.66192e-09	1.29981e-09	-8.55205e-11	-1.16079e-09	-1.75767e-10	-3.58534e-09	1.1956e-09	-1.89977e-10	3.09756e-09	1.16577e-09	2.24667e-09	-2.86086e-10	-1.61825e-09	-2.77264e-08	1.13796e-09	1.9841e-09	-2.60014e-09	4.93246e-10	6.60612e-10	-3.63243e-10	2.77446e-09	3.76508e-09	3.2036e-10	2.44704e-10	1.38604e-09	-2.4224e-08	-1.24162e-10	2.57929e-09	-1.40643e-10	-1.8978e-08	2.30286e-10	1.14215e-11	1.65839e-10	2.91446e-09	-3.52789e-09	3.21099e-09	2.21487e-10	-1.39644e-10
STAU2	6.44642e-07	3.54388e-05	8.44706e-07	-2.39577e-05	0.00010793	-4.26553e-08	-1.39721e-06	1.25991e-05	1.20757e-06	4.05809e-07	-4.31494e-07	1.32207e-05	-7.36373e-07	-3.63197e-07	8.40462e-07	-4.56358e-07	5.50755e-05	6.47031e-06	-3.22597e-07	2.64397e-06	3.55342e-06	-4.80359e-06	-2.84963e-07	-2.63752e-06	9.87588e-05	-2.10049e-06	1.43712e-05	-2.5198e-07	1.14708e-06	1.03264e-06	1.30122e-06	1.61236e-05	4.32898e-07	-5.07953e-08	1.50829e-06	-5.49869e-07	-2.4135e-05	5.98805e-07	-4.84642e-06	-9.33045e-08	2.23701e-05	8.23629e-08	-3.28806e-08	1.64289e-06	-5.89486e-07	-3.3359e-06	1.41114e-06	2.96786e-06	-1.45527e-07
ENG	-4.06635e-09	-7.4558e-08	-5.25866e-09	-4.67427e-07	9.24247e-07	-2.38751e-10	-1.78638e-09	-3.423e-08	6.93169e-08	1.43279e-09	9.37526e-09	-2.8874e-09	3.55553e-09	-2.57508e-10	1.47549e-09	-5.91849e-09	-8.44076e-08	-1.91128e-08	-1.80163e-09	-1.93605e-08	-5.70258e-09	-4.90333e-09	-7.37383e-10	-7.18939e-09	2.56201e-07	2.04245e-08	-7.68144e-09	6.57632e-08	2.07568e-09	4.00328e-10	1.44755e-08	1.63062e-08	8.68436e-10	-6.4749e-09	3.59056e-09	-1.57153e-09	5.53935e-07	-1.85452e-09	-1.55487e-08	5.84345e-10	4.65587e-08	-4.94837e-10	-1.30385e-10	-1.88303e-09	-4.51144e-10	-6.77149e-09	7.63287e-09	1.33037e-09	2.83083e-10
AURKB	3.72852e-10	1.55264e-08	-5.47185e-10	5.36508e-08	4.48088e-08	1.01856e-11	5.5844e-09	-2.42757e-09	-1.61327e-09	-1.66405e-10	-1.81e-10	1.30738e-09	-3.92611e-10	-1.63098e-10	-3.58775e-10	5.63659e-09	-1.64975e-08	-1.41674e-09	7.11969e-10	4.04247e-09	-1.29321e-09	1.22315e-09	-1.00257e-10	7.79909e-12	-2.6967e-08	2.2022e-09	1.24089e-09	-1.14775e-09	-8.18086e-10	-3.45209e-10	-4.39571e-10	-3.68304e-09	1.27454e-09	2.36996e-10	-1.63766e-10	-4.2417e-10	-9.01008e-09	-1.92991e-10	-2.01384e-09	-3.05844e-11	1.76857e-08	2.55064e-10	-1.69131e-11	-2.42006e-10	-2.99963e-10	-1.57626e-09	-1.10509e-09	3.87973e-10	-3.3577e-10
CDC27	-3.58098e-09	3.01948e-08	-3.97343e-10	3.23598e-06	-3.84152e-07	-6.82445e-10	1.67457e-08	8.05001e-08	1.57563e-08	7.02732e-10	5.02691e-09	-7.64815e-08	2.10005e-09	-9.93018e-09	-1.86261e-08	8.1987e-09	3.23657e-07	1.21738e-08	6.44454e-09	6.48995e-08	-1.97769e-08	2.77755e-08	6.90039e-11	2.59565e-08	-1.06062e-07	1.20166e-08	-5.86354e-09	2.20302e-08	3.33005e-08	-3.96856e-09	2.64428e-09	7.96418e-08	3.76492e-08	-4.0179e-09	1.70467e-09	3.35827e-08	-1.80192e-07	-5.19019e-09	5.69333e-08	2.78135e-10	-1.60663e-07	4.56463e-09	5.10997e-10	2.11403e-09	2.28711e-09	-1.06813e-08	-4.82536e-08	-3.67921e-09	-1.08369e-09
EIF4E2	-2.08707e-08	-8.63225e-08	4.50059e-08	-1.81997e-06	-2.58639e-06	1.97468e-09	-1.21901e-07	-7.70341e-08	-2.5768e-08	-9.97314e-09	-1.81373e-08	-1.60186e-07	-5.15422e-08	1.13534e-08	1.46396e-07	-1.01094e-07	8.49966e-07	-8.51537e-09	-2.50653e-09	1.14739e-07	3.39317e-08	-5.88331e-09	-1.06359e-08	-1.15179e-07	3.44838e-06	-1.28067e-07	4.49959e-07	-6.79813e-08	4.1869e-08	1.5513e-08	-8.34714e-09	-2.62074e-07	-3.18843e-08	1.36382e-07	-1.11653e-08	-2.04113e-08	-1.69553e-06	-5.98795e-10	-8.75263e-08	-2.38519e-09	-7.7239e-07	8.39014e-09	-1.74145e-09	-2.56248e-08	-1.89285e-09	4.62314e-07	1.4507e-07	9.60541e-08	3.302e-08
MLPH	5.77423e-07	-5.0457e-07	1.55294e-07	1.04313e-05	-2.37255e-06	-1.90577e-09	-9.31883e-08	4.11574e-07	1.1664e-08	-1.02794e-08	-2.09276e-08	4.4687e-08	-5.43638e-09	-5.36739e-09	1.6744e-07	-1.37138e-07	7.0083e-07	-1.39998e-07	-1.49875e-08	2.67467e-07	2.43191e-08	-7.58134e-08	-1.24682e-08	-2.37967e-08	1.46923e-06	-2.78991e-08	4.61799e-07	-8.01216e-08	2.97031e-07	1.14631e-08	1.06755e-08	-2.26882e-07	2.53206e-08	4.34934e-08	1.83446e-09	2.43925e-09	-4.59223e-07	-1.82461e-08	-1.69739e-07	-4.37426e-09	2.52138e-06	2.23963e-09	-1.9516e-09	-2.71766e-08	1.83135e-09	3.15426e-07	3.99045e-07	1.37442e-07	-7.97512e-09
EIF3G	-3.44641e-07	-1.02689e-06	-9.92641e-08	-1.56937e-05	-5.66037e-06	2.0063e-09	-1.54237e-07	-7.0391e-07	1.9729e-07	-1.69761e-08	2.50509e-08	-8.84874e-08	-1.26179e-07	1.33105e-07	7.26893e-07	-1.82688e-07	-8.33245e-06	-7.42133e-07	1.93935e-08	3.56175e-07	7.67139e-08	-1.80283e-07	-2.72321e-08	2.19118e-08	-5.69123e-06	-3.58503e-07	-4.4432e-07	1.84618e-07	2.30801e-07	-4.88752e-08	1.49085e-07	-1.11344e-06	-4.72345e-08	8.08668e-07	-7.51518e-08	1.65567e-09	-3.27525e-06	3.50033e-08	-2.42225e-07	1.75453e-08	-1.10384e-06	3.02096e-08	-1.97647e-09	-1.343e-07	8.91415e-08	1.27156e-06	7.10517e-07	-2.50869e-08	3.05638e-07
DNMT3L	-7.65314e-08	5.97865e-08	5.76828e-08	-1.93265e-06	3.1977e-06	3.25361e-10	5.25185e-08	-8.34132e-08	7.08041e-08	6.35034e-08	1.99182e-08	1.78928e-07	-5.84708e-09	4.57998e-08	5.9072e-08	-1.96691e-08	-1.34682e-06	-7.09798e-08	2.79109e-08	6.32026e-07	-1.02515e-07	-8.17969e-08	-1.06382e-08	-9.39009e-08	2.70464e-06	-3.11715e-08	-1.81452e-09	1.50838e-07	-4.42309e-08	2.91488e-08	9.79115e-08	-1.67649e-07	1.24588e-07	-7.48757e-09	-1.18518e-08	1.12768e-08	1.16153e-06	9.09522e-09	7.30018e-08	1.22765e-08	-8.166e-07	1.49477e-08	-1.36802e-09	-3.98265e-08	8.65481e-08	3.3292e-07	2.56241e-08	1.0364e-08	4.87558e-09
C10orf119	1.15569e-06	-3.22031e-06	5.589e-07	3.01749e-05	-5.32164e-06	-1.49477e-09	-1.89357e-07	7.31962e-06	8.64677e-07	1.38999e-07	1.47063e-07	7.3727e-06	3.61832e-07	-9.75518e-08	4.02012e-07	-5.76459e-07	7.46026e-06	-6.65022e-07	-1.66483e-07	-3.89853e-07	5.38601e-08	-2.30252e-07	-3.32397e-08	-4.4383e-07	3.84063e-06	6.29429e-07	1.04986e-06	7.70274e-07	8.92777e-07	7.40867e-08	2.53103e-07	-1.39032e-06	2.96009e-07	1.25601e-07	-6.44234e-08	-1.28306e-07	5.7614e-05	-1.2577e-07	-8.49221e-07	2.15369e-09	5.98954e-06	8.43888e-08	-3.49299e-09	-1.35295e-07	-5.75201e-08	1.93819e-07	5.96222e-07	3.91663e-07	-7.37515e-08
NDUFV1	1.11366e-07	2.66503e-07	6.59715e-08	3.43248e-06	7.83965e-06	-5.69746e-10	1.45837e-07	2.23622e-07	-4.38916e-08	-1.01065e-08	-2.29992e-08	6.308e-08	-4.52764e-08	-2.35409e-08	2.48979e-08	2.128e-07	7.71686e-06	5.5435e-07	-3.57131e-09	1.43367e-07	5.6716e-07	1.33398e-07	-1.25404e-08	4.05534e-07	1.06812e-06	-5.85234e-10	8.26612e-07	-5.2339e-08	1.06821e-07	3.47618e-08	1.03326e-07	7.99153e-07	1.22409e-07	6.83438e-08	3.87554e-08	6.38706e-08	-7.54633e-07	6.5727e-08	1.32345e-08	7.74802e-10	3.22695e-07	1.03357e-08	-4.59746e-10	1.89134e-07	-2.39463e-08	2.86364e-07	3.02967e-07	7.72218e-08	-4.54429e-09
SCLY	1.0419e-07	1.22672e-06	2.44291e-07	4.57795e-05	1.85482e-06	-8.32044e-09	1.57504e-07	-3.1144e-07	3.48292e-07	-3.79941e-08	1.61649e-08	-6.35887e-07	-8.30203e-08	-7.31368e-08	1.02682e-08	-1.79358e-07	1.56182e-05	-2.3901e-07	1.54536e-08	1.70566e-06	-2.42419e-07	-3.79974e-07	-3.53718e-08	-3.15137e-07	3.32227e-05	2.77048e-07	1.60902e-06	2.32102e-07	2.00591e-07	7.4075e-08	2.34313e-07	3.36991e-06	4.87237e-08	-1.19575e-07	1.21374e-07	1.18222e-07	-3.27329e-06	-8.76881e-08	-5.31336e-07	-6.69277e-10	2.72414e-06	-4.1177e-09	-7.63091e-10	-9.97329e-08	-5.52048e-08	-5.35985e-07	6.60859e-08	3.54982e-07	-4.34164e-08
TCN2	-1.47878e-08	1.80448e-08	3.43239e-08	3.3124e-06	4.90568e-07	-3.50469e-10	-1.8939e-08	-7.42756e-08	1.6437e-08	-1.375e-09	2.24794e-08	3.08732e-08	3.17603e-08	-2.56746e-09	-1.36925e-08	-1.20412e-08	-3.73162e-07	-3.92865e-08	3.92317e-08	-4.68192e-08	8.768e-10	8.05321e-08	2.78474e-08	-1.7593e-08	-2.04341e-07	8.47569e-08	-3.21519e-09	-8.93157e-09	1.86478e-08	-7.29666e-10	6.15221e-09	8.37423e-09	-6.01231e-09	3.15044e-08	-4.26854e-09	1.27267e-09	-3.17131e-08	-3.14208e-09	1.47855e-07	8.44882e-09	2.23031e-07	-7.49004e-10	-2.79705e-10	-3.80241e-09	-5.59655e-09	-2.67993e-08	2.0979e-08	2.24821e-08	9.93823e-09
MCHR1	2.39245e-07	1.74276e-06	-2.51919e-09	9.26509e-07	4.28597e-06	-1.54518e-09	1.72174e-09	2.75442e-07	8.19525e-08	8.39479e-09	2.59196e-08	2.84821e-07	3.26346e-09	-7.76214e-09	3.57534e-08	1.30577e-07	5.52678e-07	2.86562e-08	9.50541e-09	-3.41234e-09	2.60124e-08	4.61927e-08	4.36731e-09	-2.87426e-08	1.04393e-06	1.569e-07	3.99097e-08	6.43955e-08	-2.22862e-09	1.05726e-08	2.85429e-09	-4.47483e-08	1.13898e-07	-1.36885e-08	-4.55629e-09	-9.66971e-09	2.96415e-06	-3.08883e-09	1.34248e-07	3.1007e-09	-8.38351e-09	4.89958e-09	-3.26121e-10	-1.59086e-10	-1.28341e-08	-1.66901e-08	-9.96358e-10	8.72749e-08	1.75634e-08
RPS24	1.90459e-05	0.000496198	6.05346e-06	0.000836396	0.000281227	-2.37951e-07	-1.33327e-05	8.46838e-05	2.69139e-06	5.13612e-07	-2.30141e-07	-2.14886e-05	1.80739e-07	-1.89231e-06	1.9863e-05	-4.11036e-06	0.000419271	9.01142e-06	1.16161e-06	5.41901e-05	1.59815e-05	1.66548e-05	1.9145e-06	2.25298e-05	0.00041267	1.08105e-05	2.51608e-05	-4.15312e-06	6.39284e-06	3.26299e-06	1.51964e-06	-2.20406e-05	1.83061e-05	-3.31303e-06	-2.96718e-07	-1.0198e-06	0.000110149	-2.36479e-06	5.8487e-05	8.45837e-07	3.9964e-05	4.48542e-07	8.59989e-08	-2.83656e-06	-2.41181e-06	-1.77333e-06	1.28064e-05	2.39997e-05	1.15208e-06
KLK5	4.66363e-07	1.70146e-05	1.06567e-07	2.56889e-05	-2.39995e-06	-8.00583e-09	-3.89629e-07	2.2583e-06	2.10482e-07	-3.24304e-08	-4.7892e-08	-1.28776e-06	-1.7954e-07	-4.53517e-08	1.12782e-06	-1.54966e-07	1.07048e-05	5.11869e-08	-2.40573e-08	1.13048e-06	1.06951e-07	3.17813e-07	-2.94876e-08	-1.3556e-07	1.92537e-05	4.2533e-07	1.30373e-06	1.88346e-07	1.98573e-07	1.26938e-07	-8.07281e-08	-5.58106e-07	5.11345e-07	-2.1191e-07	-3.49944e-09	-5.92528e-08	4.76305e-06	-6.50687e-08	5.08261e-07	-8.40545e-09	-1.25324e-06	-2.0199e-08	-3.79605e-09	-7.77433e-08	-7.01701e-08	-8.49602e-08	-1.86918e-07	5.47617e-07	-3.48712e-08
UBE2G2	1.63081e-06	2.57106e-05	1.23538e-06	8.83738e-05	3.75095e-07	2.83544e-07	-2.31418e-06	3.10396e-05	1.66933e-06	1.68439e-07	-7.54046e-09	-2.8134e-06	1.02639e-06	-3.08038e-07	2.27619e-06	-2.21608e-06	0.00014082	-2.93856e-06	-7.16999e-07	2.28131e-06	4.27844e-06	1.37858e-05	-2.02408e-07	1.02287e-05	3.25466e-05	-7.85688e-07	3.298e-07	1.91321e-06	1.35898e-06	-4.06543e-07	1.63249e-06	-5.74347e-06	3.60486e-06	4.07754e-06	1.6379e-06	1.01979e-07	0.000127909	-4.09517e-07	-1.66117e-06	-8.25936e-08	2.15797e-05	-2.64516e-08	-1.83292e-08	-3.26296e-07	-4.42861e-07	3.69603e-07	1.18935e-06	1.38423e-06	-3.55283e-07
RAB13	-5.22367e-09	-5.22343e-08	2.04311e-10	-3.83496e-07	2.58254e-07	-1.48566e-10	-6.50868e-09	1.73483e-09	2.26902e-08	2e-09	8.3426e-09	-1.34272e-09	1.31558e-09	-2.30727e-10	1.43961e-09	4.82346e-09	-9.07342e-08	7.59793e-10	-1.47937e-09	-1.17058e-08	-6.26537e-09	-4.23816e-09	-5.5651e-11	2.42396e-08	2.04389e-07	5.63494e-09	-7.27535e-09	5.97549e-08	2.88515e-09	-2.30259e-10	1.96778e-08	2.24621e-08	2.91429e-09	-6.36554e-09	-1.23064e-09	6.84284e-11	6.33417e-07	-1.06199e-09	-1.38114e-09	1.55717e-09	5.66789e-09	-9.93925e-11	3.56645e-10	-1.38767e-09	-5.40457e-10	3.04967e-09	-8.1427e-09	-5.97015e-09	5.15183e-11
SND1	-3.28562e-08	5.87343e-07	9.22657e-08	5.56871e-07	5.60048e-06	1.7561e-09	-6.14429e-08	5.14285e-07	2.49723e-07	-6.23173e-09	2.83171e-08	-1.71855e-07	6.64635e-08	4.44967e-08	1.81805e-07	-1.09516e-07	-3.5419e-07	-1.75337e-07	2.8878e-08	6.84518e-08	5.17351e-10	1.38537e-07	6.11183e-09	1.71097e-07	3.21876e-06	1.32554e-07	-1.23238e-07	3.89014e-08	-8.88978e-09	1.52154e-08	1.04444e-07	1.58936e-07	3.27924e-07	3.31182e-08	9.12195e-08	-2.4281e-10	2.51219e-06	2.57197e-08	1.30125e-07	7.19284e-09	-7.03356e-07	4.05393e-09	-1.55737e-09	-2.00789e-08	6.7357e-08	2.00852e-07	1.30653e-08	1.63297e-07	2.58943e-08
Unknown	2.33026e-08	-6.16836e-08	4.48988e-09	7.75432e-07	-3.03628e-07	-1.89644e-10	5.01208e-08	3.21746e-09	8.44779e-09	-3.19686e-10	-1.55974e-09	-5.07994e-08	4.62297e-09	-2.2473e-09	3.33685e-09	-1.26779e-08	3.439e-07	-1.24572e-08	1.79881e-09	5.61905e-08	-1.27311e-08	-8.59498e-09	-1.19286e-09	-8.26656e-09	2.09668e-07	-1.00989e-09	-2.13822e-08	-1.03648e-08	1.1673e-09	-2.80429e-09	9.74735e-10	1.37954e-07	2.29337e-08	3.10362e-09	3.06218e-09	2.8974e-08	-2.19008e-07	-1.92404e-09	1.68886e-08	-2.01714e-10	-1.33988e-07	4.53964e-10	-1.68659e-10	-2.41366e-09	1.24045e-09	-2.47779e-08	-1.41436e-08	3.9059e-09	-3.17124e-10
FEZ1	1.00384e-08	5.27269e-07	-8.64891e-10	-3.92551e-07	2.21582e-06	7.00277e-10	6.65704e-08	-8.18859e-10	1.7429e-08	-5.04805e-09	-8.96304e-09	-4.29588e-09	6.74731e-09	2.10152e-08	4.01175e-08	7.38484e-08	1.71527e-06	2.61347e-07	3.21511e-10	-3.67756e-09	2.02534e-07	-5.73063e-08	-4.64314e-09	-1.33469e-08	1.98389e-06	-2.49916e-08	1.33282e-07	-3.5276e-08	-5.97061e-09	3.62614e-08	-1.05396e-08	2.002e-07	1.54214e-08	-1.51951e-08	5.02535e-09	-3.8438e-09	-6.72075e-07	3.50619e-08	1.84052e-08	-1.65381e-09	5.37047e-07	-1.05357e-09	-7.47579e-10	8.03783e-08	2.57365e-08	9.30384e-08	-2.84424e-08	8.48761e-09	-1.15405e-09
FBXO11	-6.46478e-11	-1.41841e-09	-1.03512e-10	-1.03293e-08	1.24113e-08	-5.86375e-12	-1.572e-10	-6.64098e-10	7.80915e-10	1.1265e-10	4.13558e-10	3.67363e-10	8.32845e-11	1.56297e-11	1.25357e-10	-1.33181e-10	-3.49333e-09	-3.94709e-10	-5.55733e-11	-4.693e-10	-2.43509e-10	2.32605e-10	-1.94693e-11	-5.19131e-10	2.95644e-09	5.16796e-10	-2.04808e-10	2.83421e-09	2.18142e-10	-8.59757e-13	5.75674e-10	3.26098e-10	5.6565e-11	-1.56503e-10	-5.42943e-11	2.42175e-11	2.83375e-08	-3.39417e-11	-1.97081e-10	3.81442e-11	1.58124e-09	-8.39639e-12	-2.89324e-12	-4.08709e-11	-4.07203e-11	-2.50271e-11	-2.64517e-10	-1.66301e-10	1.13909e-12
GCC1	2.06512e-07	1.96856e-06	-1.75599e-09	2.79735e-06	-1.63131e-07	-5.7104e-10	-3.25519e-08	2.68219e-07	4.17039e-10	-1.53259e-09	-4.59542e-09	-2.86318e-08	-6.03919e-09	-4.64744e-09	6.36867e-08	-3.57387e-08	9.00741e-08	-5.57949e-08	-8.87255e-09	4.57537e-08	-9.49424e-09	6.58062e-08	-2.71565e-09	-1.40927e-08	1.63743e-06	1.03766e-07	2.3339e-08	2.60869e-08	5.0877e-08	5.47024e-09	-1.76112e-08	-5.34415e-08	4.49015e-08	-2.08191e-08	-2.08449e-09	-1.12912e-09	1.20389e-06	-5.2296e-09	1.15656e-07	-1.30469e-09	2.47479e-07	-2.02095e-09	-4.59329e-10	-6.57641e-09	-2.54079e-09	2.93458e-08	-1.20522e-08	1.00832e-08	-7.615e-09
RET	1.0744e-07	5.30595e-07	4.3718e-08	1.9266e-06	3.44767e-07	7.35721e-09	2.17916e-07	7.08381e-08	-9.51309e-09	-4.23999e-09	-1.29553e-08	4.94943e-07	1.95672e-08	1.15031e-07	7.86111e-08	-1.35311e-08	3.72837e-06	6.03134e-08	-7.20515e-09	2.1963e-07	5.92188e-08	3.43426e-08	-1.02375e-08	8.69624e-09	2.04707e-06	-2.29788e-08	6.509e-08	-4.19044e-08	8.01846e-08	-4.89009e-09	-7.68061e-09	1.48265e-07	-4.97355e-09	5.01072e-08	1.02598e-08	6.86809e-08	-3.16724e-07	1.09648e-07	2.28617e-07	-3.95824e-09	-8.91257e-08	-2.2938e-09	-5.72616e-10	2.75734e-08	1.22289e-07	5.1041e-07	-6.51182e-08	-4.79372e-09	-1.02827e-08
C2orf88	1.3379e-07	-5.00994e-07	3.7427e-08	6.07415e-06	-1.46757e-06	-1.0089e-09	1.15912e-07	6.26237e-07	-4.45175e-08	5.02883e-08	-7.15709e-09	1.14041e-06	-1.18165e-08	-6.88576e-09	-1.13766e-08	-6.52062e-08	-3.7034e-07	6.00862e-08	-1.92455e-08	2.91714e-09	-1.10638e-08	-1.29302e-07	-5.46258e-09	-1.16394e-07	1.21789e-06	4.62985e-08	2.45741e-08	-2.75929e-08	2.96069e-08	9.22521e-09	-1.24472e-08	-1.82866e-07	-2.48546e-08	-1.34523e-08	-1.87297e-08	-1.91595e-08	-1.35334e-07	-9.07284e-09	-9.118e-08	-2.21421e-09	2.31526e-07	1.98763e-08	-1.07995e-09	-1.1612e-08	-8.57958e-09	-1.28866e-08	6.50726e-08	8.45196e-09	2.98288e-10
C20orf54	2.66067e-08	1.22968e-07	4.3731e-08	6.52909e-07	6.08248e-06	8.45398e-10	4.5063e-08	1.95559e-07	1.02706e-07	1.0437e-08	2.19091e-08	3.03694e-08	-9.42434e-09	9.67547e-09	9.35714e-08	-6.01512e-09	3.23371e-07	-3.99835e-08	-1.05859e-08	2.16263e-07	7.36467e-08	6.3611e-08	-7.42162e-09	2.71738e-07	1.32679e-06	3.35048e-08	9.28083e-08	1.52442e-07	4.19287e-08	-8.11698e-09	1.19927e-07	1.93859e-07	2.68269e-07	4.04679e-08	7.5451e-08	-4.35174e-09	3.3925e-06	1.68435e-08	-7.00999e-08	2.14828e-09	7.57497e-07	1.91797e-09	-1.04558e-09	1.16167e-08	8.65966e-09	1.02339e-07	9.58615e-08	9.69379e-08	-4.18691e-10
IPO9	6.06131e-08	-1.52628e-06	1.84973e-07	-2.59727e-07	9.10378e-07	5.40195e-10	2.78307e-07	-9.98732e-09	4.37476e-07	4.64936e-09	3.04131e-08	5.07821e-07	9.10068e-09	5.20353e-08	1.86099e-07	7.37519e-08	5.24148e-07	-1.01023e-08	6.68032e-08	4.11963e-07	1.86775e-08	-1.07485e-07	1.60882e-08	1.14357e-06	1.56554e-06	-1.20768e-07	-3.07654e-07	1.98604e-07	9.22196e-09	-2.07627e-08	3.24014e-07	1.32557e-06	2.09596e-07	1.00008e-07	4.56402e-08	1.44557e-07	-1.03888e-06	1.96165e-08	7.84541e-08	2.25347e-08	-1.51867e-06	4.46063e-09	7.92205e-09	-3.58284e-08	6.66928e-08	9.07181e-08	1.33139e-07	3.63616e-08	1.71263e-08
RPS3A	2.61183e-05	0.000562256	4.61568e-07	0.00024886	0.00062905	-2.18667e-07	1.08373e-06	5.71049e-05	4.57637e-06	-4.52239e-07	-2.28222e-06	-3.20895e-05	-6.41536e-06	-3.59283e-07	1.92808e-05	2.01746e-05	0.000546926	7.08142e-05	4.13286e-07	6.66102e-07	4.62449e-05	2.24425e-05	-8.27516e-07	2.70884e-05	0.000343614	3.39125e-05	8.33735e-05	-1.31338e-07	6.02999e-06	6.35321e-06	1.52675e-06	8.33224e-05	1.47089e-05	-5.14028e-07	3.25546e-06	-3.20207e-07	0.000137801	9.76331e-06	1.83e-05	-2.77055e-07	-5.27072e-05	-6.60979e-07	1.99043e-07	2.07565e-05	-1.74042e-07	1.48477e-05	-3.70417e-06	1.95082e-06	-3.17144e-07
TRMT61B	2.87552e-08	1.07902e-06	-7.32265e-10	1.12371e-06	1.09141e-07	2.78858e-10	1.4842e-07	1.25144e-07	-2.76715e-08	-4.3139e-09	-3.69533e-09	-4.76813e-08	-1.04395e-08	-2.76436e-09	2.34214e-08	1.52073e-08	9.14449e-08	-2.14615e-08	8.1809e-09	6.10299e-08	-6.63353e-09	1.21211e-08	-5.18076e-10	5.4599e-08	3.50635e-07	1.93499e-08	5.05698e-10	-1.75909e-08	-1.96042e-09	-7.43818e-09	-9.90312e-09	4.04189e-08	6.4107e-08	-5.0467e-09	7.99518e-09	1.28048e-08	3.66676e-07	-9.07078e-10	8.51294e-08	3.86344e-11	2.78928e-07	-1.41145e-10	-1.14897e-10	-1.9453e-09	-2.05908e-09	2.55104e-08	-2.92018e-08	1.64007e-08	-2.21352e-09
SNAPC1	2.68302e-08	-1.26686e-06	5.23653e-08	4.68082e-06	5.53804e-06	-8.5628e-09	1.45985e-08	-6.37886e-07	5.85369e-07	1.01391e-07	4.25884e-07	1.80726e-09	5.07161e-08	8.42744e-10	3.2169e-08	-2.0445e-07	-2.65284e-06	-3.46417e-07	3.19445e-08	-2.63453e-07	-3.62278e-07	3.41609e-07	2.3819e-08	-5.34451e-07	8.47409e-06	9.83153e-07	2.75341e-07	2.48701e-06	2.68543e-07	5.78849e-08	5.49243e-07	3.26255e-07	7.96647e-08	-1.70647e-07	-6.54898e-08	9.22361e-08	2.54159e-05	-6.69919e-08	-1.12867e-07	5.046e-08	4.30362e-06	5.88936e-09	-5.97877e-09	-8.63331e-08	-4.19655e-08	-1.18755e-07	-2.74431e-07	-4.2056e-08	-1.11909e-08
SNX6	8.88178e-16	8.88178e-16	8.88178e-16	8.88178e-16	8.88178e-16	8.88178e-16	8.88178e-16	8.88178e-16	8.88178e-16	8.88178e-16	8.88178e-16	8.88178e-16	8.88178e-16	8.88178e-16	8.88178e-16	8.88178e-16	8.88178e-16	8.88178e-16	8.88178e-16	8.88178e-16	8.88178e-16	8.88178e-16	8.88178e-16	8.88178e-16	8.88178e-16	8.88178e-16	8.88178e-16	8.88178e-16	8.88178e-16	8.88178e-16	8.88178e-16	8.88178e-16	8.88178e-16	8.88178e-16	8.88178e-16	8.88178e-16	8.88178e-16	8.88178e-16	8.88178e-16	8.88178e-16	8.88178e-16	8.88178e-16	8.88178e-16	8.88178e-16	8.88178e-16	8.88178e-16	8.88178e-16	8.88178e-16	8.88178e-16
SMAGP	1.92501e-06	-4.25226e-05	2.67506e-06	0.000314799	-5.31144e-06	-1.35651e-07	3.9894e-06	2.28631e-05	4.2535e-05	2.0167e-06	-2.70338e-07	8.24553e-05	1.0725e-06	-9.81985e-08	1.48619e-06	-7.77717e-06	0.000201222	-3.87325e-06	-9.08376e-07	-5.05197e-06	8.39376e-07	-1.29726e-05	-7.01323e-07	-1.00477e-05	0.000386322	2.6243e-06	6.99008e-06	1.20912e-06	2.20119e-06	1.86943e-06	1.10973e-06	5.67345e-06	-4.31513e-06	-3.42924e-06	4.12418e-07	-1.10829e-06	-2.49109e-05	-7.99358e-07	-4.22482e-06	3.47098e-08	-1.34379e-05	4.57983e-07	-1.20935e-07	-1.26092e-06	6.70303e-07	9.15064e-06	2.92773e-06	2.79994e-06	1.73441e-07
C5orf28	6.9134e-09	-7.79686e-08	1.9578e-09	8.01784e-07	5.01332e-07	-3.55799e-10	2.29195e-09	-3.88135e-08	2.62182e-08	2.54517e-09	2.26447e-08	8.22238e-10	7.22752e-09	-5.65426e-10	6.57514e-09	1.13619e-09	-1.88444e-07	-2.10609e-08	2.46608e-09	-1.46808e-08	-1.14051e-08	3.07172e-08	2.97368e-09	-1.78958e-08	1.05537e-07	5.32265e-08	-1.10555e-08	1.08468e-07	2.11311e-08	4.15192e-10	2.63435e-08	2.45719e-08	1.23656e-09	-2.76095e-09	-2.50344e-09	1.89634e-09	1.24501e-06	-2.43732e-09	2.88581e-09	3.43893e-09	6.69788e-08	-2.38203e-10	-5.6203e-11	-2.87471e-09	-2.26667e-09	-9.79137e-09	-3.59623e-09	-2.48309e-09	2.27634e-09
SPG21	-1.66143e-08	3.42892e-07	7.88517e-08	1.15927e-06	5.42521e-06	-1.68298e-09	1.48716e-07	-5.41214e-08	3.03186e-07	-9.53932e-09	1.41447e-08	-2.10725e-07	6.27366e-08	-1.51401e-08	1.42662e-08	-7.5126e-08	7.54793e-08	-5.70886e-08	7.63119e-09	-1.55264e-08	-9.9852e-09	1.48668e-08	9.10687e-09	4.65874e-08	4.3073e-06	1.62967e-07	5.16638e-08	-3.87544e-08	7.92946e-09	5.15887e-09	3.15496e-08	1.52726e-07	5.97588e-08	6.33604e-09	6.31406e-08	1.89322e-09	2.93742e-07	-1.55335e-08	4.4741e-08	6.07907e-09	4.93114e-07	-1.15862e-10	-1.37262e-09	-1.60327e-08	3.53456e-09	1.02001e-08	2.10297e-07	1.3426e-07	1.84071e-08
EPHX2	-4.83857e-07	-2.71344e-06	-1.23711e-07	1.07601e-06	-1.5428e-06	-1.21667e-08	1.00035e-06	-1.69013e-06	-2.14438e-07	1.17547e-07	1.67322e-09	1.17945e-06	5.98897e-07	-7.23293e-08	-3.24548e-07	2.35978e-07	-8.22372e-06	1.72611e-07	3.51536e-07	-9.26814e-07	1.29089e-07	2.31971e-06	7.55445e-08	4.58915e-07	-8.90819e-06	3.73809e-08	-6.05911e-07	-2.89711e-07	-2.45209e-07	6.4398e-07	-8.47524e-08	-1.60218e-06	-1.83512e-07	3.3737e-07	-1.36762e-07	-1.28157e-07	-6.79066e-06	-1.22359e-07	7.58734e-07	1.53769e-08	3.72452e-06	7.3207e-09	4.92526e-09	-1.5042e-07	-1.06617e-07	-1.68592e-07	1.16037e-06	-2.70438e-07	2.23809e-07
SIAH2	1.37973e-07	3.85968e-06	-5.6223e-08	-6.96478e-06	1.31955e-05	-3.84553e-09	2.09787e-07	2.68087e-08	-1.95315e-07	-2.96074e-08	-4.2909e-08	1.48832e-07	-1.57776e-07	5.19016e-09	1.62964e-07	4.97226e-07	1.37697e-05	1.99431e-06	-1.21476e-08	-2.68213e-08	1.44561e-06	-1.57646e-07	-1.40705e-08	4.65369e-08	6.94203e-06	-2.41558e-07	7.81817e-07	-8.55006e-08	3.04306e-08	5.49192e-08	-6.04705e-09	1.89799e-06	1.30176e-07	8.1775e-08	4.63687e-08	5.22851e-09	-3.84948e-06	1.92588e-07	-4.65722e-08	-6.10022e-09	3.51889e-06	-3.35638e-09	-1.8336e-10	5.68942e-07	-1.82192e-09	1.02846e-07	-2.61303e-08	3.26714e-08	8.13771e-09
Unknown	-1.177e-07	1.41364e-06	4.57192e-07	2.31719e-05	-5.41293e-06	-1.46092e-08	-4.45587e-07	-8.04989e-07	1.32196e-06	3.44966e-08	1.62271e-07	-9.0226e-07	1.37107e-08	-7.22285e-08	5.21002e-07	-7.94182e-08	1.183e-05	1.52042e-06	4.04947e-08	4.96501e-07	-7.22301e-08	1.80059e-07	5.00637e-08	-4.26775e-07	4.15944e-05	-3.14411e-08	3.43394e-06	7.456e-07	2.05298e-07	5.83346e-07	2.1122e-07	-1.73724e-07	-3.79666e-08	-2.23015e-07	1.60545e-08	-6.5485e-08	-2.19708e-06	-1.28361e-07	-4.89981e-07	2.13114e-08	-4.47379e-07	-2.44117e-08	4.42922e-09	-1.52614e-07	-1.04151e-07	-6.21964e-07	7.71743e-07	8.65405e-07	1.00834e-07
TBPL1	1.28938e-08	-7.41727e-08	5.11556e-08	-5.44057e-07	4.64247e-06	2.98622e-09	4.85534e-08	2.08188e-07	-4.97499e-08	-2.05639e-09	-3.23083e-09	1.53966e-07	-1.51317e-08	5.35032e-08	5.29439e-08	6.25779e-08	3.82369e-06	2.076e-07	1.38749e-09	4.34928e-08	2.22655e-07	-1.124e-08	-4.71858e-09	1.23825e-07	1.13084e-07	-6.1538e-08	1.82775e-07	5.85438e-09	5.16018e-09	2.84116e-09	4.84322e-08	2.223e-07	9.01865e-08	6.50961e-08	1.32994e-08	1.13838e-08	-7.92263e-08	8.7739e-08	1.86108e-07	1.26789e-09	-2.73993e-07	6.96786e-10	-9.63143e-10	7.36489e-08	5.9388e-08	4.23432e-07	-1.90263e-08	7.95731e-08	9.97398e-10
HSD3B7	5.72114e-07	8.82125e-05	1.00033e-06	0.000301635	0.00010243	9.91151e-09	-1.24571e-06	6.17978e-07	2.21268e-05	2.27666e-09	1.52707e-06	-1.14903e-06	2.12808e-07	-2.77644e-07	1.52917e-06	-1.73497e-06	8.14678e-05	9.41591e-07	-6.26002e-07	7.58648e-06	1.82843e-07	2.81794e-06	-3.11473e-07	-1.39629e-06	0.000224534	3.08593e-06	9.44448e-06	1.59538e-05	1.04336e-06	1.19188e-06	4.96806e-06	2.38063e-05	8.12366e-08	-4.82593e-07	2.08298e-06	1.38987e-07	0.000111057	1.4581e-07	-3.29292e-06	1.84529e-08	-5.78938e-06	-2.1551e-07	-4.08356e-08	3.81888e-07	-3.18551e-07	-2.71794e-06	1.98258e-06	9.22571e-07	1.55076e-07
FST	-5.64781e-09	-5.38661e-08	1.87367e-08	2.63338e-07	1.44773e-06	-1.86008e-10	-8.00775e-09	-2.57533e-08	3.64304e-08	9.01349e-10	1.5381e-08	-3.20067e-09	5.22571e-09	-3.49572e-10	4.0495e-09	-7.23611e-09	-1.36317e-07	-1.15002e-08	6.52551e-09	-1.61455e-08	5.13525e-09	2.19687e-08	3.86922e-09	1.80866e-08	9.08034e-07	1.96028e-08	2.27066e-08	6.9252e-08	6.36842e-09	1.38058e-09	3.81651e-08	1.20261e-07	9.52398e-09	-6.44589e-10	2.55765e-09	8.54912e-10	5.51884e-07	-1.28383e-10	4.60152e-08	4.72506e-09	4.72686e-08	-5.73803e-10	1.12757e-10	-8.77883e-10	-1.86246e-09	1.45136e-08	1.74486e-08	1.11922e-08	1.16306e-09
APOC1	8.06685e-09	-2.79108e-07	-7.27752e-09	5.85834e-07	-9.5719e-08	-9.35543e-10	-2.35695e-08	-7.59614e-08	2.65079e-07	-7.74174e-09	-5.46169e-09	-1.35713e-07	-1.33885e-08	-4.85844e-09	3.95565e-08	7.06978e-09	4.95831e-07	6.22032e-08	-1.21485e-10	-2.43698e-08	3.60198e-08	3.30806e-08	-5.19399e-09	-1.92332e-08	8.77921e-07	6.11048e-10	4.50822e-08	-1.19275e-08	-1.92859e-09	4.60515e-09	9.45292e-09	-1.30696e-08	-1.52442e-08	5.8653e-08	-6.86294e-10	-6.68143e-09	-6.44935e-07	2.23567e-09	-7.39806e-08	-3.04087e-10	-1.88268e-07	2.59395e-09	-7.12752e-10	1.93809e-08	-4.27998e-09	3.98581e-08	9.31548e-08	8.82231e-10	1.43849e-08
MAGEA12	3.0649e-08	7.14085e-08	-6.04313e-09	1.45776e-06	-2.09787e-07	-2.30442e-10	6.19276e-08	-6.19257e-09	-1.00469e-08	4.68861e-09	3.5289e-09	-2.44897e-08	4.67173e-09	-1.29462e-09	-3.72611e-09	-1.219e-09	1.63127e-08	9.75239e-09	-7.15334e-11	1.72876e-08	-1.44765e-08	1.24777e-08	-1.82057e-09	-2.48875e-08	3.69667e-09	4.65015e-08	9.75413e-09	3.90181e-08	3.94652e-09	-9.17178e-10	5.55953e-09	6.48162e-08	2.05268e-08	9.5685e-09	-3.04759e-09	1.96921e-08	6.31693e-07	1.51631e-09	-1.92378e-09	-2.2753e-10	-3.49152e-08	1.78462e-09	-1.20996e-10	-4.29825e-10	2.38953e-09	-2.12682e-08	-1.7822e-08	-3.39473e-10	-1.66738e-09
NKIRAS2	2.9094e-06	1.83952e-05	2.80415e-06	9.574e-05	2.86664e-05	-1.88329e-08	-1.13097e-06	1.59363e-05	1.52481e-06	6.25109e-08	5.70321e-07	3.43808e-06	4.39359e-07	-9.94615e-08	2.43229e-06	-1.69328e-06	1.31207e-05	-1.61134e-06	-1.83801e-07	1.09345e-06	-4.98773e-08	8.27382e-07	-2.36515e-08	-7.56256e-07	4.95876e-05	3.13441e-06	5.5231e-06	3.17779e-06	2.55341e-06	2.64477e-07	1.82911e-06	-1.6917e-06	2.5782e-06	4.84441e-07	6.78101e-08	-1.71698e-07	0.000144308	-1.88618e-07	1.80596e-06	1.42956e-07	1.33234e-05	5.12782e-08	-2.4161e-08	-3.31778e-07	-2.05804e-08	3.64927e-06	1.25667e-06	1.47252e-06	-1.98619e-07
FANCC	1.25833e-07	1.47884e-06	2.52842e-10	6.15309e-06	3.71614e-06	1.20833e-09	3.1564e-07	9.06266e-08	-7.13436e-08	-7.3137e-09	-1.13919e-08	1.59055e-07	-2.77139e-08	2.86341e-08	5.56476e-08	2.07852e-07	2.56372e-06	7.23241e-07	3.3026e-08	8.45943e-08	2.78847e-07	-1.43452e-07	-7.38504e-09	-4.11363e-08	4.03425e-07	-2.6692e-08	3.62306e-07	-2.88524e-08	2.63285e-08	6.33132e-09	-2.15754e-08	6.50818e-07	3.4266e-08	-4.92777e-09	-1.09691e-08	-1.21241e-08	-1.45956e-06	1.01291e-07	-3.73995e-09	-3.17213e-09	1.57819e-06	3.87712e-09	-1.05926e-09	1.34084e-07	2.86705e-08	5.68031e-08	-3.32843e-08	4.4055e-08	9.00701e-09
Unknown	7.17055e-08	2.22404e-07	5.31199e-10	1.4949e-06	1.84568e-06	-1.98888e-10	3.87515e-08	-2.64945e-08	7.33038e-09	3.26213e-09	-5.33616e-09	-2.71414e-08	-7.38577e-09	-6.21941e-09	7.73369e-10	1.20309e-07	1.55242e-06	1.84705e-07	2.29553e-09	6.12796e-08	8.74708e-08	4.2712e-08	-3.4378e-09	2.63639e-09	1.62425e-07	-1.27238e-08	1.03225e-07	-2.09176e-08	-4.73212e-09	1.00627e-08	-6.89858e-10	1.36664e-07	5.94185e-08	-4.29786e-09	-4.59197e-10	3.46855e-09	-8.26437e-08	1.19506e-08	-2.86427e-08	-9.50207e-10	2.30177e-07	9.01681e-10	-6.2554e-10	3.91366e-08	-3.89735e-09	-3.13948e-08	1.84388e-09	2.0037e-08	-1.0809e-09
NIP7	2.28456e-06	1.00718e-05	-2.66495e-07	0.000595729	0.000181642	-9.57346e-08	8.31664e-07	7.11593e-06	6.6791e-06	1.26129e-06	1.0923e-06	8.03771e-06	9.80997e-07	-5.97784e-07	5.0291e-07	4.11914e-06	0.00033873	9.80788e-06	-2.20319e-07	2.61605e-05	1.87286e-05	-3.89717e-06	-4.76353e-09	2.3285e-05	7.94428e-05	6.00946e-06	7.14038e-06	9.40406e-06	3.05672e-06	1.29256e-06	1.46777e-06	8.23771e-06	3.4143e-06	1.40648e-07	-1.0451e-08	2.78368e-06	5.2751e-05	2.16584e-07	1.40244e-05	2.76126e-08	9.07622e-05	6.83273e-08	1.21045e-07	1.93146e-06	-8.05834e-07	7.34724e-06	8.38252e-06	5.46273e-06	4.79434e-08
LAT	-3.51528e-08	-4.61907e-07	4.49179e-08	9.28983e-08	2.02561e-06	1.98638e-09	1.93722e-08	2.26126e-07	-2.39654e-08	5.63556e-09	4.27449e-10	6.844e-09	1.50645e-09	-7.20474e-09	-2.27942e-08	5.23246e-08	6.12177e-07	7.59697e-08	-8.67791e-09	1.23813e-07	1.54069e-07	-2.92438e-08	-2.46722e-09	4.92839e-07	-4.26e-10	-4.43684e-08	8.09449e-09	6.09253e-08	-1.40943e-08	2.55802e-08	1.34082e-07	2.25274e-07	1.00432e-07	4.91264e-08	2.14047e-08	3.20616e-09	2.356e-07	-4.18044e-09	-5.31826e-08	4.22851e-09	7.75172e-07	1.09126e-08	2.40983e-09	7.65351e-09	-1.18601e-08	-8.86941e-09	1.52723e-07	5.97196e-08	-2.48192e-09
CCNG1	8.5054e-08	1.53418e-06	3.96226e-08	4.89887e-06	1.5482e-08	-1.46083e-09	-3.14889e-08	6.76873e-07	2.99459e-07	2.20123e-09	4.62414e-09	2.62559e-07	2.54792e-08	-8.76598e-09	1.03162e-07	-8.84828e-08	1.18843e-06	-8.74589e-08	1.64051e-09	-6.70416e-09	4.11016e-09	9.04877e-08	6.92028e-09	-8.28656e-08	1.68402e-06	2.98095e-07	8.27023e-08	-3.1896e-08	6.32133e-08	8.5728e-09	-2.12619e-08	-5.14779e-08	6.61675e-08	-1.16627e-08	4.11052e-09	4.35702e-09	3.32491e-06	-1.08479e-08	2.01295e-08	2.15598e-09	6.23121e-08	1.11981e-09	-1.35747e-09	-1.55409e-08	-2.74817e-09	-2.75582e-08	1.05523e-08	9.02008e-08	-1.06915e-09
DDT	-4.20929e-07	3.33474e-06	6.13961e-07	4.08278e-05	6.62894e-06	-9.92539e-09	-6.89544e-07	-2.03402e-07	1.6973e-07	-2.37441e-09	3.1597e-07	-3.89632e-07	5.1783e-07	-5.79724e-08	2.03371e-08	1.12267e-06	-4.7742e-07	1.23683e-06	6.31415e-07	-8.77062e-08	4.94827e-07	9.09477e-07	6.69067e-07	2.72829e-06	-3.55325e-06	9.7902e-07	-2.11386e-07	4.35961e-08	2.37069e-07	2.6646e-07	2.6133e-07	-3.35874e-07	4.17086e-08	7.08217e-07	6.22615e-09	-2.39047e-08	1.90128e-06	-6.67205e-08	1.96369e-06	1.49726e-07	1.85753e-06	-4.43121e-09	5.93387e-08	-7.00469e-08	-1.47034e-07	-9.44439e-07	8.73014e-07	2.39872e-07	1.79261e-07
TMEM126B	2.82654e-08	-6.98903e-08	2.5165e-09	1.52583e-06	-2.42104e-07	-1.29657e-10	5.17093e-08	-3.67874e-10	2.43119e-08	-1.81616e-10	-9.81156e-10	-1.16832e-09	9.3264e-09	-1.41087e-09	3.90774e-09	-1.14689e-08	7.66683e-07	-1.2076e-08	5.36914e-10	8.4322e-08	-6.82402e-09	-1.24185e-08	-8.16598e-10	-3.01776e-09	4.00884e-07	-3.98772e-09	-5.16867e-09	-7.62041e-09	2.00056e-08	-2.98488e-09	-2.06656e-09	1.45415e-07	-1.06462e-09	-1.1353e-09	-1.82168e-10	3.21457e-08	-5.54083e-08	-1.14516e-09	2.09864e-08	-1.49168e-10	3.14772e-08	-3.53316e-10	-1.11742e-10	-1.63725e-09	-7.14088e-10	-3.45583e-09	-3.64829e-09	1.21761e-09	-9.55511e-10
ILF3	2.48553e-07	2.68321e-06	3.12861e-07	2.07244e-06	1.2961e-05	2.96215e-08	4.89017e-08	2.09954e-06	-2.12953e-07	-2.12968e-08	2.92561e-08	-8.59175e-07	7.14167e-08	-4.60317e-08	1.56823e-07	-7.15557e-09	9.22323e-06	1.54709e-07	-4.77999e-08	-8.42752e-08	7.88435e-07	1.24994e-06	-2.71107e-08	1.29128e-06	6.75175e-06	-1.08239e-07	6.11136e-07	2.08898e-07	9.04046e-08	7.81077e-10	6.03934e-07	1.75118e-06	8.53355e-07	5.38623e-07	2.5397e-07	2.26661e-08	2.20934e-05	2.50895e-08	8.0204e-08	1.2998e-08	1.28276e-06	-5.65281e-09	-4.78878e-09	1.54371e-07	-5.00915e-08	3.44195e-07	2.1314e-07	9.4177e-08	-4.30622e-08
DYRK2	1.49245e-06	1.54048e-05	2.40852e-05	0.000598088	0.000382339	4.27561e-07	-3.3276e-06	-7.62415e-08	-4.24692e-06	-8.1655e-07	4.30076e-06	-1.33314e-05	6.74595e-06	1.33596e-07	-3.20887e-06	-4.8176e-06	0.000117206	1.46848e-07	1.08517e-05	-1.16014e-05	1.69299e-05	2.96841e-05	5.67051e-06	1.46212e-05	0.000528736	7.64078e-06	2.71437e-05	-6.96102e-06	2.08983e-06	8.32954e-07	1.62592e-05	9.44065e-05	8.03598e-06	3.05202e-05	8.56605e-06	7.59702e-07	0.00012972	2.377e-06	6.22497e-05	2.43715e-06	-6.92288e-06	-5.67272e-07	-1.72769e-07	3.48929e-06	-1.09894e-06	3.44175e-05	1.18035e-05	5.72562e-06	3.86767e-06
ATP6AP2	6.7191e-07	-2.65267e-06	2.77033e-07	6.01542e-06	-1.04817e-06	2.2306e-08	7.73045e-07	1.75495e-06	-7.60583e-08	1.22651e-07	-3.13454e-08	-1.9229e-07	1.91232e-07	-5.03014e-08	2.95004e-07	-2.25038e-07	4.76032e-06	-2.53781e-08	-1.0213e-08	4.17897e-07	1.33369e-07	9.58204e-07	-7.59192e-09	1.13868e-06	5.79231e-07	-2.17285e-07	-1.41306e-07	-2.71695e-07	1.49565e-07	-1.43311e-08	1.11567e-07	9.54744e-07	-3.17899e-08	4.1872e-07	9.21293e-08	1.74274e-07	1.73829e-06	-1.65791e-08	-1.655e-07	-9.20314e-09	7.23238e-06	6.68386e-09	-5.36666e-09	3.0371e-08	-2.47402e-08	-1.82638e-07	6.72855e-07	4.18304e-08	1.27331e-08
PPIL1	-1.5584e-07	5.87728e-06	1.90651e-06	1.85277e-05	3.30671e-05	2.96233e-09	-2.67182e-07	2.51597e-06	9.18474e-07	-7.71167e-08	1.69381e-07	-1.33415e-06	1.5727e-07	3.21953e-08	3.52884e-07	-3.07461e-07	1.02795e-06	5.09145e-08	3.11243e-07	3.23394e-07	4.02066e-07	1.20919e-07	1.86296e-07	3.18722e-06	7.5876e-05	7.0436e-07	2.13411e-06	-1.3579e-07	1.95762e-07	3.73021e-08	1.2963e-06	4.36549e-06	1.02236e-06	6.93801e-07	7.58381e-07	4.06794e-09	1.29151e-05	-1.0263e-08	2.62194e-06	1.27228e-07	-6.56012e-07	-6.90268e-09	8.58107e-09	-1.293e-07	-3.11554e-08	2.37202e-06	1.83248e-06	8.71925e-07	2.10846e-07
STX16	2.63569e-07	1.31993e-06	4.73318e-08	5.9269e-06	2.64879e-05	-6.09634e-09	5.40813e-07	-1.98348e-07	3.85735e-08	1.56668e-08	5.71277e-08	-1.65081e-07	-4.45134e-08	-3.86037e-08	2.68566e-08	1.06084e-06	1.54512e-05	2.77859e-06	6.69142e-08	4.91692e-08	1.67416e-06	-3.06537e-07	1.02619e-08	1.03012e-07	2.2978e-06	-1.28984e-07	1.21016e-06	1.60505e-07	-4.99512e-08	6.97045e-08	1.51004e-07	4.97289e-06	2.99387e-07	2.18929e-07	1.71311e-08	1.40564e-07	-1.69401e-06	2.51635e-07	3.49476e-07	1.75901e-08	-8.90829e-07	-7.48941e-09	-2.22203e-09	6.06485e-07	-4.17306e-08	-1.16209e-07	-1.78854e-07	3.61172e-07	5.11484e-08
CD19	1.7781e-07	-2.9245e-07	-1.04483e-09	2.48821e-06	1.66176e-06	-1.67336e-09	-9.20919e-08	1.05341e-07	2.71669e-07	-4.64341e-09	9.10458e-09	-1.97682e-07	-1.46201e-08	-1.50418e-08	1.02267e-07	-9.47419e-08	4.44354e-07	-8.5854e-08	-1.62112e-08	1.34447e-07	1.79149e-08	3.04509e-08	-1.14572e-08	-3.6162e-08	1.69525e-06	6.02055e-08	2.76256e-07	9.39099e-08	1.35126e-07	3.51197e-08	3.09928e-08	-1.6626e-07	1.06936e-07	2.30896e-08	3.43324e-09	-2.54094e-08	8.98133e-08	-2.08569e-08	-2.66483e-07	-1.91241e-09	-5.33461e-08	1.31523e-08	-1.47527e-09	-2.18024e-08	4.43197e-09	1.04018e-08	8.33544e-08	1.30913e-07	3.71251e-09
RSPRY1	-4.67641e-08	-2.40971e-07	6.41751e-08	4.46561e-06	-8.43107e-07	-1.50789e-09	9.13764e-08	6.0872e-07	-5.64403e-08	5.55274e-08	-1.03949e-08	1.57388e-06	-2.36174e-08	-4.33907e-09	-5.16571e-09	-4.12287e-08	-5.02077e-07	1.61015e-07	-1.18714e-08	1.27804e-07	-2.46507e-08	-1.29707e-07	-2.88061e-09	-1.14788e-07	1.71527e-06	1.31354e-07	1.22534e-07	-4.79392e-08	-3.17123e-08	4.22005e-08	-4.21407e-09	-2.34121e-07	1.29682e-09	-8.55516e-09	-9.33243e-09	-2.39007e-08	-3.59013e-07	-1.12286e-08	-9.92984e-08	-1.3758e-09	4.76163e-07	2.19205e-08	-6.12025e-10	-1.89236e-08	-7.90406e-09	-1.00497e-07	7.80557e-08	3.35543e-08	5.65768e-09
STX4	-4.95321e-08	-5.5502e-08	1.97288e-08	1.31803e-06	1.17506e-06	-4.22316e-10	-6.17875e-08	2.58404e-07	6.38287e-09	1.57184e-08	-1.70383e-08	-7.29582e-08	-1.11337e-08	-1.75753e-08	1.58558e-08	1.88324e-07	3.5744e-06	3.52362e-07	-1.34102e-08	1.59867e-07	3.07717e-07	-6.54391e-08	1.09643e-08	7.29378e-07	2.90611e-06	-4.2991e-08	1.94552e-07	-7.93136e-08	1.33792e-08	4.15524e-08	-4.1839e-11	-1.42025e-08	3.14221e-08	-3.18625e-08	5.47572e-09	-2.31326e-08	-6.86796e-07	-7.18591e-09	-1.34217e-07	-1.47231e-09	-6.63745e-07	2.01843e-09	9.16766e-09	1.12365e-08	-1.95934e-08	-1.64913e-07	7.82748e-08	1.43197e-07	2.40036e-09
Unknown	6.77325e-07	-7.64594e-08	2.39404e-07	8.86874e-05	7.96776e-06	-1.26652e-08	4.40406e-07	-1.32945e-07	1.27127e-07	1.32651e-07	-6.59486e-08	8.69612e-07	1.59268e-07	-1.08285e-07	1.12851e-08	8.25351e-07	2.32977e-05	2.1438e-06	1.10332e-07	7.91706e-07	9.88002e-07	5.90041e-07	-1.58742e-09	-4.3241e-07	1.57668e-05	-1.27018e-07	1.03777e-06	-4.26544e-07	4.00917e-07	2.53612e-07	-5.43722e-08	1.73027e-06	6.90496e-07	-7.97593e-08	-6.48992e-08	9.70104e-08	-1.44374e-06	9.77908e-08	2.16203e-07	2.47043e-09	5.20808e-06	-1.28493e-08	-7.85066e-09	4.2023e-07	-9.7411e-08	-2.52468e-07	5.63368e-07	2.24303e-07	4.35839e-08
L2HGDH	5.07375e-08	2.75282e-07	4.03596e-08	6.30399e-06	2.28073e-06	-1.43949e-09	1.75495e-08	-7.1688e-08	5.17875e-08	-6.16669e-09	3.54918e-09	-1.313e-07	1.97054e-08	-6.24067e-09	2.2451e-08	1.48681e-07	3.07553e-06	4.22047e-07	2.96651e-08	-4.02127e-08	2.19022e-07	-4.56737e-08	8.74584e-09	-2.12134e-08	3.22098e-06	1.16453e-09	2.6552e-07	-2.16543e-08	2.04356e-08	1.49443e-08	-6.38024e-09	3.27921e-07	4.24365e-08	-1.03163e-08	-8.37661e-10	-3.31496e-09	-8.7512e-07	2.54141e-08	-2.62151e-08	1.6037e-09	2.03962e-08	-1.44537e-09	-1.12662e-09	8.46033e-08	-4.22953e-09	-8.20363e-08	-1.80301e-08	5.32094e-08	3.94762e-09
C7orf25	1.03194e-07	4.38889e-06	2.46628e-07	2.79798e-06	4.73042e-06	-8.76872e-10	2.71067e-07	1.52098e-06	-5.86205e-08	-9.01039e-09	5.66118e-08	-3.06736e-07	-1.64436e-08	1.69436e-08	2.00613e-07	4.27938e-08	1.39833e-06	3.77173e-07	2.92322e-08	7.58452e-08	8.08079e-08	6.02181e-08	4.32674e-09	8.17169e-10	1.45679e-05	2.66736e-07	-1.3923e-08	1.83075e-07	2.17796e-08	-1.49758e-08	2.11873e-07	8.68395e-07	4.09214e-07	5.49951e-08	1.49691e-08	9.03706e-08	7.85348e-06	3.27628e-08	3.85587e-07	2.77286e-08	-5.06886e-07	1.31424e-08	-2.46786e-09	9.35153e-08	8.94139e-08	3.85765e-07	-2.4845e-07	5.96008e-08	-1.16307e-08
TYK2	3.22075e-08	2.23493e-06	4.34468e-08	9.49125e-06	4.25464e-06	-8.46839e-10	-8.56609e-08	5.56803e-07	3.56813e-07	-6.43693e-09	-1.73482e-08	-1.48341e-07	6.52873e-08	8.25078e-09	1.39242e-07	8.18602e-08	1.51252e-06	2.37535e-07	-9.69089e-09	6.78305e-07	5.99986e-08	4.4386e-08	-5.16048e-09	1.10699e-06	3.01024e-06	4.00208e-07	-1.25473e-08	-3.0095e-08	1.93224e-07	3.27884e-08	-3.09855e-09	-2.13314e-07	1.12668e-07	-5.09499e-08	1.25309e-07	5.49791e-08	1.67185e-06	-1.22191e-08	5.22175e-07	-4.67706e-09	3.13788e-06	-1.04535e-08	4.22595e-09	-3.88049e-08	1.09668e-08	6.05559e-07	3.73704e-07	1.85401e-08	9.9179e-09
FAM3A	6.06041e-07	3.08181e-06	5.36919e-07	4.12256e-06	9.37521e-06	-5.15946e-10	3.87639e-07	1.26366e-06	2.36427e-07	-3.4584e-08	-4.17614e-08	-3.45476e-07	-6.67052e-08	7.57647e-08	4.82678e-07	3.74749e-07	7.65559e-06	1.97827e-06	-3.42965e-08	5.08301e-07	6.08944e-07	-3.09719e-07	-2.46433e-08	1.31326e-07	1.90393e-05	-1.65249e-07	1.00934e-06	-1.70746e-07	2.76462e-07	3.39671e-08	8.31697e-08	8.6639e-07	2.92316e-07	-9.66725e-09	1.43381e-07	-2.43472e-08	-1.53821e-06	1.297e-07	-2.79225e-08	-4.20658e-09	4.21889e-06	-6.70615e-09	-3.11358e-09	3.16024e-07	8.30543e-08	8.28162e-07	2.30162e-07	2.96873e-07	-1.59734e-08
NLN	5.28876e-06	3.68723e-05	3.28178e-07	0.000230931	9.08023e-05	-5.14623e-08	3.18707e-06	6.05102e-06	7.15258e-06	4.51726e-07	2.07621e-08	5.65761e-06	2.83065e-08	-5.45268e-07	2.64661e-06	3.68143e-06	0.00027522	1.54216e-05	-3.28384e-07	8.9541e-07	1.37759e-05	2.06692e-06	-1.95006e-07	-2.57882e-06	0.000293949	3.07229e-06	1.213e-05	1.25627e-06	2.36365e-06	8.56615e-07	-9.79559e-08	1.53781e-05	1.78597e-06	6.28377e-07	-1.06796e-07	8.1821e-07	1.916e-05	1.23657e-06	4.56024e-07	-6.09062e-08	1.31239e-05	-9.77393e-08	-5.31734e-08	3.94597e-06	-5.6872e-07	-1.55363e-06	-2.21706e-07	2.81356e-06	-2.58559e-07
BICD1	-3.52254e-07	-3.95223e-06	9.01921e-07	-5.30197e-06	4.33463e-05	9.51161e-10	5.66896e-08	4.53737e-07	2.35424e-06	-2.88311e-08	2.07087e-07	-7.15748e-07	1.75848e-07	3.56959e-10	-7.19722e-08	1.27216e-07	-1.07481e-06	2.06241e-07	1.05415e-07	-5.00403e-07	6.75542e-07	-1.0626e-07	8.37329e-08	3.90524e-06	3.55128e-05	4.22756e-07	3.54363e-07	6.73999e-07	-1.90551e-07	6.54016e-08	1.2956e-06	3.56559e-06	5.7076e-07	4.06339e-07	4.92422e-07	-4.96916e-08	5.72527e-06	2.50928e-08	8.23977e-07	1.01037e-07	-1.72754e-06	2.5503e-08	1.40126e-08	-1.07501e-08	7.27536e-10	1.43353e-06	1.8619e-06	4.02391e-07	1.1628e-07
TRIT1	3.84547e-08	5.17782e-07	-1.73127e-08	-6.74967e-07	4.57689e-06	-7.56325e-10	1.08188e-07	-2.49914e-08	-1.94066e-09	-3.13136e-09	-5.83197e-09	-1.5461e-07	-2.28275e-08	-8.507e-09	1.1255e-08	1.79851e-07	4.84255e-06	6.60494e-07	2.76892e-09	-1.18883e-07	4.3019e-07	-2.90238e-08	-2.08345e-09	8.42217e-09	6.12582e-07	-7.07274e-08	3.03612e-07	-1.24723e-08	-2.20953e-08	2.43713e-08	-1.76396e-09	6.63994e-07	5.35332e-08	-8.70411e-10	3.90326e-09	3.1804e-09	-7.83739e-07	6.60939e-08	1.40515e-08	-6.91666e-10	1.24165e-07	-2.95572e-09	-4.28739e-10	1.76934e-07	-8.8092e-09	-2.91423e-08	-5.61405e-08	-3.86815e-09	5.9412e-09
Unknown	3.28018e-06	-4.67939e-05	5.56744e-06	0.000563027	0.000427376	-1.75555e-07	6.41771e-06	-2.23215e-05	6.03645e-05	4.7632e-07	5.66453e-06	1.38903e-05	4.39525e-06	-3.13778e-07	4.16091e-06	-9.29737e-06	0.000202862	-1.28877e-05	-7.72702e-07	8.97583e-06	-6.12831e-06	-1.14246e-05	-7.59181e-07	-6.57569e-06	0.000870393	9.03609e-06	7.96287e-06	3.31734e-05	4.52306e-06	7.83729e-07	1.26963e-05	5.86999e-05	-1.15907e-07	-2.91446e-06	4.05912e-06	3.21746e-06	0.000225295	-1.10913e-06	-7.59354e-06	6.66048e-07	7.48456e-06	-5.46645e-07	-1.40606e-07	-2.21252e-06	1.37797e-07	2.68505e-06	4.32602e-06	2.95407e-06	8.02105e-07
PHLDB1	1.64456e-08	7.53833e-08	-2.90726e-09	1.87011e-07	6.05444e-07	-3.021e-10	2.97832e-08	1.60351e-08	1.82237e-08	-8.475e-10	-2.08391e-09	-2.86535e-08	-2.50088e-10	-2.55231e-09	1.23203e-08	2.56769e-08	6.0776e-07	1.22236e-07	4.95709e-09	2.77562e-09	5.57107e-08	-1.55317e-08	-6.52472e-10	8.87199e-10	5.22523e-08	1.64714e-09	4.11813e-08	-1.03305e-08	6.36983e-09	2.90155e-09	-4.09733e-09	1.8279e-07	3.57554e-09	-1.4174e-09	1.95905e-10	4.43547e-09	-1.57399e-07	9.20941e-09	-5.95256e-09	-3.05561e-10	2.31959e-07	-1.54118e-10	-7.5286e-11	2.75588e-08	-1.43324e-09	-9.01259e-09	1.12222e-08	8.66796e-11	1.09394e-09
C2orf42	1.29482e-08	-9.63623e-08	-2.62189e-08	-1.73987e-06	3.892e-06	2.48492e-09	1.1058e-07	-1.37086e-07	2.66525e-07	-8.51593e-09	-5.322e-09	-1.39465e-07	8.58135e-09	1.50633e-08	6.00517e-08	1.17106e-07	3.46306e-06	4.20475e-07	1.18387e-08	-8.86653e-08	3.40288e-07	-4.28778e-08	7.21128e-10	3.9946e-08	-7.56434e-08	6.00968e-08	1.74745e-07	-3.10754e-08	-2.16198e-08	4.28593e-08	-7.63057e-09	5.58411e-07	2.91507e-09	4.50209e-08	1.32237e-08	-4.05705e-09	-4.60985e-07	4.90339e-08	-4.73271e-08	-5.28655e-10	2.07594e-07	-3.63233e-09	-1.31032e-10	1.31139e-07	1.52686e-08	5.59677e-09	-1.44519e-08	-1.20967e-08	7.11009e-09
AIMP1	5.11489e-08	2.18113e-07	4.21611e-08	-4.28739e-07	-8.43654e-07	-1.48828e-09	-1.07013e-07	-6.98096e-08	-1.10196e-08	-5.59447e-09	-7.36772e-09	-2.98004e-07	-1.95811e-08	-1.48186e-08	1.00517e-07	-2.04944e-08	1.22376e-06	7.63947e-08	4.78062e-09	-7.32833e-08	-4.72499e-08	-1.4675e-07	-7.54917e-09	-1.85469e-07	3.45603e-06	-9.48521e-08	3.22371e-07	-2.71721e-09	2.28688e-08	2.3219e-08	-2.80586e-09	-2.71808e-08	-1.15816e-08	-3.95217e-08	3.14825e-08	-6.1935e-09	-1.2801e-06	-1.46772e-08	1.53503e-07	2.95366e-09	-9.5439e-07	-2.61432e-09	-1.36181e-09	-1.9741e-08	-1.2833e-08	1.19791e-07	-5.35537e-08	8.759e-08	3.06155e-08
KPNA3	3.46361e-07	1.16958e-06	1.00648e-07	2.9763e-06	8.22128e-06	1.98089e-09	-7.83469e-08	1.42702e-07	-5.47188e-08	-1.01561e-08	4.13142e-08	-1.24222e-07	5.71125e-09	-1.65238e-09	1.3148e-10	4.72523e-08	1.96083e-06	8.22468e-08	2.69245e-08	-2.99563e-08	2.55275e-07	2.09762e-07	2.64515e-08	2.34313e-08	3.61672e-06	1.61881e-07	2.83713e-07	4.283e-08	6.09547e-08	8.65763e-09	1.61864e-07	7.00033e-07	1.48752e-07	1.53889e-07	5.52789e-08	1.52668e-08	3.47734e-06	4.03662e-08	6.74698e-07	1.5411e-08	1.01734e-06	-5.86705e-09	-1.76975e-09	6.57526e-08	-5.91973e-09	1.62465e-07	1.01968e-07	9.83562e-08	2.30038e-09
RNH1	-8.11382e-06	-9.46289e-06	6.35283e-05	0.00030472	0.00180232	6.97714e-07	-3.4206e-06	4.87056e-06	8.45837e-06	-1.64653e-06	5.66327e-06	-2.95037e-05	1.12548e-05	2.5305e-06	-7.93974e-06	-9.43875e-07	0.000176776	4.88781e-06	1.50429e-05	1.58688e-06	5.19767e-05	2.90808e-05	9.09437e-06	0.000143306	0.00164324	4.81417e-06	6.23703e-05	-1.3122e-05	2.91833e-06	4.44034e-06	5.64948e-05	0.000190075	4.18072e-05	7.05001e-05	3.34246e-05	-5.0334e-07	2.49576e-05	5.30919e-06	0.000119284	5.02364e-06	0.000177683	-4.04031e-07	9.23011e-08	4.21648e-06	-3.84084e-07	0.000117535	8.66923e-05	3.30542e-05	8.12477e-06
EIF2AK4	7.63315e-07	6.46175e-07	3.32093e-09	4.18516e-07	9.96786e-06	4.24366e-10	2.25751e-07	1.36777e-08	-9.37083e-08	-2.10087e-09	8.86099e-09	-3.1985e-07	-5.00988e-08	4.09192e-08	1.26742e-07	3.31339e-07	8.9214e-06	1.24177e-06	-9.35998e-09	8.59392e-08	8.58785e-07	-1.43631e-07	3.35478e-09	-7.26006e-08	-2.23392e-07	-1.05379e-08	6.83045e-07	-9.59264e-09	4.95877e-08	4.11832e-08	1.25538e-08	1.96725e-06	1.17592e-07	-2.67174e-08	1.51991e-08	3.30985e-08	-1.37591e-06	1.3812e-07	3.45965e-08	-7.56228e-10	4.00836e-06	-5.89754e-09	-7.62306e-10	3.85806e-07	5.09906e-08	-4.10187e-08	-1.71362e-07	9.30136e-08	-1.97151e-08
CBR4	2.47091e-08	-3.93398e-08	1.73925e-08	5.74149e-07	2.58886e-07	-6.5147e-11	-9.26514e-10	1.14125e-08	9.49892e-10	-1.53704e-10	1.42806e-09	6.25783e-09	4.87013e-09	-9.69802e-12	1.11534e-09	1.6514e-09	1.70732e-08	5.12822e-10	4.83323e-09	1.31178e-08	1.74173e-08	-6.73732e-10	4.12524e-09	2.59184e-08	4.05522e-08	-2.69072e-10	3.44946e-08	-5.5369e-09	9.28414e-09	4.11714e-09	4.469e-09	9.41718e-09	4.86297e-09	1.02764e-08	4.48678e-09	-8.60423e-12	-9.20691e-08	-2.31641e-11	8.69267e-09	1.00825e-09	7.8817e-08	-3.68265e-11	2.70796e-10	-4.06128e-10	-1.41282e-10	6.86219e-09	3.26649e-08	2.15213e-08	2.14892e-09
LHX4	2.71532e-08	-1.12509e-07	2.0236e-08	8.33231e-07	-1.82731e-07	3.4241e-10	4.34304e-08	1.71899e-08	2.0835e-09	3.82291e-09	-9.82747e-10	2.04866e-08	5.13962e-09	9.83436e-09	1.17615e-08	-8.4504e-09	3.11478e-07	-1.20818e-08	3.22307e-09	6.06029e-08	-9.89681e-09	-2.60669e-08	-9.90066e-10	4.19615e-09	3.90469e-07	4.72113e-09	-1.73392e-08	-3.72711e-09	-1.66898e-09	-2.38743e-09	3.15583e-10	1.29423e-07	-3.59696e-09	1.15043e-08	1.21553e-09	2.15417e-08	-1.82068e-07	4.47552e-09	2.27342e-08	-1.94864e-10	-1.26605e-07	-2.7365e-10	-1.39504e-10	-2.06033e-09	8.4308e-09	3.193e-08	-1.09403e-08	3.53505e-09	2.35301e-09
SULF2	2.52394e-08	-1.23884e-06	-3.13168e-08	-2.50745e-06	8.86791e-06	8.21306e-10	-7.99163e-08	-1.4979e-07	9.2994e-07	1.55501e-08	7.95381e-08	2.13372e-07	9.1432e-08	9.50883e-10	1.08911e-08	-1.28222e-07	-1.21087e-06	-1.34571e-07	-2.78403e-08	-2.91858e-07	-9.31604e-08	1.09399e-07	-9.61899e-09	-3.92534e-08	3.35917e-06	2.47463e-07	-1.65812e-07	4.68409e-07	3.21583e-08	1.66165e-08	9.40669e-08	-1.6717e-07	-4.18127e-08	-6.50338e-08	3.2008e-08	-2.89111e-08	4.46362e-06	-1.29942e-08	-8.95412e-08	6.14657e-09	-3.55261e-08	-2.73565e-09	-1.42026e-09	-3.2478e-08	2.0995e-08	8.25665e-09	1.02948e-07	-1.77079e-08	1.22544e-08
TMEM71	-4.58858e-06	-7.8218e-05	7.02479e-05	-0.00023095	0.000829779	4.50306e-07	8.47652e-06	0.000280894	3.97352e-06	2.80648e-06	6.63219e-06	6.57299e-05	7.65791e-07	7.28995e-06	3.20357e-05	8.47235e-06	5.76595e-05	4.11305e-05	4.57524e-07	4.66263e-05	9.78975e-06	-4.20395e-06	1.44045e-06	0.000163598	0.000820962	-8.57526e-06	1.0595e-05	3.55505e-05	1.36941e-06	2.423e-06	6.14063e-05	-1.49903e-05	3.93428e-05	2.97134e-05	8.45359e-06	-1.96776e-06	0.000930758	1.71722e-06	4.21919e-05	3.98454e-06	0.000214438	4.99169e-06	4.74724e-07	-5.09559e-06	6.49008e-06	0.00011373	9.36604e-05	2.90758e-05	-3.68583e-07
TERF2IP	4.27274e-07	5.7703e-06	-1.11581e-08	6.15995e-06	7.25162e-06	-2.73992e-09	1.3802e-07	8.60726e-07	3.68311e-08	9.77637e-09	-2.75856e-08	3.45009e-07	-1.84169e-09	-1.97357e-08	2.11597e-07	2.23374e-08	1.89047e-06	2.80148e-07	3.95062e-08	5.00766e-08	2.22931e-07	1.57279e-07	-1.39086e-08	2.47201e-08	7.33744e-06	3.6974e-07	2.40001e-07	-8.75526e-08	4.70259e-08	4.71545e-09	-3.55282e-08	1.24704e-06	3.72127e-07	-5.91322e-08	9.86352e-08	3.1008e-09	2.92174e-06	3.48158e-08	6.94349e-07	-2.5895e-09	2.35874e-07	1.12834e-08	-3.92279e-09	8.28848e-08	-1.5183e-08	2.19005e-07	-1.37555e-07	2.88777e-08	6.96927e-09
CREB3	3.66449e-09	-2.7668e-07	-1.23619e-08	-1.19912e-06	1.57063e-06	-1.09764e-09	3.70573e-09	-6.49267e-08	1.21099e-07	3.19891e-08	5.40118e-08	2.80006e-07	2.46884e-08	4.27976e-10	6.90487e-09	-1.24651e-08	-3.45238e-07	-4.2822e-08	-7.71269e-09	-4.74451e-08	-3.26195e-08	-1.54459e-08	-2.41827e-09	-8.16535e-08	2.33587e-07	4.29209e-08	-3.94695e-08	4.07469e-07	2.23105e-08	-2.86291e-09	7.89093e-08	6.82104e-08	-2.64862e-09	-1.94877e-08	-8.4412e-09	9.69677e-09	3.68123e-06	-4.02385e-09	-3.18981e-08	4.82759e-09	6.64248e-08	-1.03231e-10	-4.02408e-10	-5.92555e-09	2.00833e-09	-2.34098e-08	-3.62097e-08	-1.91604e-08	1.07303e-08
Unknown	-4.79775e-09	-4.0076e-08	1.77814e-08	-4.0776e-07	3.35699e-08	1.66055e-09	-9.23596e-09	1.53126e-09	-7.86983e-09	-9.85668e-10	-8.52624e-10	1.23494e-07	-1.19077e-10	2.91326e-08	2.68425e-08	-8.6298e-10	-9.55842e-08	-1.7537e-08	4.84917e-10	2.37143e-08	-4.14452e-09	-2.24821e-08	-6.62839e-10	4.8426e-09	4.67157e-08	-1.81172e-08	-1.09656e-08	1.50696e-09	-8.19124e-10	-1.01618e-09	3.27385e-09	-3.66485e-08	-2.98794e-09	2.35967e-09	2.79942e-09	-4.5065e-10	-1.77349e-07	1.84118e-08	3.74692e-08	-1.79295e-10	-1.04906e-07	-6.00029e-10	-1.18721e-10	-1.73269e-09	3.03342e-08	1.07098e-07	-9.35339e-09	3.00464e-09	2.34516e-10
RB1CC1	9.19046e-07	1.27237e-05	-1.4614e-07	2.54315e-05	-8.58581e-06	-1.91307e-08	1.55035e-07	3.50448e-06	3.21278e-07	3.34302e-07	-1.21245e-07	7.27309e-06	-3.47378e-07	1.68034e-08	1.35731e-06	-2.24104e-08	-8.228e-06	-1.30106e-06	-2.65762e-08	4.26243e-06	-6.26207e-07	-1.03248e-07	-1.054e-07	-8.63468e-07	5.44041e-06	4.20254e-07	-4.29871e-07	-2.44156e-07	1.96221e-07	2.14629e-07	-6.79903e-10	-1.87635e-06	9.15904e-07	8.58332e-07	-2.91082e-08	6.34646e-08	3.6226e-06	-1.36672e-07	-1.48442e-07	-3.0076e-08	5.9915e-07	9.61395e-08	-1.37612e-08	-2.41781e-07	2.26947e-07	9.08293e-08	5.69081e-07	9.14123e-08	1.63836e-08
PPP2R1A	5.2289e-09	-1.57325e-07	2.12378e-08	-2.91895e-07	1.02049e-06	5.73111e-10	-5.56908e-09	4.57513e-08	2.64743e-08	7.51866e-09	3.6806e-08	2.20819e-08	1.35692e-08	-2.59876e-10	-4.37622e-09	-1.46843e-08	1.71917e-07	-4.13919e-08	8.50918e-09	-4.39759e-08	-1.22377e-08	6.6405e-08	5.3558e-09	-4.23291e-08	3.55532e-07	6.11743e-08	-1.94821e-09	1.76605e-07	7.12968e-09	-1.20559e-09	6.97774e-08	2.17358e-08	2.76465e-08	2.06784e-08	8.83515e-10	4.99604e-10	3.84593e-06	-9.99312e-11	4.81196e-09	6.21973e-09	2.23786e-07	2.28307e-09	-5.82285e-10	-1.79775e-09	1.03293e-09	-1.96337e-08	2.61413e-09	-4.24156e-09	1.94487e-09
ELAVL1	3.26124e-09	9.27608e-08	6.63716e-09	6.78092e-07	1.83529e-08	-2.98942e-10	2.61635e-08	1.55869e-07	-1.62745e-08	-3.06786e-11	-1.2359e-09	5.08532e-08	-6.20086e-09	-3.97542e-09	-8.61569e-09	2.15976e-08	-1.50463e-07	7.93413e-09	4.02155e-09	3.42315e-08	-1.40885e-08	3.18646e-08	-5.57968e-10	-2.0739e-09	-2.81504e-07	1.69912e-08	2.5533e-09	-5.59696e-09	-1.8816e-09	-2.73794e-09	1.04148e-08	-1.93273e-08	5.12415e-08	1.30134e-08	-1.34756e-09	-1.989e-09	6.83163e-08	-3.46198e-09	-2.1636e-08	7.88841e-10	4.49907e-08	9.56155e-09	-1.24722e-10	-1.96156e-09	4.63453e-09	-2.9625e-08	-4.68117e-09	2.31186e-08	-3.31751e-09
RHOF	2.02214e-07	1.68716e-06	-2.05037e-07	1.38811e-05	4.90447e-05	-2.20101e-09	4.71166e-07	-8.3379e-07	-3.42568e-07	7.08831e-08	-7.28365e-08	-3.06379e-07	2.72975e-07	-5.98874e-08	-5.61146e-08	1.45879e-06	3.66779e-05	3.9332e-06	5.89222e-08	-6.77297e-07	4.26867e-06	2.59273e-07	-2.31904e-08	1.47593e-06	1.26496e-06	7.19047e-07	1.88692e-06	-2.51121e-07	-2.6424e-07	4.99772e-07	1.11638e-07	4.01853e-06	3.48915e-07	2.55933e-07	1.29072e-08	6.14736e-08	-6.66368e-06	3.98436e-07	1.25181e-06	-5.56586e-09	4.1338e-06	-2.14911e-08	-4.83332e-09	1.19366e-06	-3.36561e-08	3.7158e-08	1.19699e-06	-1.82079e-08	1.12944e-07
FTO	3.75325e-06	9.46679e-06	-3.8365e-07	9.00029e-05	0.000125958	-5.52471e-08	-7.19843e-07	7.27103e-06	5.66679e-06	3.27042e-07	1.54818e-06	2.40644e-06	2.0778e-06	-9.66068e-08	2.40211e-06	1.0476e-06	6.30403e-05	3.48735e-06	-5.52478e-07	-3.10462e-06	4.14217e-06	6.84352e-07	-2.2328e-07	-2.18699e-06	1.78011e-05	4.74524e-06	7.38557e-06	1.11174e-05	2.48989e-06	6.34972e-07	2.39019e-06	7.41827e-06	2.75318e-06	-1.10504e-06	-2.82516e-07	-1.33687e-07	0.000237844	3.94122e-07	-1.33742e-06	1.2868e-07	1.41372e-05	-9.00192e-08	-3.1479e-08	1.59799e-06	-2.25593e-07	3.07178e-07	-1.35291e-06	2.54691e-07	-1.9729e-07
PEX11A	2.99181e-07	7.52972e-07	8.92088e-08	-1.11691e-06	4.17429e-05	-5.72443e-09	4.98104e-07	1.56249e-07	-7.3614e-08	3.7899e-08	9.24966e-08	3.03856e-07	-5.97425e-08	-4.68835e-08	-5.08216e-08	1.01113e-06	2.50657e-05	3.22372e-06	7.60698e-08	-5.80455e-07	3.22806e-06	-2.46356e-07	4.87364e-08	1.07709e-06	4.39342e-07	-1.34602e-07	2.18271e-06	3.11533e-07	-9.28494e-08	3.00581e-07	4.04594e-07	6.77712e-06	5.34149e-07	1.85516e-07	2.18057e-08	6.73606e-08	6.9139e-08	3.21989e-07	5.51337e-07	4.3677e-08	-3.47199e-07	-4.71089e-10	2.25858e-09	9.33297e-07	-2.67693e-08	-3.5848e-07	9.59304e-08	3.71064e-07	3.43802e-08
BAMBI	2.73859e-09	2.1784e-07	8.01731e-08	-1.17534e-06	3.43014e-06	-7.65279e-10	-3.24562e-08	9.31616e-08	-4.84438e-08	1.02852e-08	1.3302e-08	9.9734e-08	5.0962e-09	-8.63068e-09	-2.03404e-08	-2.10556e-08	8.75734e-08	1.29054e-08	9.63896e-09	-5.57218e-08	1.32298e-07	9.97812e-09	4.0649e-09	-8.10642e-09	1.57896e-06	3.11345e-08	1.68984e-07	4.02698e-08	-4.6703e-10	2.96063e-08	1.02244e-07	3.12137e-07	3.76575e-08	4.10082e-08	1.07452e-08	-3.12602e-10	1.0094e-06	-1.05947e-10	3.49085e-07	1.04049e-08	4.2337e-07	1.59364e-09	-1.00155e-09	1.6657e-08	-1.33693e-08	1.41478e-07	1.2269e-07	5.60116e-08	1.37823e-09
SGK1	-1.33528e-06	-1.2966e-05	7.77161e-06	-1.3386e-07	0.000433014	1.97248e-08	1.227e-06	1.59108e-05	2.70965e-05	-2.16396e-07	3.64638e-06	-9.28684e-06	1.9988e-06	-1.23564e-07	1.0535e-06	5.11431e-06	8.34593e-06	5.80479e-06	7.83781e-07	-3.32597e-06	6.75614e-06	2.60307e-07	1.61223e-06	4.85545e-05	0.000380056	6.61815e-06	2.27032e-06	1.15524e-05	-1.06483e-06	3.1408e-07	1.24111e-05	3.40048e-05	9.04543e-06	2.53693e-06	4.87952e-06	-4.01471e-07	0.000179049	6.33979e-08	3.04417e-06	1.08101e-06	-2.5451e-05	1.77077e-07	3.2287e-07	-2.69448e-07	-1.87147e-07	4.60781e-06	1.38568e-05	2.81645e-06	1.41328e-06
CCM2	6.18631e-08	1.04115e-06	9.10364e-09	3.19425e-06	8.14554e-07	1.13956e-09	-1.19073e-08	8.52897e-08	-2.89934e-08	-4.5191e-09	-1.16957e-08	-1.27233e-09	-1.92679e-08	2.95298e-08	8.88072e-08	-4.74843e-09	1.53491e-06	3.28781e-08	-3.71199e-09	3.01174e-07	2.22493e-08	9.34878e-08	-6.22157e-09	-2.35922e-08	3.48802e-06	2.51642e-07	9.52768e-08	-1.94088e-08	1.445e-08	7.80413e-09	-1.65699e-08	1.83703e-08	3.43601e-08	-8.46666e-09	-5.65647e-09	2.35472e-08	-3.17544e-08	2.43194e-08	7.32486e-08	-2.25646e-09	3.35906e-08	3.79625e-10	-8.59049e-10	2.79516e-09	3.40265e-08	1.143e-07	9.43797e-09	6.15034e-08	9.47431e-09
ZDHHC8	-1.44327e-09	-1.91225e-07	-1.56904e-08	-8.84067e-07	-2.92413e-07	-8.12616e-10	-2.61632e-08	-7.84371e-08	2.98626e-08	8.42713e-11	1.32795e-08	-5.60855e-08	-8.2547e-09	1.02777e-09	4.49562e-08	-2.65364e-08	-3.85259e-07	-6.40957e-08	-1.66658e-09	9.61736e-08	-1.26926e-08	5.30497e-08	-1.50923e-09	-5.79436e-09	-2.79121e-07	2.61719e-08	-2.43365e-08	8.6481e-08	1.0809e-08	2.59356e-09	1.32617e-08	-4.92196e-08	-1.71874e-08	7.41224e-08	-7.36031e-09	2.57609e-08	3.90432e-07	-6.25854e-09	-3.40997e-08	9.61024e-10	4.02424e-07	1.63946e-09	-5.50883e-10	-7.20755e-09	-7.61818e-09	2.01844e-08	8.26704e-08	9.81836e-10	1.43657e-08
HPX	3.61884e-06	-1.48882e-05	1.36001e-05	0.000584087	0.00011473	-6.78586e-08	7.80988e-06	-9.15636e-06	2.0986e-05	-2.83827e-07	3.29139e-06	-1.15127e-05	3.85872e-06	3.42858e-07	4.00168e-06	4.56479e-07	0.000137092	6.42495e-06	4.22672e-06	4.79428e-06	-1.89076e-06	-8.72658e-07	1.44715e-06	1.53448e-06	0.000614335	5.35797e-06	1.20178e-05	1.00867e-05	1.59247e-06	1.43217e-07	9.0325e-06	4.02507e-05	1.91551e-06	3.22443e-07	1.81594e-06	4.13012e-06	4.0336e-05	-2.60925e-07	4.77702e-06	1.2275e-06	-2.43696e-05	-1.49498e-07	3.48168e-08	-3.85714e-07	6.25426e-08	3.6527e-07	4.00159e-06	4.25012e-06	9.16939e-07
PLOD3	1.65077e-08	7.49768e-07	2.59374e-08	-2.97101e-07	2.43933e-06	1.23267e-09	1.08847e-07	3.18865e-07	-5.06678e-08	4.51797e-09	-8.75592e-09	-8.07533e-08	3.42456e-09	-2.78998e-09	5.26159e-08	7.36266e-08	1.19668e-06	3.74421e-07	2.32852e-08	1.96229e-08	1.56937e-07	6.56481e-08	-3.38532e-09	1.11915e-07	8.73391e-07	-1.56449e-08	1.13894e-07	-3.78385e-08	3.44583e-08	6.18527e-09	9.30509e-09	2.50534e-07	4.18665e-08	4.7873e-08	2.8726e-08	-2.08168e-09	3.42443e-08	2.67025e-08	3.12923e-10	-1.97698e-09	3.04336e-06	-1.39352e-09	-1.21236e-09	8.69828e-08	-7.72538e-09	6.45322e-08	5.74136e-08	1.98329e-08	-4.31691e-09
LRRIQ1	4.05882e-06	2.5196e-05	2.32545e-06	-0.000100334	0.000245557	1.02856e-07	-1.47973e-06	2.73115e-05	6.00344e-06	8.67379e-07	4.06607e-06	1.15841e-06	2.45937e-06	-2.28754e-07	3.26985e-06	-8.27961e-09	9.10858e-05	1.85196e-06	-1.01905e-06	-7.31911e-06	5.36427e-06	8.43316e-06	-4.12889e-07	-6.70443e-07	0.000107889	1.12271e-05	9.18582e-06	2.68149e-05	1.80339e-06	6.7213e-07	1.07625e-05	2.06982e-05	8.98854e-06	2.97259e-06	6.42845e-07	-1.5542e-07	0.000643617	6.23657e-07	-5.12218e-07	5.09497e-07	3.39218e-06	-1.99318e-08	-7.32183e-08	2.01772e-06	-6.51674e-07	1.3324e-06	-3.1502e-06	-5.97743e-07	-3.05617e-07
RPL35A	-1.73776e-06	1.71981e-05	1.76356e-05	0.000168339	0.000246719	-1.37416e-07	3.44742e-06	1.54979e-05	1.919e-05	4.04559e-08	3.08222e-06	-1.07674e-05	6.79415e-07	-5.77072e-07	4.04971e-06	-1.92016e-06	3.13902e-05	1.46347e-05	1.29731e-06	-2.33444e-07	-1.72353e-06	-2.41199e-06	7.04456e-07	8.88305e-06	0.000786665	5.53394e-06	1.72912e-05	1.18591e-05	9.56197e-07	1.33584e-06	1.34069e-05	2.77088e-05	5.76133e-06	1.43007e-06	3.46891e-06	9.67236e-07	0.000140481	-8.83463e-07	9.0676e-06	1.25682e-06	-1.67682e-05	1.56073e-07	1.82559e-08	-8.53916e-07	-5.597e-07	1.07665e-05	1.27745e-05	5.69818e-06	6.91707e-07
EXTL3	-1.74947e-08	-2.90731e-07	-2.46447e-09	3.82298e-06	1.25214e-06	1.20935e-09	3.64961e-10	-1.25505e-07	3.51208e-08	1.51627e-09	-5.22149e-10	-8.99938e-08	1.33167e-08	-8.96293e-10	-1.33003e-08	2.69261e-08	3.77083e-06	1.80389e-07	5.04807e-09	2.78915e-09	3.01057e-07	-6.27329e-08	-3.30916e-09	4.51894e-08	1.68369e-06	-6.57366e-08	8.32323e-08	2.27613e-08	-7.55342e-09	3.90934e-08	5.09176e-09	2.28639e-07	1.9696e-09	-3.04328e-09	9.04976e-09	1.14528e-08	-5.01419e-07	1.90536e-08	1.2447e-07	1.62753e-09	1.1902e-07	-4.3288e-09	8.4813e-11	6.42618e-08	6.37666e-09	1.11389e-07	4.00335e-09	-1.68047e-08	2.64889e-09
CD2BP2	2.13548e-08	-6.13982e-07	-5.51697e-08	-5.02199e-06	1.08296e-05	-9.4284e-10	6.22678e-08	-3.67203e-07	7.60106e-07	-2.36584e-08	-2.20017e-08	-4.27699e-07	5.32717e-08	-2.4747e-08	-5.10953e-08	2.07536e-07	1.4926e-06	6.54291e-08	-1.62166e-09	-2.9443e-07	1.37862e-07	4.25158e-07	-9.37677e-09	3.44108e-07	2.47658e-06	5.60956e-07	2.16728e-07	-1.44668e-07	5.92512e-08	2.65404e-08	-1.60418e-08	2.76563e-07	-1.58985e-08	-5.22299e-08	1.20555e-07	4.52647e-08	3.79053e-07	1.87204e-08	-1.44502e-07	-4.29553e-09	1.98051e-07	-2.79872e-09	-2.61344e-09	6.55783e-08	-1.81294e-09	2.67284e-07	2.55058e-07	2.06972e-08	3.32134e-08
SMCR7L	1.4741e-08	1.98191e-07	1.17853e-07	-1.27306e-06	1.26998e-05	-8.92107e-10	1.94027e-08	6.69578e-07	4.05325e-07	-4.88407e-09	3.63971e-08	9.45447e-08	3.42434e-08	1.34795e-08	1.69683e-07	-3.78118e-08	8.98363e-08	-1.60535e-07	-4.99815e-09	6.35361e-08	1.36687e-07	9.57626e-09	-4.7301e-09	4.38847e-07	3.75674e-06	2.24839e-07	6.73025e-08	1.20768e-07	2.34978e-08	-2.12166e-09	1.51583e-07	2.25727e-07	3.05389e-07	2.97717e-08	1.0636e-07	-9.94107e-09	4.49911e-06	1.53926e-08	9.62056e-08	8.48753e-09	4.31702e-07	1.34878e-08	-2.2637e-09	-2.34477e-09	1.97396e-08	3.69204e-07	3.24739e-07	2.70763e-07	2.61911e-08
LZIC	6.18266e-07	-6.74344e-07	1.15156e-06	1.27012e-05	-1.55284e-06	1.03611e-08	-1.62442e-07	3.31825e-06	-1.46814e-07	2.21037e-08	-5.54392e-08	1.25097e-06	-1.97624e-08	7.51669e-08	3.93916e-07	-3.61829e-07	6.03849e-06	-1.63314e-08	-3.12375e-08	1.72984e-07	2.48802e-07	-1.05742e-07	-2.37806e-08	1.16534e-06	2.07562e-05	-3.59877e-07	2.20474e-06	-2.88851e-07	8.595e-07	9.39968e-08	3.50609e-07	2.46771e-07	1.96609e-07	5.73758e-07	2.31229e-07	6.76614e-09	7.55986e-06	4.67577e-08	5.90629e-07	4.65369e-09	3.14392e-06	2.17598e-09	-3.59082e-09	-5.66575e-08	6.57766e-08	2.66783e-06	9.55994e-07	3.9861e-07	9.2417e-09
ATP5D	2.76693e-06	6.1566e-06	9.59293e-09	0.000262659	6.36129e-05	-1.39835e-08	4.32049e-06	-1.12443e-06	2.1222e-06	-5.09612e-08	-1.6187e-07	-3.52571e-06	3.23875e-07	-1.78346e-07	4.44112e-07	-5.80701e-07	0.00012176	7.23357e-07	-9.23493e-08	2.00822e-05	2.41925e-06	-1.28263e-06	-1.46479e-07	1.19153e-06	3.57417e-05	1.21313e-07	1.75127e-06	-5.97556e-07	1.89177e-06	-1.75463e-07	-1.16662e-07	1.27453e-05	7.49032e-07	-9.74057e-08	1.1766e-07	3.62917e-06	-1.14462e-05	1.60479e-07	7.93612e-06	-5.45037e-08	2.28555e-05	-5.92708e-08	-1.72392e-08	4.977e-07	-2.3309e-07	9.90766e-07	1.15515e-06	1.50269e-06	-1.14245e-07
C14orf159	8.38967e-09	1.08788e-08	-9.11149e-10	-1.76461e-07	9.48718e-07	-2.15852e-10	1.9232e-08	-2.85331e-08	4.76359e-08	-3.40573e-10	-2.8453e-10	2.19077e-08	2.60509e-10	-1.51713e-09	-1.09355e-09	1.16854e-08	4.37961e-07	1.35153e-07	5.12073e-09	5.44606e-08	3.83922e-08	-1.24299e-08	-1.22422e-09	-1.14556e-08	8.23099e-07	4.72427e-09	2.36477e-08	4.36982e-09	4.91838e-09	1.7736e-09	3.31705e-09	1.1317e-07	1.68412e-10	-4.09915e-09	5.63027e-09	7.54339e-09	-6.38811e-08	5.1127e-09	-3.86398e-09	-4.31167e-10	3.14073e-07	-5.88944e-10	-3.73641e-10	1.90211e-08	-3.30993e-10	-1.13378e-08	1.60794e-08	6.60823e-09	-8.54896e-10
SUV39H2	1.46701e-06	1.19779e-05	5.14805e-08	-2.0338e-06	3.80524e-06	3.83043e-08	-4.13974e-07	6.08803e-06	5.30707e-07	2.16271e-07	1.40451e-07	5.78074e-06	2.07689e-07	-5.15319e-08	2.72422e-07	-1.56229e-06	-4.66863e-06	-1.46387e-06	-3.63315e-07	-7.95372e-07	-4.23545e-07	2.93809e-06	-1.16842e-07	1.13391e-06	2.39182e-05	1.10889e-06	-9.17172e-07	2.29569e-06	6.41941e-07	1.99606e-08	3.94619e-07	-1.12984e-07	5.24237e-07	2.41728e-07	7.25335e-07	-2.53824e-08	4.49876e-05	-1.83028e-07	8.30156e-07	-2.16076e-08	8.25509e-06	1.04574e-07	-2.16416e-08	-2.62957e-07	-1.20243e-07	3.43636e-07	-5.2671e-08	-8.47465e-08	-1.21385e-07
HNRNPAB	4.98603e-06	-1.76481e-05	6.08681e-06	0.000662484	0.000114754	-1.18264e-07	-2.99471e-06	-1.8895e-06	2.78635e-05	2.27376e-07	3.49727e-06	9.40774e-06	1.96278e-06	-1.16618e-07	3.07815e-06	-3.32763e-06	9.4157e-05	4.56712e-06	4.5036e-07	1.04592e-06	-1.07527e-06	-8.0361e-06	1.40194e-07	-4.66051e-06	0.000617869	4.40109e-07	9.82797e-06	2.21216e-05	8.27783e-06	3.12204e-07	9.44791e-06	1.47438e-05	8.453e-07	-2.01319e-06	4.27054e-07	9.16904e-07	0.000106262	-5.68979e-07	-5.79752e-06	8.31428e-07	4.39328e-05	-7.34113e-08	-1.52575e-09	-7.69671e-07	1.33979e-06	2.84165e-06	1.18595e-06	3.06951e-06	-1.77461e-07
ETFA	-7.22286e-09	-1.9182e-07	3.63236e-08	1.852e-06	2.1053e-06	3.11795e-10	8.81727e-08	-8.8114e-08	-8.14267e-09	5.52674e-09	1.88304e-08	2.60255e-07	3.47413e-09	-1.16637e-09	1.23259e-08	1.03927e-07	2.46625e-06	1.52825e-07	4.32142e-08	2.30925e-08	3.5758e-07	-2.44471e-08	3.68682e-08	3.13835e-07	-1.84779e-07	-8.50568e-09	7.82402e-08	-5.89676e-08	3.68002e-08	2.60477e-08	4.33639e-08	4.87044e-07	3.97806e-08	7.51054e-08	-1.17506e-08	1.52302e-08	-1.04706e-06	1.12016e-08	8.22738e-08	1.44408e-08	-5.01484e-08	6.98848e-09	1.64188e-09	4.58413e-08	-1.77432e-09	-3.3083e-08	1.69689e-07	9.26768e-08	1.92067e-08
GNB2L1	0.000109496	2.85854e-05	0.000118307	0.00218945	0.000684883	4.28715e-07	1.78501e-05	0.000249442	9.37595e-05	8.15936e-06	1.13704e-05	0.000222426	2.4902e-05	2.28089e-05	5.06236e-05	2.02836e-05	0.000126003	7.74051e-05	2.13912e-05	0.000110284	2.30838e-05	4.51011e-05	-1.86961e-07	-1.93683e-05	0.00279406	-1.43598e-06	0.000121374	7.10883e-05	4.73373e-05	3.70399e-06	6.58276e-05	-3.19421e-05	5.01437e-05	4.28445e-05	2.29841e-05	4.82373e-06	0.00173998	9.03836e-06	1.64851e-06	3.01129e-06	0.000491656	7.63916e-06	-8.66568e-08	-1.74294e-06	5.31754e-05	0.000197125	0.00011556	5.0599e-05	8.36343e-06
CLDN4	7.25892e-07	2.03448e-06	3.40691e-07	7.27668e-05	-7.1834e-06	-9.68451e-09	-4.64064e-07	1.42518e-06	6.89262e-07	2.30268e-08	-5.49364e-08	3.74408e-08	8.46117e-08	-8.13919e-08	7.75518e-07	-2.52091e-07	2.36591e-05	4.47739e-07	3.824e-08	9.30416e-07	4.60303e-07	-6.56232e-07	-3.30509e-08	-4.96223e-07	5.41248e-05	1.46307e-07	2.85836e-06	-2.68438e-07	5.95197e-07	1.53669e-07	-9.6602e-08	1.26184e-07	1.78217e-07	-2.05258e-07	-1.15146e-09	-1.29135e-07	-4.97187e-06	-8.50261e-08	-1.0446e-06	-1.34692e-08	4.48515e-06	-4.4224e-09	-6.91187e-09	-7.71559e-08	-7.07138e-08	-2.53308e-07	1.69178e-07	9.85693e-07	3.0678e-08
UBTD1	-4.26261e-10	-9.13374e-09	-5.70942e-10	1.05055e-07	-1.2246e-08	4.48934e-11	-1.58993e-09	3.40244e-09	-1.16919e-09	-1.16199e-10	-2.95549e-10	-6.40996e-09	5.11458e-12	-3.35049e-10	-1.8217e-09	-1.64088e-09	-2.6758e-08	-1.8323e-09	-8.0147e-11	1.9299e-10	-1.95132e-09	6.04841e-09	-1.76906e-10	-3.11392e-09	-4.30477e-08	1.39095e-09	-3.36086e-09	-1.24596e-09	-6.66933e-12	-1.63579e-10	1.90984e-10	1.16652e-09	3.07509e-09	6.67582e-10	2.85411e-10	-8.19353e-11	-5.73091e-09	-3.06728e-10	-3.72007e-09	-5.44338e-11	-1.64657e-08	2.38038e-10	-3.41425e-11	-3.89274e-10	7.0074e-10	-3.53241e-09	-1.87229e-09	2.16323e-10	-3.30256e-10
C19orf60	-2.11647e-09	5.12145e-08	4.07851e-08	5.49564e-06	5.27665e-07	-2.02534e-09	6.2756e-08	9.24617e-07	-2.28295e-08	6.53872e-08	-1.41065e-08	1.38926e-06	-4.35855e-09	-1.54226e-08	-3.42104e-08	7.95266e-08	1.45622e-09	3.1751e-07	-4.21673e-09	-8.72005e-08	5.81572e-08	-8.54788e-08	1.47906e-10	-1.71186e-08	5.42538e-07	9.89396e-08	1.77588e-08	-5.3262e-08	-8.73358e-09	2.28742e-08	-9.20367e-09	-1.00139e-07	-3.67595e-08	-7.70976e-10	-1.65579e-08	-4.6281e-09	-2.50841e-08	-1.07359e-09	1.45666e-08	-1.6206e-09	-2.35733e-07	3.35225e-08	1.14594e-09	2.18471e-08	-2.04948e-08	-3.93347e-08	1.16105e-07	-2.10699e-08	1.04862e-08
TOLLIP	2.99514e-07	5.88669e-07	8.32943e-08	1.7554e-05	-1.50587e-06	-2.53394e-09	-3.16989e-08	1.26355e-06	7.99218e-08	2.60024e-08	-1.02051e-08	8.51239e-07	4.30164e-08	-1.66375e-08	9.27361e-08	-3.71759e-08	2.16024e-06	1.9898e-07	-1.04373e-08	1.6035e-07	9.22006e-08	-8.2766e-08	1.75547e-09	-8.90669e-08	7.98252e-07	-4.47906e-08	1.60738e-07	-5.87764e-08	1.8106e-07	1.55348e-08	-3.80919e-08	3.12875e-07	6.83272e-08	1.34765e-08	-2.14806e-08	-2.0452e-08	2.43202e-07	-3.36106e-09	-6.26401e-08	-2.52301e-09	1.93823e-06	1.25526e-08	-1.05995e-09	4.97033e-09	1.10058e-08	1.03077e-07	1.44331e-07	1.19911e-07	-1.50482e-08
CAMKV	1.87169e-07	6.75375e-08	3.24962e-08	2.10558e-06	1.69667e-06	5.45836e-09	1.10493e-07	1.02509e-07	5.82902e-08	-1.08501e-08	-9.19417e-09	-1.25874e-07	1.67976e-08	-1.74371e-08	-2.82245e-10	1.13725e-07	1.10858e-06	-9.03026e-08	2.44742e-08	1.76805e-08	4.3983e-10	4.0373e-07	-6.14192e-09	3.1804e-08	6.83329e-07	2.52947e-08	4.16356e-07	-5.30376e-08	-1.92769e-09	5.43874e-09	7.15638e-09	5.70085e-08	6.10512e-09	6.28202e-08	2.41257e-08	-4.54052e-09	9.68895e-07	-1.47337e-08	-1.82361e-07	-2.32769e-09	5.48047e-07	2.53231e-09	-9.90918e-10	-8.1385e-09	8.87277e-09	-1.0391e-07	3.0495e-08	5.12262e-08	-1.02037e-08
ZNF839	3.06088e-08	8.53907e-07	5.54604e-08	1.01536e-05	2.12466e-07	-8.09723e-10	3.40975e-08	-5.24609e-08	1.17685e-07	1.88895e-09	3.89455e-08	-2.5304e-08	2.10026e-09	-7.85575e-09	2.71586e-08	5.22356e-09	9.1932e-07	-4.63271e-08	4.37214e-08	3.19128e-07	-3.56843e-08	5.79252e-09	5.20809e-09	-7.75574e-08	3.58221e-06	1.41667e-07	1.8975e-07	2.17544e-07	4.87959e-08	2.19729e-08	6.93535e-08	2.17568e-07	1.53189e-08	1.73521e-08	-1.10324e-09	4.13938e-08	1.59819e-06	-9.76568e-09	-2.13224e-08	5.70515e-09	1.43283e-06	2.682e-10	-1.05756e-09	-1.04402e-08	-1.16506e-08	-6.8879e-08	-3.08204e-08	3.33498e-08	6.94995e-09
SEC61A1	-2.36719e-07	4.20151e-06	8.93036e-06	2.46857e-05	0.000117291	5.00501e-08	3.38003e-06	2.13697e-06	1.13731e-05	-1.94345e-07	7.33418e-07	7.91206e-06	-3.08371e-07	6.75028e-07	4.42904e-06	4.08255e-06	3.14226e-05	1.28101e-06	1.72491e-06	5.89318e-06	2.68175e-06	-2.5292e-06	1.06049e-07	3.12065e-05	0.000404382	-1.16264e-06	8.39086e-06	4.21911e-06	-7.77861e-07	3.06403e-07	1.07831e-05	5.63326e-05	4.58669e-06	8.99313e-07	3.51382e-06	1.89054e-06	4.32217e-05	6.82248e-07	1.19519e-05	6.36434e-07	-1.72732e-05	-2.09856e-07	1.61296e-07	-2.5602e-07	3.21868e-07	1.13554e-05	2.99585e-06	8.47271e-08	-3.13599e-08
BCAS2	4.59059e-07	-5.23644e-07	9.34342e-08	1.60444e-05	1.29384e-06	-2.03421e-09	-3.51964e-08	7.68201e-07	5.56663e-08	-6.39712e-10	-1.69022e-08	4.89888e-07	1.34351e-08	2.42794e-09	2.46269e-07	-1.36833e-07	1.92764e-06	-1.90718e-07	-2.37053e-08	4.99312e-07	1.79869e-07	-2.23251e-07	-8.56696e-09	2.68362e-07	7.89142e-07	-3.84171e-08	4.52341e-07	-1.00261e-07	4.98757e-07	-2.11367e-09	-3.80982e-08	-1.86517e-07	8.46857e-08	-4.00525e-09	1.55682e-08	4.61541e-08	3.80906e-08	2.16805e-09	-4.46665e-08	-5.68955e-09	5.23653e-06	-1.02455e-09	-2.15196e-09	-7.33684e-09	2.87757e-08	4.57759e-07	3.32563e-07	2.7971e-07	-2.36256e-08
OTUB1	4.76964e-07	1.31373e-05	1.80557e-06	0.000118202	1.19081e-06	-2.99372e-08	-1.34367e-06	-1.28125e-06	6.56437e-06	2.1418e-07	5.23886e-07	-1.44854e-06	-5.16615e-07	-1.84853e-07	1.75737e-06	1.53211e-06	6.19041e-05	3.62485e-06	1.79538e-07	1.10278e-06	5.38475e-08	-6.20879e-07	-1.0618e-07	-1.70632e-06	0.000208407	1.47304e-06	1.1812e-05	3.9124e-06	9.42743e-07	6.43347e-07	1.28858e-06	1.53058e-06	2.07457e-07	-9.13971e-07	1.32693e-07	-4.39082e-07	2.36537e-05	-2.83192e-07	-3.48837e-06	7.05618e-08	-1.53099e-06	-5.66379e-08	4.49271e-09	-3.02233e-07	-3.54498e-07	-1.74343e-06	3.5914e-08	2.06625e-06	-2.6831e-08
RXRG	5.46205e-08	2.67272e-07	8.12395e-09	3.08519e-07	9.70282e-07	-8.15623e-11	5.38786e-08	4.84056e-08	-9.50782e-09	1.7199e-10	-5.6903e-09	5.167e-08	-6.90714e-09	2.80154e-09	2.45427e-08	8.39664e-08	9.43736e-07	2.81823e-07	-2.91899e-09	1.08057e-07	1.09868e-07	4.86087e-09	-2.53312e-09	6.61781e-09	1.94554e-07	-2.61858e-08	8.13238e-08	-2.08003e-08	6.3545e-09	5.42793e-09	-4.18949e-09	2.25218e-07	6.64152e-09	-5.4407e-10	4.2662e-10	1.12733e-09	-3.51333e-07	1.72941e-08	-3.48497e-09	-1.20584e-09	4.50439e-07	-4.52729e-10	-7.78688e-11	5.06248e-08	2.10969e-09	3.46191e-10	1.74488e-08	3.10106e-09	4.69024e-09
POLD4	-1.48647e-08	-2.24863e-07	-1.66448e-08	-1.07992e-06	1.98435e-06	-5.67772e-10	2.48797e-09	-7.61488e-08	2.86436e-07	-1.36396e-10	1.02471e-08	-5.60498e-08	1.93282e-08	-2.94482e-09	3.24047e-09	-1.13517e-08	-1.72229e-07	-3.34876e-08	-4.75045e-09	-6.41758e-08	-1.10523e-08	-2.2027e-08	-1.61228e-09	8.746e-08	6.22076e-07	8.78302e-08	-3.8089e-08	6.0146e-08	-6.02752e-09	3.47733e-09	7.79889e-09	1.37356e-08	-8.20599e-09	-2.04986e-08	1.67434e-08	-6.79179e-09	7.44986e-07	-4.07364e-09	-4.78463e-08	2.36356e-10	-1.03515e-07	-1.72515e-09	2.61708e-10	-5.15341e-09	1.88414e-09	-1.63956e-08	2.54272e-08	-4.4681e-09	4.97212e-09
DDX19A	7.80699e-07	3.30067e-07	6.18889e-08	4.72374e-06	7.49774e-06	-4.4578e-09	1.12461e-07	-5.60391e-08	6.50225e-08	1.15552e-08	2.84319e-08	-2.66715e-07	-3.92618e-08	-2.13495e-08	1.88361e-07	1.15189e-07	7.46783e-06	7.14094e-07	-2.24798e-08	2.26103e-07	3.48773e-07	-2.29793e-07	-1.94623e-08	-1.75186e-07	4.31293e-06	-1.29619e-07	5.95044e-07	2.53086e-07	1.70603e-07	3.23933e-08	3.74282e-08	7.44491e-07	6.89554e-08	7.12711e-08	-2.09149e-08	7.19129e-08	1.07439e-06	4.43504e-08	-5.09275e-08	4.86495e-11	2.20958e-07	-6.11589e-09	-2.947e-09	1.34621e-07	-1.93819e-08	6.48983e-09	-8.96949e-09	1.0534e-07	2.47639e-08
STX3	-2.03813e-07	-1.27801e-06	2.10515e-06	-3.52977e-06	2.74007e-05	5.59104e-08	-1.56146e-07	1.83566e-06	-6.68226e-07	-4.08127e-08	6.87836e-08	-1.56792e-06	2.15839e-07	1.26103e-07	-1.37386e-07	-5.43315e-07	1.36138e-05	-2.33583e-07	3.2271e-07	-2.99942e-07	1.42422e-06	2.48689e-06	1.30088e-07	2.31682e-06	3.74275e-05	-4.0819e-07	2.42798e-06	-5.55044e-07	2.88592e-07	9.5187e-08	1.47347e-06	5.36322e-06	9.22099e-07	2.95984e-06	9.7956e-07	1.27532e-07	1.54182e-05	2.49286e-07	3.22897e-06	8.44771e-08	2.1668e-06	-4.74498e-08	-1.47123e-08	2.07512e-07	3.08409e-08	4.37991e-06	1.39264e-06	6.25862e-07	2.01536e-07
CTR9	8.88178e-16	8.88178e-16	8.88178e-16	8.88178e-16	8.88178e-16	8.88178e-16	8.88178e-16	8.88178e-16	8.88178e-16	8.88178e-16	8.88178e-16	8.88178e-16	8.88178e-16	8.88178e-16	8.88178e-16	8.88178e-16	8.88178e-16	8.88178e-16	8.88178e-16	8.88178e-16	8.88178e-16	8.88178e-16	8.88178e-16	8.88178e-16	8.88178e-16	8.88178e-16	8.88178e-16	8.88178e-16	8.88178e-16	8.88178e-16	8.88178e-16	8.88178e-16	8.88178e-16	8.88178e-16	8.88178e-16	8.88178e-16	8.88178e-16	8.88178e-16	8.88178e-16	8.88178e-16	8.88178e-16	8.88178e-16	8.88178e-16	8.88178e-16	8.88178e-16	8.88178e-16	8.88178e-16	8.88178e-16	8.88178e-16
CISD1	-5.83224e-08	-4.38414e-07	2.67323e-07	7.13336e-06	7.93211e-06	8.78734e-09	-2.2188e-07	2.44344e-06	9.47623e-08	5.5543e-08	-4.90483e-08	3.37628e-07	1.09241e-07	5.46342e-08	3.46598e-07	-2.08707e-07	7.79903e-06	-8.61485e-08	-3.58693e-08	9.08723e-07	5.39879e-07	3.96369e-07	-2.66929e-08	1.82411e-06	1.7979e-06	3.41482e-07	6.20486e-09	-1.98308e-07	1.21035e-07	5.83191e-08	2.02262e-07	-7.74765e-07	3.62951e-07	3.13348e-07	2.22868e-07	3.22539e-08	1.01413e-06	9.05188e-09	4.40512e-07	-1.02895e-08	7.23244e-06	1.83089e-08	-1.66699e-09	-6.32679e-08	4.12342e-08	1.0191e-06	1.01901e-06	4.87576e-07	8.81697e-09
NCAPH2	1.12126e-08	1.90496e-08	5.9239e-08	-3.27678e-07	8.28492e-07	1.60577e-09	-5.13275e-09	1.75017e-07	-1.7607e-08	-2.73455e-09	6.15397e-10	-5.30938e-08	-7.40787e-10	4.32153e-09	2.1907e-08	-8.56272e-09	6.71786e-07	5.91101e-10	-5.61927e-09	3.60844e-08	4.05398e-08	3.48569e-08	-3.20993e-09	1.8539e-07	1.34329e-06	-1.12865e-08	1.21041e-07	2.50285e-08	3.51603e-08	9.35532e-09	6.86215e-08	2.26032e-07	5.28362e-08	4.20835e-08	2.30804e-08	5.59429e-09	1.78097e-06	9.49331e-09	-8.25537e-09	1.29736e-09	2.22242e-07	-2.36159e-10	-1.69864e-11	6.92883e-09	3.45754e-09	8.31935e-08	4.72263e-08	2.07314e-08	-4.32296e-09
EIF4E2	1.26181e-07	1.00925e-06	6.11434e-08	5.12755e-06	6.7891e-08	1.10405e-09	2.3203e-07	2.35188e-07	1.30743e-07	-2.81379e-10	-1.26192e-08	-9.49952e-08	-7.42975e-09	-1.58452e-08	9.0767e-08	-8.00617e-08	1.49177e-06	-4.96903e-08	-3.95354e-09	9.53514e-08	-9.90963e-11	1.10064e-08	-2.94503e-09	2.57744e-07	4.94236e-06	6.29043e-08	3.32576e-07	-6.56739e-08	1.78291e-07	9.69366e-09	2.40509e-09	4.16768e-07	7.71101e-08	-1.42089e-08	5.76747e-08	1.00682e-08	1.00017e-06	-1.70132e-08	-5.29872e-08	-2.62627e-09	1.12958e-06	-1.14389e-10	-1.69988e-09	-1.53569e-08	1.37976e-08	2.81071e-09	7.58739e-08	6.54865e-08	-6.99269e-09
KRAS	-6.72982e-08	3.90868e-06	2.97565e-08	3.65812e-05	-2.49129e-06	-4.31393e-09	-3.53237e-08	2.22336e-07	-1.29457e-07	2.17089e-08	-6.37434e-08	-6.28293e-07	2.70507e-07	-7.54227e-08	1.74402e-07	-4.77927e-07	9.85308e-06	-3.20141e-07	3.52091e-08	1.24735e-06	-6.62605e-08	5.01721e-08	-4.65994e-08	-2.66496e-07	6.83017e-06	-2.16907e-07	-7.45336e-08	-1.48735e-07	-7.98281e-08	1.0182e-07	-7.53948e-08	4.24214e-07	-1.20748e-07	-1.93703e-07	1.48816e-08	2.72032e-07	-3.95334e-06	-9.08292e-08	3.03731e-06	9.78502e-09	1.54528e-06	-1.63538e-08	-7.23272e-09	-1.07074e-07	-8.1523e-08	1.45134e-06	1.03649e-07	6.93803e-08	2.18279e-07
EPB41L3	4.34456e-08	3.99023e-06	2.26792e-06	3.58271e-05	4.70121e-06	3.10265e-08	-3.6814e-07	1.45492e-06	5.14727e-07	-9.06706e-08	6.21972e-08	-1.34887e-06	8.96273e-08	4.95918e-08	3.80599e-07	-8.36974e-07	3.5293e-06	-7.20624e-07	3.49272e-07	4.1775e-07	-1.93251e-07	1.04483e-06	8.46121e-08	1.83698e-06	9.94735e-05	1.67046e-07	1.98742e-06	-3.99918e-07	2.19411e-07	4.62348e-08	1.5559e-06	5.06947e-06	3.99467e-07	1.00367e-06	7.82471e-07	8.30728e-08	1.17929e-05	-5.55522e-08	3.12977e-06	1.06345e-07	-5.54412e-07	-5.74507e-08	-8.77806e-09	-2.33988e-07	-2.3792e-08	2.90593e-06	1.26225e-06	4.21692e-07	5.97113e-08
MYL9	1.3869e-06	-1.15059e-05	1.64357e-06	0.000145074	0.000206235	-3.79575e-08	7.50196e-07	-3.57845e-06	5.00486e-06	1.35453e-07	2.49013e-06	3.83466e-06	4.34333e-07	-2.62038e-07	-3.82391e-07	2.69448e-06	2.45796e-05	5.73011e-06	1.5405e-06	-3.71914e-06	7.85351e-06	-8.68486e-07	8.64433e-07	3.15428e-06	7.59724e-05	2.26172e-06	5.51014e-06	8.95524e-06	1.16585e-06	4.3556e-07	5.27356e-06	3.48038e-05	1.37506e-06	6.13832e-07	6.54813e-08	2.85106e-07	7.27583e-05	5.3054e-07	2.47759e-06	7.30764e-07	1.5268e-05	1.69466e-07	8.34814e-09	2.30954e-06	-5.11215e-07	-1.07212e-06	3.58484e-06	8.29108e-07	5.57511e-07
CRH	3.08114e-08	4.70356e-07	8.29448e-08	9.63573e-06	8.33399e-07	-1.92513e-09	1.73036e-07	-1.46174e-07	1.26323e-07	4.32377e-09	3.57421e-09	-1.78047e-07	1.21434e-07	-8.28411e-09	3.15692e-08	4.02573e-08	4.40376e-06	3.53481e-07	3.33822e-08	-9.67178e-09	1.89325e-07	-5.09038e-08	9.17596e-09	-4.8117e-08	8.41836e-06	6.1853e-08	2.65825e-07	-5.57627e-08	-1.04753e-09	4.55751e-08	-3.04733e-09	3.7734e-07	6.35877e-09	-2.00311e-08	1.78432e-08	2.47995e-08	-6.0032e-07	1.26491e-08	5.70098e-08	2.2608e-09	-1.58196e-07	-4.22876e-09	-6.72334e-10	5.78202e-08	-1.41959e-08	-9.82337e-08	6.04538e-08	3.95488e-08	4.72474e-08
CAPN1	4.24809e-07	2.09886e-06	1.47717e-06	7.23463e-05	-9.49251e-06	-1.17553e-08	2.75817e-07	-1.32631e-06	4.06492e-07	-2.66618e-08	1.19872e-07	-1.56775e-06	-1.31307e-07	-3.67601e-08	4.22804e-07	-4.51705e-07	2.3863e-05	1.68003e-07	3.13277e-07	2.92975e-06	-2.41362e-07	-7.57373e-07	-7.75624e-09	-1.0875e-06	7.005e-05	8.14684e-07	4.00104e-06	5.18887e-07	2.01162e-07	2.68035e-07	5.049e-07	3.76543e-06	-1.61564e-07	2.59383e-07	1.37764e-08	3.42192e-07	3.74623e-07	-7.99197e-08	1.49586e-07	5.67203e-08	-2.94332e-06	-2.04941e-08	-9.79168e-09	-1.45953e-07	-9.58862e-08	8.70049e-07	-6.22186e-08	4.96194e-07	1.08952e-07
KBTBD10	-6.54873e-08	-2.56909e-07	1.75629e-07	-1.7197e-06	5.69342e-06	5.31969e-10	-1.84258e-09	3.07708e-07	7.13735e-09	-4.62348e-09	1.77088e-08	-9.25798e-08	-2.67191e-08	-1.96663e-09	-1.10045e-08	1.55218e-07	6.31818e-07	2.29817e-07	-7.21224e-09	3.55636e-07	1.88363e-07	-1.10507e-07	1.96688e-08	9.94494e-07	4.49531e-06	-7.24817e-08	2.06575e-07	9.46298e-08	9.3689e-09	4.39033e-08	2.34264e-07	4.40999e-07	1.93231e-07	1.1121e-07	9.53969e-08	-4.65697e-09	9.18174e-07	1.40793e-09	-1.06381e-08	1.18316e-08	1.08911e-06	3.58388e-09	8.05202e-09	-3.93648e-09	-1.51594e-08	4.01298e-08	3.34693e-07	1.44582e-07	5.98625e-10
TMEM186	-4.77445e-09	-8.47083e-08	-4.84691e-09	-4.03046e-07	7.48695e-07	-2.6243e-10	-8.23611e-09	-3.65286e-08	6.11448e-08	4.45134e-09	1.68387e-08	4.14323e-09	2.28292e-09	4.46123e-11	4.73674e-09	-3.42314e-09	-1.30788e-07	-1.98993e-08	-2.45124e-09	-2.45553e-08	-1.23047e-08	-1.58836e-09	-7.76218e-10	-2.21416e-08	2.44663e-07	1.60082e-08	-1.14459e-08	1.15722e-07	6.39758e-09	-1.09522e-09	2.43009e-08	2.93355e-08	-4.08657e-10	-7.66433e-09	-1.59029e-09	-1.78558e-10	1.03759e-06	-1.5052e-09	-7.78995e-09	1.77091e-09	3.95521e-08	-4.20401e-10	-1.37634e-10	-1.98874e-09	-1.66327e-09	1.30231e-09	-1.16916e-08	-7.22952e-09	-1.70512e-11
C11orf63	7.52803e-07	-3.78951e-07	1.3795e-06	1.82267e-05	2.36941e-06	7.53325e-09	-5.59353e-08	4.37153e-06	3.55831e-08	5.89946e-08	4.65495e-08	9.05524e-07	3.65284e-07	-6.44608e-08	4.74672e-07	-6.01161e-07	7.33218e-06	-3.82735e-07	-3.09472e-08	-1.26978e-07	4.25093e-07	2.93986e-07	-2.11235e-08	8.4602e-07	1.57035e-05	1.46807e-07	2.10711e-06	2.34813e-07	6.78851e-07	3.33687e-07	8.00759e-07	8.68603e-07	4.41297e-07	8.23249e-07	1.04023e-07	9.05924e-09	2.92714e-05	-5.92076e-08	1.05842e-06	4.80527e-08	4.9793e-06	-3.08282e-09	-8.2204e-09	-7.59516e-08	-4.27037e-08	2.23523e-06	1.03496e-06	3.54265e-07	-3.40698e-08
[truncated: 346 more columns]
