# Supplementary material for: A diagnostic methodology for Alzheimer’s disease
Source: J Clin Bioinforma. 2013 Apr 25;3:9. doi: 10.1186/2043-9113-3-9 (PMC3660190; doi:10.1186/2043-9113-3-9)
Supplement: Additional file 12 — GSE4229 Normal MI.xlsx. An MS Office Excel file which contains a matrix of the pairwise MI values of 395 biomarkers of normal samples. [file 2043-9113-3-9-S12.xlsx]

## Sheet: Sheet1
This is the table containes calculations of pair-wise mutual information for GSE4229 normal samples
	NDUFA6	INPP5K	Unknown	CRELD1	CAPZB	VAMP4	ABHD11	PSMA3	GLTPD1	SDCBP2	CYCS	TUBB6	TH1L	MMP15	C11orf49	ACOT13	Unknown	NYNRIN	TACO1	BZW1	Unknown	MTCH1	C17orf59	CYB561	CYFIP2	STARD5	MSC	FNBP1	P2RY6	F3	NKG7	DDX24	TBCD	MGC12982	SLC11A2	LOC84856	GAL3ST4	C19orf48	ATF3	AKR1C2	DUSP14	INA	TRIM9	BRSK1	GOLGA2	TEAD2	ODF2L	TNIP2	Unknown
NDUFA6	0.00359643	0.00462904	0.000168392	-0.000307205	1.64682e-05	0.0129955	0.00487564	0.0130566	0.000349315	5.73811e-05	0.000387882	-4.02435e-05	0.00254338	0.00382369	0.00433639	5.79496e-05	7.59732e-05	7.35896e-06	0.00042609	1.24157e-05	3.1452e-05	0.000121662	-4.66052e-05	-0.000102363	-3.95758e-05	0.00153146	4.54391e-06	0.000287367	0.000715281	0.000572705	0.00690839	0.00347464	0.00494685	0.00122826	0.000201543	-1.48871e-05	0.0101634	0.00245519	0.00143364	0.00107494	-8.21695e-05	0.0266161	0.00113322	0.004063	0.00138992	8.93016e-05	-0.000389864	0.00196215	-0.000361728
INPP5K	0.00462904	0.0213893	0.000438139	0.00486436	-0.000268209	0.0318044	0.00802519	0.0282266	-2.77234e-05	0.000144171	0.000990642	4.87935e-05	0.0130305	0.00527334	0.00547109	0.000324165	9.97191e-05	3.14187e-05	0.00074793	2.57265e-05	9.1724e-05	0.00103682	3.74839e-05	0.000169088	0.00168402	0.00237802	2.56363e-06	0.00389118	0.000755519	0.000288274	0.0103612	0.0119762	0.0114411	0.00204337	0.000609579	-1.12291e-05	0.0400407	0.0116145	0.00236101	0.000160518	-0.00080217	0.0422825	0.0060238	0.0138635	0.00299504	-0.000179802	-0.000156772	0.00355819	0.000382307
Unknown	0.000168392	0.000438139	0.00237328	0.00293978	-2.81259e-05	0.00216727	0.000588903	0.00280977	-7.92542e-05	0.000122202	-0.000165993	1.3562e-05	0.00205497	-0.000106925	0.000927979	-1.42621e-05	-0.000498946	0.000831369	-1.54854e-05	-1.23989e-06	4.47492e-06	0.000177425	1.06108e-05	-5.69951e-05	0.000145639	-2.59101e-05	-1.52072e-06	0.000265483	-0.000298973	-7.19264e-05	1.32822e-05	0.0047698	0.00102148	0.000449767	8.66583e-05	8.4164e-05	0.00360245	0.000690962	-6.37661e-05	0.000435027	0.000285268	0.0232862	-5.14195e-05	0.00102202	0.000860463	-7.54596e-05	0.000783418	-4.67292e-05	-0.000257222
CRELD1	-0.000307205	0.00486436	0.00293978	0.138126	0.00107573	0.0475286	-0.00135788	0.0246239	-0.000222519	0.0042	0.000324293	0.00121218	0.00470792	0.00609407	0.0255259	0.00129682	0.00136986	0.00374081	-0.000121389	3.87836e-05	6.442e-06	0.00283482	0.000476465	0.00235707	0.0112059	0.00163789	-1.33509e-06	0.000341264	-0.000823802	0.00548593	0.0123353	0.0289115	0.0070188	0.000547788	-0.000267845	-7.76752e-05	0.0803238	0.00604506	0.000260944	0.000889492	0.000738148	0.0784615	0.00713764	0.00990444	0.0137736	-0.000504179	0.0051193	0.00550706	0.00283863
CAPZB	1.64682e-05	-0.000268209	-2.81259e-05	0.00107573	0.00139764	0.000181471	-0.000343353	0.0044421	0.00174107	0.000726309	7.34054e-05	5.93075e-05	-0.000658021	0.000799832	0.000479817	-2.97065e-05	-0.000245879	0.000634626	-1.19084e-05	-2.14482e-06	2.48043e-06	4.09959e-05	5.42993e-05	0.000288453	0.000512119	0.000279317	-3.23539e-07	0.000666938	0.00107156	0.000191494	-0.00014465	0.00427329	0.000294959	0.000403042	9.64131e-05	1.85781e-05	0.00698871	0.000246727	-3.76661e-05	0.000237716	0.000125119	0.0149733	-0.000713798	0.000336428	0.00143558	0.000257746	0.000604845	-0.000106688	0.000675663
VAMP4	0.0129955	0.0318044	0.00216727	0.0475286	0.000181471	0.233994	0.0349991	0.0308803	0.00275345	0.0102706	-7.72672e-05	0.000436598	0.0212456	0.00996651	0.0263763	0.00489079	-0.00171058	0.00435929	0.00197654	0.000123717	0.000115759	0.00322297	-5.41572e-05	0.000481522	0.0323285	0.00301917	1.74293e-05	0.0449091	-0.000231751	0.0060306	0.0432058	0.0520954	0.00549368	0.00246402	0.00199677	6.40177e-05	0.128199	0.0337411	0.00578572	0.00121812	-0.000442261	0.211763	0.00339123	0.0199267	0.028679	-0.000177483	0.00217534	0.0202691	0.0108886
ABHD11	0.00487564	0.00802519	0.000588903	-0.00135788	-0.000343353	0.0349991	0.127896	0.0255712	0.00162306	0.0023182	-0.00018505	0.000133554	-5.7957e-05	0.00028852	-0.00182392	0.00237981	-0.00291272	-0.00235609	0.0012077	0.000114322	0.000176827	0.00292039	-0.000194298	0.000578052	0.0180284	0.00175623	1.86546e-05	0.00946016	0.00146493	-0.000892447	0.0121653	0.0101764	-0.000892226	0.00182888	0.00306468	0.000106142	0.0675769	0.00254383	0.00498201	0.000742892	-0.00216505	0.10409	0.0275225	0.0133344	0.026729	0.000268205	-0.000304212	0.0123201	0.00388472
PSMA3	0.0130566	0.0282266	0.00280977	0.0246239	0.0044421	0.0308803	0.0255712	0.619608	0.0407828	0.0110543	0.00920098	0.00175242	0.0607309	0.0318347	0.11212	0.000939744	0.0207212	0.015611	0.00472386	8.68946e-05	0.000254187	0.00363865	0.00105696	0.00353033	0.0358544	0.0110282	3.33105e-05	0.0108214	0.00427216	0.00541499	0.0121005	0.101808	0.0459405	0.0162454	0.00367303	0.00105437	0.211832	0.00639888	0.00638528	0.00321033	0.00237841	0.26043	0.0336314	0.031815	0.0156863	0.000867329	0.017717	0.00858106	0.00398414
GLTPD1	0.000349315	-2.77234e-05	-7.92542e-05	-0.000222519	0.00174107	0.00275345	0.00162306	0.0407828	0.019464	0.00111401	0.000230807	7.5366e-05	0.00632769	0.00259748	0.0163838	0.000209103	0.00309849	0.00151957	0.000127055	1.18303e-05	0.00017135	0.000294757	0.000214256	0.000313021	0.00101024	0.00214119	-2.4135e-06	0.00113442	0.00356216	0.00112332	0.000165998	0.015276	0.0109636	0.000394809	0.000514732	0.000183432	0.0275674	0.000832134	0.00116495	0.00119579	0.0010563	0.0435396	0.00103645	0.00653137	0.00115041	0.000496538	0.00492132	-0.000599922	0.00216714
SDCBP2	5.73811e-05	0.000144171	0.000122202	0.0042	0.000726309	0.0102706	0.0023182	0.0110543	0.00111401	0.00633387	-0.000274409	6.08776e-05	0.000712353	0.000243073	0.00776532	0.000285183	0.0049846	-6.39113e-05	-6.62429e-05	-8.73248e-06	3.04987e-06	0.000115118	-7.0353e-05	2.97576e-05	0.00579598	0.000240739	1.39752e-06	0.00156616	-0.000436491	0.00153931	0.00153213	-0.000428202	0.00240989	0.000237316	0.000233459	2.4664e-05	0.00836039	0.000952543	0.000101409	6.51491e-05	0.000181226	0.024016	-0.000988215	-0.000283579	0.00169467	-9.542e-05	0.00154672	0.00122505	0.00121953
CYCS	0.000387882	0.000990642	-0.000165993	0.000324293	7.34054e-05	-7.72672e-05	-0.00018505	0.00920098	0.000230807	-0.000274409	0.00301521	0.000101365	0.00324126	0.00308306	0.00818166	6.16454e-05	-0.000145551	0.00110169	-3.18789e-05	-1.53188e-06	-5.41495e-06	-0.000207828	6.40851e-05	-0.000180477	-0.000102519	0.000277	-6.42333e-07	0.00209023	0.00113042	-0.000802498	0.000224717	0.00571258	0.00224165	-2.59001e-05	0.000112893	-3.23122e-05	0.00576625	-0.000785305	9.32634e-05	0.00113803	0.000634451	0.0197246	0.00436417	0.000440976	-0.00110648	0.000285083	-5.65054e-05	-0.000129702	-0.00055269
TUBB6	-4.02435e-05	4.87935e-05	1.3562e-05	0.00121218	5.93075e-05	0.000436598	0.000133554	0.00175242	7.5366e-05	6.08776e-05	0.000101365	0.000245209	6.91316e-05	0.000875598	0.000731584	2.36589e-05	0.000513925	0.000167347	-1.13557e-05	-6.9098e-07	3.85356e-06	1.96803e-05	1.55108e-05	1.40199e-06	0.00115309	5.98085e-05	-5.06602e-07	6.95222e-05	7.47632e-05	3.60893e-05	-8.17415e-05	0.000948246	0.000187837	-1.3952e-05	5.33353e-06	-2.41545e-06	0.00226849	0.0003516	-3.43259e-05	2.2456e-05	-1.29926e-05	0.00446089	0.000603026	0.000283842	0.00173008	2.71678e-05	0.000153744	4.97292e-05	-3.08967e-05
TH1L	0.00254338	0.0130305	0.00205497	0.00470792	-0.000658021	0.0212456	-5.7957e-05	0.0607309	0.00632769	0.000712353	0.00324126	6.91316e-05	0.111582	0.00674469	0.0118781	0.000769376	0.0113661	0.00289837	0.000454061	1.60568e-05	7.28282e-06	0.00173889	-0.000176535	-0.000697051	0.00390799	0.00419464	-1.81512e-06	0.00424184	0.00572243	0.00153498	0.00384002	0.0455519	0.0230729	0.00426172	0.00142626	0.000372018	0.0623405	0.00901472	0.00161759	0.000260057	0.0155478	0.118513	0.0101594	0.0354871	0.00893153	-4.87662e-05	0.00299184	0.00212488	0.000849104
MMP15	0.00382369	0.00527334	-0.000106925	0.00609407	0.000799832	0.00996651	0.00028852	0.0318347	0.00259748	0.000243073	0.00308306	0.000875598	0.00674469	0.0425027	0.0222576	0.000405066	-0.000845832	0.00118414	-0.00026626	-5.27836e-07	6.89943e-05	-0.000144262	0.000144755	0.000390013	-0.00152036	0.00451847	2.4294e-06	0.00667255	0.0117054	0.00073984	0.0169769	0.00595482	0.00227614	0.00141499	0.00227593	-0.000104603	0.027262	-0.00150444	0.00133959	0.00555918	0.000230652	0.0987732	0.00271163	0.00111753	0.0113525	0.000802139	-7.80539e-05	0.000666725	0.00523667
C11orf49	0.00433639	0.00547109	0.000927979	0.0255259	0.000479817	0.0263763	-0.00182392	0.11212	0.0163838	0.00776532	0.00818166	0.000731584	0.0118781	0.0222576	0.224232	0.00362876	0.0233245	0.006168	0.000245765	7.17823e-06	2.30635e-05	0.00145273	0.000389096	-0.000227969	0.0265601	0.00554166	-6.22519e-06	0.0120341	0.00212178	0.00291784	0.0182996	0.028567	0.0306199	0.00620107	-4.08415e-05	8.37564e-05	0.0676311	0.00272022	0.00158487	0.0078917	0.00445032	0.253228	0.0209354	0.0149491	0.0178255	0.000368567	0.00585231	0.00233388	0.00120372
ACOT13	5.79496e-05	0.000324165	-1.42621e-05	0.00129682	-2.97065e-05	0.00489079	0.00237981	0.000939744	0.000209103	0.000285183	6.16454e-05	2.36589e-05	0.000769376	0.000405066	0.00362876	0.000729719	0.000247589	0.000343901	8.26229e-05	2.28683e-06	4.91453e-06	0.000140508	-2.01446e-05	-3.03715e-05	0.00166164	-3.36758e-06	-6.38999e-07	0.00109019	0.000551007	-0.000189554	0.000114831	0.000975585	8.4731e-05	5.26655e-05	0.000122853	2.67029e-06	0.00426892	0.000247435	0.000138461	4.71747e-05	5.85979e-05	0.0109679	0.000768102	8.5109e-05	0.00232184	6.5027e-05	0.000122546	0.000502523	0.00043683
Unknown	7.59732e-05	9.97191e-05	-0.000498946	0.00136986	-0.000245879	-0.00171058	-0.00291272	0.0207212	0.00309849	0.0049846	-0.000145551	0.000513925	0.0113661	-0.000845832	0.0233245	0.000247589	0.0425847	0.00394235	-9.60872e-06	-1.2963e-05	1.59158e-05	0.000412976	9.11278e-05	-0.000689487	0.0203	5.86517e-05	-3.18787e-06	-0.00129317	0.00941866	0.00351996	0.000967196	0.0342738	0.00349929	0.000211371	0.000288376	4.58819e-05	0.0236488	0.00134464	0.000396367	-0.000252414	0.00275887	0.0817557	0.0137157	-0.000862078	0.00222384	0.000721817	0.000511338	-0.000719619	-0.00016359
NYNRIN	7.35896e-06	3.14187e-05	0.000831369	0.00374081	0.000634626	0.00435929	-0.00235609	0.015611	0.00151957	-6.39113e-05	0.00110169	0.000167347	0.00289837	0.00118414	0.006168	0.000343901	0.00394235	0.0305386	-0.000190278	-1.13288e-05	-4.24306e-06	0.000370134	8.55176e-05	0.000169216	0.00501403	-1.04008e-05	-4.22796e-06	0.0129607	0.00661573	0.00389609	-0.000878988	0.0312413	0.00159396	0.000364947	0.000142376	0.00022795	0.0150264	0.000205902	-8.14486e-05	0.00116033	0.00398739	0.0564007	0.00301537	0.00149478	-0.00103478	0.000873079	0.000308524	-0.000178942	0.00124218
TACO1	0.00042609	0.00074793	-1.54854e-05	-0.000121389	-1.19084e-05	0.00197654	0.0012077	0.00472386	0.000127055	-6.62429e-05	-3.18789e-05	-1.13557e-05	0.000454061	-0.00026626	0.000245765	8.26229e-05	-9.60872e-06	-0.000190278	0.000250832	8.30642e-06	-1.91724e-06	1.96835e-05	-9.84307e-06	-2.79562e-05	6.18041e-05	0.000199628	1.26402e-06	-6.70515e-05	-0.000108735	-0.000172908	0.00051842	0.000922876	0.000310329	0.000359089	-2.53894e-06	-3.33957e-06	0.000546083	0.000283099	0.000319647	-1.75289e-05	-0.000117276	0.00289491	0.000206245	0.000636758	-0.000132332	-1.22784e-05	-5.50054e-05	0.00033785	-0.000149028
BZW1	1.24157e-05	2.57265e-05	-1.23989e-06	3.87836e-05	-2.14482e-06	0.000123717	0.000114322	8.68946e-05	1.18303e-05	-8.73248e-06	-1.53188e-06	-6.9098e-07	1.60568e-05	-5.27836e-07	7.17823e-06	2.28683e-06	-1.2963e-05	-1.13288e-05	8.30642e-06	1.31814e-06	1.95037e-07	-1.13511e-06	1.23453e-06	-1.80413e-06	3.43403e-05	1.45068e-05	4.78065e-08	4.70969e-05	-2.39319e-06	-1.57383e-05	4.17965e-05	4.32947e-05	-1.55672e-06	2.60569e-06	-2.62043e-07	-2.34778e-07	7.30655e-05	4.08734e-06	6.81906e-06	-1.44812e-06	-6.34797e-06	0.000212285	2.73836e-05	3.91115e-05	1.33379e-05	-8.22991e-07	-4.26608e-06	3.43366e-05	-9.27232e-06
Unknown	3.1452e-05	9.1724e-05	4.47492e-06	6.442e-06	2.48043e-06	0.000115759	0.000176827	0.000254187	0.00017135	3.04987e-06	-5.41495e-06	3.85356e-06	7.28282e-06	6.89943e-05	2.30635e-05	4.91453e-06	1.59158e-05	-4.24306e-06	-1.91724e-06	1.95037e-07	1.61905e-05	1.13965e-05	-3.97497e-06	-3.68232e-06	3.95978e-05	2.93418e-05	-1.08944e-07	4.9324e-05	3.30729e-05	2.94066e-05	-3.5295e-07	0.00020119	0.000354348	9.7996e-07	5.46436e-06	1.35999e-06	0.000829024	2.15247e-05	1.49878e-06	4.38891e-05	-2.52415e-05	0.000559699	-2.49475e-05	0.000212338	6.96603e-05	-5.99697e-08	5.20379e-05	3.08807e-06	4.78492e-05
MTCH1	0.000121662	0.00103682	0.000177425	0.00283482	4.09959e-05	0.00322297	0.00292039	0.00363865	0.000294757	0.000115118	-0.000207828	1.96803e-05	0.00173889	-0.000144262	0.00145273	0.000140508	0.000412976	0.000370134	1.96835e-05	-1.13511e-06	1.13965e-05	0.00192306	-4.31392e-06	4.6218e-05	0.000865732	0.000218239	-6.38091e-07	0.002312	-6.86231e-05	0.000253763	-0.000253866	0.00383273	0.000820358	-5.58932e-05	0.000195915	0.000140792	0.00777148	0.0013032	9.80078e-05	-0.000157851	-2.04429e-05	0.0096554	0.00219647	0.00189133	0.00112763	-4.05405e-05	0.000391105	-4.68742e-05	0.000196169
C17orf59	-4.66052e-05	3.74839e-05	1.06108e-05	0.000476465	5.42993e-05	-5.41572e-05	-0.000194298	0.00105696	0.000214256	-7.0353e-05	6.40851e-05	1.55108e-05	-0.000176535	0.000144755	0.000389096	-2.01446e-05	9.11278e-05	8.55176e-05	-9.84307e-06	1.23453e-06	-3.97497e-06	-4.31392e-06	0.000212327	0.000208613	0.000105766	3.64928e-06	-3.7867e-07	0.00031011	0.000151834	0.000404297	8.54331e-05	0.00129574	9.48076e-05	-2.63938e-05	4.919e-05	-8.48894e-06	0.00292928	0.000343585	-7.93004e-06	-5.47171e-07	0.000126018	0.00288515	0.000345543	-9.09096e-05	0.000103218	1.72906e-05	4.70765e-05	-4.72648e-05	0.000489438
CYB561	-0.000102363	0.000169088	-5.69951e-05	0.00235707	0.000288453	0.000481522	0.000578052	0.00353033	0.000313021	2.97576e-05	-0.000180477	1.40199e-06	-0.000697051	0.000390013	-0.000227969	-3.03715e-05	-0.000689487	0.000169216	-2.79562e-05	-1.80413e-06	-3.68232e-06	4.6218e-05	0.000208613	0.00183433	-0.000288954	9.81972e-05	-2.96296e-07	-0.000540196	-2.56543e-05	0.00204149	-0.000434319	0.00122149	-0.000115194	1.87649e-05	0.000347712	-2.69046e-05	0.00229607	0.000931297	-0.00014816	-0.000169323	0.000182219	0.00998529	-0.000697073	0.000152617	0.000698821	-1.11755e-05	0.000488363	-0.000133363	0.00308268
CYFIP2	-3.95758e-05	0.00168402	0.000145639	0.0112059	0.000512119	0.0323285	0.0180284	0.0358544	0.00101024	0.00579598	-0.000102519	0.00115309	0.00390799	-0.00152036	0.0265601	0.00166164	0.0203	0.00501403	6.18041e-05	3.43403e-05	3.95978e-05	0.000865732	0.000105766	-0.000288954	0.0556353	-0.000591692	-2.88093e-07	0.00371283	0.00270366	0.00152459	0.00175175	0.005689	-0.00078908	0.000380792	0.000200273	-3.36771e-06	0.0587048	0.00813442	0.00123204	-0.000771427	0.000121202	0.0612673	0.00808402	0.0033745	-0.00173131	-0.000142131	0.000700154	0.009975	0.000470525
STARD5	0.00153146	0.00237802	-2.59101e-05	0.00163789	0.000279317	0.00301917	0.00175623	0.0110282	0.00214119	0.000240739	0.000277	5.98085e-05	0.00419464	0.00451847	0.00554166	-3.36758e-06	5.86517e-05	-1.04008e-05	0.000199628	1.45068e-05	2.93418e-05	0.000218239	3.64928e-06	9.81972e-05	-0.000591692	0.00215256	2.84677e-06	0.000323753	0.00193111	0.00077491	0.00329653	0.00256496	0.00603054	0.000622108	0.000232773	-2.35367e-06	0.00693592	0.000765772	0.000935959	0.000829162	4.82336e-05	0.0138027	0.000508069	0.00446073	0.00249665	0.000113005	0.000943275	0.000894978	0.000147042
MSC	4.54391e-06	2.56363e-06	-1.52072e-06	-1.33509e-06	-3.23539e-07	1.74293e-05	1.86546e-05	3.33105e-05	-2.4135e-06	1.39752e-06	-6.42333e-07	-5.06602e-07	-1.81512e-06	2.4294e-06	-6.22519e-06	-6.38999e-07	-3.18787e-06	-4.22796e-06	1.26402e-06	4.78065e-08	-1.08944e-07	-6.38091e-07	-3.7867e-07	-2.96296e-07	-2.88093e-07	2.84677e-06	7.24996e-08	-5.40029e-06	-1.85409e-06	1.139e-06	2.58966e-05	7.32109e-06	-4.94644e-06	-2.60903e-07	-2.35651e-07	-1.19429e-07	2.89519e-05	-2.23017e-06	4.51602e-06	1.6354e-06	-3.04979e-06	1.70607e-05	-5.7665e-07	5.17265e-06	5.37741e-06	-3.27416e-07	-2.24175e-06	1.22852e-05	-2.46768e-06
FNBP1	0.000287367	0.00389118	0.000265483	0.000341264	0.000666938	0.0449091	0.00946016	0.0108214	0.00113442	0.00156616	0.00209023	6.95222e-05	0.00424184	0.00667255	0.0120341	0.00109019	-0.00129317	0.0129607	-6.70515e-05	4.70969e-05	4.9324e-05	0.002312	0.00031011	-0.000540196	0.00371283	0.000323753	-5.40029e-06	0.0708037	0.00776294	-0.0014852	0.00264955	0.0414608	0.00121936	-6.27149e-05	0.00098281	0.000311965	0.030839	0.00546969	-0.000134773	0.00232636	0.00261993	0.104545	-0.00141592	0.00190192	0.00846247	0.00132214	-0.00136572	0.000588105	0.00128474
P2RY6	0.000715281	0.000755519	-0.000298973	-0.000823802	0.00107156	-0.000231751	0.00146493	0.00427216	0.00356216	-0.000436491	0.00113042	7.47632e-05	0.00572243	0.0117054	0.00212178	0.000551007	0.00941866	0.00661573	-0.000108735	-2.39319e-06	3.30729e-05	-6.86231e-05	0.000151834	-2.56543e-05	0.00270366	0.00193111	-1.85409e-06	0.00776294	0.0254963	0.000755517	0.00225663	0.0299056	0.00479292	-0.000367185	0.00143961	0.00020809	0.0189283	-0.000619721	0.000924823	0.00187098	0.000438215	0.0561332	0.000817279	0.000740845	0.00294729	0.0019297	0.00130759	0.00101591	0.00216577
F3	0.000572705	0.000288274	-7.19264e-05	0.00548593	0.000191494	0.0060306	-0.000892447	0.00541499	0.00112332	0.00153931	-0.000802498	3.60893e-05	0.00153498	0.00073984	0.00291784	-0.000189554	0.00351996	0.00389609	-0.000172908	-1.57383e-05	2.94066e-05	0.000253763	0.000404297	0.00204149	0.00152459	0.00077491	1.139e-06	-0.0014852	0.000755517	0.0260785	0.00165418	-0.00120767	0.00667984	-0.000315279	0.000433772	-0.00011166	0.0393905	0.00252299	0.000495034	0.000184356	0.000719376	0.0478348	0.000771341	0.00234109	0.00546695	-6.60227e-05	0.00203552	6.33999e-05	0.00422228
NKG7	0.00690839	0.0103612	1.32822e-05	0.0123353	-0.00014465	0.0432058	0.0121653	0.0121005	0.000165998	0.00153213	0.000224717	-8.17415e-05	0.00384002	0.0169769	0.0182996	0.000114831	0.000967196	-0.000878988	0.00051842	4.17965e-05	-3.5295e-07	-0.000253866	8.54331e-05	-0.000434319	0.00175175	0.00329653	2.58966e-05	0.00264955	0.00225663	0.00165418	0.0398065	0.00327252	0.00201096	0.00240212	0.000166147	-5.6737e-05	0.0149342	0.00426847	0.00452069	0.00252825	-0.00106338	0.102961	0.00372696	0.0119062	0.0161698	-4.86062e-05	-0.00104036	0.0095636	-0.000883602
DDX24	0.00347464	0.0119762	0.0047698	0.0289115	0.00427329	0.0520954	0.0101764	0.101808	0.015276	-0.000428202	0.00571258	0.000948246	0.0455519	0.00595482	0.028567	0.000975585	0.0342738	0.0312413	0.000922876	4.32947e-05	0.00020119	0.00383273	0.00129574	0.00122149	0.005689	0.00256496	7.32109e-06	0.0414608	0.0299056	-0.00120767	0.00327252	0.552584	0.0212682	0.00104113	0.000314903	0.00249337	0.304951	0.00540901	0.00152536	0.00642836	0.0130242	0.37033	0.051816	0.0283078	0.0236074	0.00232057	0.00504262	0.000448302	0.0042209
TBCD	0.00494685	0.0114411	0.00102148	0.0070188	0.000294959	0.00549368	-0.000892226	0.0459405	0.0109636	0.00240989	0.00224165	0.000187837	0.0230729	0.00227614	0.0306199	8.4731e-05	0.00349929	0.00159396	0.000310329	-1.55672e-06	0.000354348	0.000820358	9.48076e-05	-0.000115194	-0.00078908	0.00603054	-4.94644e-06	0.00121936	0.00479292	0.00667984	0.00201096	0.0212682	0.0711474	0.00215393	-0.000216169	0.000372886	0.097692	0.00996902	0.0025729	0.00395117	0.00135327	0.0618252	0.00129939	0.0214342	0.0135913	0.000520015	0.00507753	0.000862899	0.000971909
MGC12982	0.00122826	0.00204337	0.000449767	0.000547788	0.000403042	0.00246402	0.00182888	0.0162454	0.000394809	0.000237316	-2.59001e-05	-1.3952e-05	0.00426172	0.00141499	0.00620107	5.26655e-05	0.000211371	0.000364947	0.000359089	2.60569e-06	9.7996e-07	-5.58932e-05	-2.63938e-05	1.87649e-05	0.000380792	0.000622108	-2.60903e-07	-6.27149e-05	-0.000367185	-0.000315279	0.00240212	0.00104113	0.00215393	0.002849	-3.9648e-05	1.30425e-05	0.0036343	0.0011217	0.000480464	-9.86275e-05	-0.00011506	0.0187157	0.000125717	0.00250244	-9.21154e-06	-4.89705e-05	-4.83121e-05	-0.000271684	-5.28073e-05
SLC11A2	0.000201543	0.000609579	8.66583e-05	-0.000267845	9.64131e-05	0.00199677	0.00306468	0.00367303	0.000514732	0.000233459	0.000112893	5.33353e-06	0.00142626	0.00227593	-4.08415e-05	0.000122853	0.000288376	0.000142376	-2.53894e-06	-2.62043e-07	5.46436e-06	0.000195915	4.919e-05	0.000347712	0.000200273	0.000232773	-2.35651e-07	0.00098281	0.00143961	0.000433772	0.000166147	0.000314903	-0.000216169	-3.9648e-05	0.000868517	-1.48247e-05	0.00240366	0.000403823	0.000166723	0.000226933	8.07444e-05	0.0105868	-7.53659e-05	-0.000293385	0.00062274	0.000157081	-4.39663e-05	-4.10237e-05	0.00257163
LOC84856	-1.48871e-05	-1.12291e-05	8.4164e-05	-7.76752e-05	1.85781e-05	6.40177e-05	0.000106142	0.00105437	0.000183432	2.4664e-05	-3.23122e-05	-2.41545e-06	0.000372018	-0.000104603	8.37564e-05	2.67029e-06	4.58819e-05	0.00022795	-3.33957e-06	-2.34778e-07	1.35999e-06	0.000140792	-8.48894e-06	-2.69046e-05	-3.36771e-06	-2.35367e-06	-1.19429e-07	0.000311965	0.00020809	-0.00011166	-5.6737e-05	0.00249337	0.000372886	1.30425e-05	-1.48247e-05	0.000109042	0.00142926	0.000191768	3.13127e-06	-2.06817e-05	2.91268e-05	0.00185255	0.00026242	0.000195994	0.000291494	-6.24065e-06	5.78313e-05	1.17368e-05	-7.05028e-05
GAL3ST4	0.0101634	0.0400407	0.00360245	0.0803238	0.00698871	0.128199	0.0675769	0.211832	0.0275674	0.00836039	0.00576625	0.00226849	0.0623405	0.027262	0.0676311	0.00426892	0.0236488	0.0150264	0.000546083	7.30655e-05	0.000829024	0.00777148	0.00292928	0.00229607	0.0587048	0.00693592	2.89519e-05	0.030839	0.0189283	0.0393905	0.0149342	0.304951	0.097692	0.0036343	0.00240366	0.00142926	1.06972	0.0329987	0.00872403	0.00885165	0.00815257	0.559477	0.0275284	0.0347694	0.0368816	0.00157429	0.00678315	0.0161946	0.0301357
C19orf48	0.00245519	0.0116145	0.000690962	0.00604506	0.000246727	0.0337411	0.00254383	0.00639888	0.000832134	0.000952543	-0.000785305	0.0003516	0.00901472	-0.00150444	0.00272022	0.000247435	0.00134464	0.000205902	0.000283099	4.08734e-06	2.15247e-05	0.0013032	0.000343585	0.000931297	0.00813442	0.000765772	-2.23017e-06	0.00546969	-0.000619721	0.00252299	0.00426847	0.00540901	0.00996902	0.0011217	0.000403823	0.000191768	0.0329987	0.0220588	0.000730236	-0.000205994	0.000366738	0.0515652	0.000334522	0.0120983	0.00483343	7.49434e-06	0.00110114	0.00357473	0.0014218
ATF3	0.00143364	0.00236101	-6.37661e-05	0.000260944	-3.76661e-05	0.00578572	0.00498201	0.00638528	0.00116495	0.000101409	9.32634e-05	-3.43259e-05	0.00161759	0.00133959	0.00158487	0.000138461	0.000396367	-8.14486e-05	0.000319647	6.81906e-06	1.49878e-06	9.80078e-05	-7.93004e-06	-0.00014816	0.00123204	0.000935959	4.51602e-06	-0.000134773	0.000924823	0.000495034	0.00452069	0.00152536	0.0025729	0.000480464	0.000166723	3.13127e-06	0.00872403	0.000730236	0.0021978	0.000264725	0.000213304	0.0138566	0.00192598	0.0021063	0.00153619	8.15816e-06	0.000401973	0.00147795	-0.000156246
AKR1C2	0.00107494	0.000160518	0.000435027	0.000889492	0.000237716	0.00121812	0.000742892	0.00321033	0.00119579	6.51491e-05	0.00113803	2.2456e-05	0.000260057	0.00555918	0.0078917	4.71747e-05	-0.000252414	0.00116033	-1.75289e-05	-1.44812e-06	4.38891e-05	-0.000157851	-5.47171e-07	-0.000169323	-0.000771427	0.000829162	1.6354e-06	0.00232636	0.00187098	0.000184356	0.00252825	0.00642836	0.00395117	-9.86275e-05	0.000226933	-2.06817e-05	0.00885165	-0.000205994	0.000264725	0.00411227	0.000411581	0.0279288	-0.000955339	-0.000204067	0.000318096	0.000363495	-0.000445537	0.00037872	-0.000472954
DUSP14	-8.21695e-05	-0.00080217	0.000285268	0.000738148	0.000125119	-0.000442261	-0.00216505	0.00237841	0.0010563	0.000181226	0.000634451	-1.29926e-05	0.0155478	0.000230652	0.00445032	5.85979e-05	0.00275887	0.00398739	-0.000117276	-6.34797e-06	-2.52415e-05	-2.04429e-05	0.000126018	0.000182219	0.000121202	4.82336e-05	-3.04979e-06	0.00261993	0.000438215	0.000719376	-0.00106338	0.0130242	0.00135327	-0.00011506	8.07444e-05	2.91268e-05	0.00815257	0.000366738	0.000213304	0.000411581	0.00962607	0.0471809	0.00222047	0.00357879	0.000856639	9.8906e-05	0.000573564	-0.000499422	0.000498176
INA	0.0266161	0.0422825	0.0232862	0.0784615	0.0149733	0.211763	0.10409	0.26043	0.0435396	0.024016	0.0197246	0.00446089	0.118513	0.0987732	0.253228	0.0109679	0.0817557	0.0564007	0.00289491	0.000212285	0.000559699	0.0096554	0.00288515	0.00998529	0.0612673	0.0138027	1.70607e-05	0.104545	0.0561332	0.0478348	0.102961	0.37033	0.0618252	0.0187157	0.0105868	0.00185255	0.559477	0.0515652	0.0138566	0.0279288	0.0471809	1.55566	0.0855978	0.083844	0.18539	0.00541341	0.0223935	0.0175742	0.0446122
TRIM9	0.00113322	0.0060238	-5.14195e-05	0.00713764	-0.000713798	0.00339123	0.0275225	0.0336314	0.00103645	-0.000988215	0.00436417	0.000603026	0.0101594	0.00271163	0.0209354	0.000768102	0.0137157	0.00301537	0.000206245	2.73836e-05	-2.49475e-05	0.00219647	0.000345543	-0.000697073	0.00808402	0.000508069	-5.7665e-07	-0.00141592	0.000817279	0.000771341	0.00372696	0.051816	0.00129939	0.000125717	-7.53659e-05	0.00026242	0.0275284	0.000334522	0.00192598	-0.000955339	0.00222047	0.0855978	0.0684198	0.0115395	0.00727424	-0.000277079	0.00230526	0.00213163	-0.00130274
BRSK1	0.004063	0.0138635	0.00102202	0.00990444	0.000336428	0.0199267	0.0133344	0.031815	0.00653137	-0.000283579	0.000440976	0.000283842	0.0354871	0.00111753	0.0149491	8.5109e-05	-0.000862078	0.00149478	0.000636758	3.91115e-05	0.000212338	0.00189133	-9.09096e-05	0.000152617	0.0033745	0.00446073	5.17265e-06	0.00190192	0.000740845	0.00234109	0.0119062	0.0283078	0.0214342	0.00250244	-0.000293385	0.000195994	0.0347694	0.0120983	0.0021063	-0.000204067	0.00357879	0.083844	0.0115395	0.0567078	0.0121691	-0.000384613	0.00505858	0.00729286	-0.000177713
GOLGA2	0.00138992	0.00299504	0.000860463	0.0137736	0.00143558	0.028679	0.026729	0.0156863	0.00115041	0.00169467	-0.00110648	0.00173008	0.00893153	0.0113525	0.0178255	0.00232184	0.00222384	-0.00103478	-0.000132332	1.33379e-05	6.96603e-05	0.00112763	0.000103218	0.000698821	-0.00173131	0.00249665	5.37741e-06	0.00846247	0.00294729	0.00546695	0.0161698	0.0236074	0.0135913	-9.21154e-06	0.00062274	0.000291494	0.0368816	0.00483343	0.00153619	0.000318096	0.000856639	0.18539	0.00727424	0.0121691	0.133191	4.98779e-05	0.00253974	0.00364543	0.0030994
TEAD2	8.93016e-05	-0.000179802	-7.54596e-05	-0.000504179	0.000257746	-0.000177483	0.000268205	0.000867329	0.000496538	-9.542e-05	0.000285083	2.71678e-05	-4.87662e-05	0.000802139	0.000368567	6.5027e-05	0.000721817	0.000873079	-1.22784e-05	-8.22991e-07	-5.99697e-08	-4.05405e-05	1.72906e-05	-1.11755e-05	-0.000142131	0.000113005	-3.27416e-07	0.00132214	0.0019297	-6.60227e-05	-4.86062e-05	0.00232057	0.000520015	-4.89705e-05	0.000157081	-6.24065e-06	0.00157429	7.49434e-06	8.15816e-06	0.000363495	9.8906e-05	0.00541341	-0.000277079	-0.000384613	4.98779e-05	0.00042795	-8.33274e-05	-7.14326e-05	6.91567e-05
ODF2L	-0.000389864	-0.000156772	0.000783418	0.0051193	0.000604845	0.00217534	-0.000304212	0.017717	0.00492132	0.00154672	-5.65054e-05	0.000153744	0.00299184	-7.80539e-05	0.00585231	0.000122546	0.000511338	0.000308524	-5.50054e-05	-4.26608e-06	5.20379e-05	0.000391105	4.70765e-05	0.000488363	0.000700154	0.000943275	-2.24175e-06	-0.00136572	0.00130759	0.00203552	-0.00104036	0.00504262	0.00507753	-4.83121e-05	-4.39663e-05	5.78313e-05	0.00678315	0.00110114	0.000401973	-0.000445537	0.000573564	0.0223935	0.00230526	0.00505858	0.00253974	-8.33274e-05	0.00641658	-0.000101854	0.000398549
TNIP2	0.00196215	0.00355819	-4.67292e-05	0.00550706	-0.000106688	0.0202691	0.0123201	0.00858106	-0.000599922	0.00122505	-0.000129702	4.97292e-05	0.00212488	0.000666725	0.00233388	0.000502523	-0.000719619	-0.000178942	0.00033785	3.43366e-05	3.08807e-06	-4.68742e-05	-4.72648e-05	-0.000133363	0.009975	0.000894978	1.22852e-05	0.000588105	0.00101591	6.33999e-05	0.0095636	0.000448302	0.000862899	-0.000271684	-4.10237e-05	1.17368e-05	0.0161946	0.00357473	0.00147795	0.00037872	-0.000499422	0.0175742	0.00213163	0.00729286	0.00364543	-7.14326e-05	-0.000101854	0.00833388	-0.000757422
Unknown	-0.000361728	0.000382307	-0.000257222	0.00283863	0.000675663	0.0108886	0.00388472	0.00398414	0.00216714	0.00121953	-0.00055269	-3.08967e-05	0.000849104	0.00523667	0.00120372	0.00043683	-0.00016359	0.00124218	-0.000149028	-9.27232e-06	4.78492e-05	0.000196169	0.000489438	0.00308268	0.000470525	0.000147042	-2.46768e-06	0.00128474	0.00216577	0.00422228	-0.000883602	0.0042209	0.000971909	-5.28073e-05	0.00257163	-7.05028e-05	0.0301357	0.0014218	-0.000156246	-0.000472954	0.000498176	0.0446122	-0.00130274	-0.000177713	0.0030994	6.91567e-05	0.000398549	-0.000757422	0.020374
VPS37B	0.00504004	0.00856472	-0.000110934	0.00266703	0.000475911	0.0243819	0.0184827	0.0192706	0.0048406	0.000654194	0.00128379	0.000140002	0.00978151	0.0214639	0.0107417	0.000246319	0.00020651	0.0013446	0.000253345	4.73188e-05	5.54521e-05	0.000499113	3.09227e-06	-0.000228602	0.00137186	0.00428236	1.63499e-05	0.00589174	0.00532076	0.000510787	0.0257586	0.00789337	0.00253149	0.00154588	0.00138233	3.5174e-05	0.00912784	0.00144741	0.00388673	0.00376368	-0.000615149	0.0951981	0.00898558	0.0107623	0.0139614	0.00038468	-0.000488813	0.00582706	0.000917496
HIST1H2AC	5.53105e-05	2.99279e-05	5.73494e-05	0.000339571	-1.94423e-07	0.000221779	-4.11005e-05	0.000393536	9.86949e-05	1.3554e-05	8.66208e-05	-9.88359e-06	0.000930614	0.00024334	0.000896401	-4.36171e-06	-6.81636e-05	0.00020694	-5.97108e-06	-3.83469e-07	-3.39695e-06	-2.42357e-05	-2.21766e-06	-3.01865e-05	-4.08834e-05	8.05109e-05	4.66383e-07	-5.49193e-05	-4.3796e-05	-5.19572e-05	0.000359508	0.000836267	0.000444861	7.6182e-05	-1.35441e-05	-1.33396e-06	0.000864516	-4.86222e-05	7.104e-05	0.000215839	9.51764e-05	0.00244574	7.38143e-05	0.000146715	-7.48667e-05	-6.02225e-06	-2.0374e-05	9.34083e-05	-2.31437e-05
VPS33A	0.000261565	-7.64798e-05	-7.64869e-05	0.000489398	5.20158e-05	0.00335038	0.000795185	0.00188843	0.0001892	-9.52292e-05	0.00079254	9.96084e-05	0.000863901	0.00043107	0.00162565	1.21664e-05	-0.000221231	6.2803e-05	3.97942e-05	-6.33303e-06	-1.48982e-05	-9.93756e-05	2.87437e-06	-3.73937e-05	0.000486685	-6.18605e-06	2.5481e-06	0.000318455	0.000505685	0.00106482	0.00223394	0.00332596	0.00013903	0.000238839	-4.21047e-05	2.0012e-05	0.00573602	0.000204472	0.000995279	0.00030631	0.000191365	0.0168501	0.000943751	0.00100174	0.00044464	0.000152322	0.000293242	0.000456995	-1.44657e-05
UQCRB
CBX1
TMEM70
EIF2S2
HINFP
NCKAP1
TNFRSF10A
G0S2
FAM127A
STK25
VPS24
ZNF3
IFI6
CSNK1D
BCL2L12
HIST1H4E
DBN1
MFAP2
ARHGEF2
RRAS
GIYD2
PTPN2
ACAA2
TSKU
Unknown
Unknown
HEBP1
WDR61
STAR
SNX15
CCRN4L
Unknown
MAP3K6
C2orf42
MT1X
DIRAS3
THRA
MRPL27
PIAS4
ZNF493
C9orf46
NCK1
Unknown
NME1-NME2///NME2
ERGIC1
PCMT1
SLC25A3
FLJ20464
MBD5
C2orf56
ARHGDIA
LRRC46
TRIM29
NUF2
ATF5
Unknown
ZBTB43
DSCR8
C17orf42
STAG3L2
CSRP2BP
ATP1A3
HSP90AB1
KRT33B
ZNF323
GNB3
RRAD
C11orf2
EEF1E1
CRISPLD1
IDH3A
ZCCHC10
SUGT1
KDELR2
MTMR1
MGAT1
LPCAT2
STAMBP
ASAH1
PGLS
WDR83
LILRA2
GTF3C2
C17orf81
Unknown
RPL23
DBI
C11orf9
SLC2A8
DDC
SPIN1
CELA3A
HOXB13
SLC39A1
DCP1A
MRPL22
OSM
KIAA1143
BZW2
C14orf93
CARS2
GNG11
TGFB3
RWDD2B
ZNF503
VCAM1
SAMM50
CSTF1
DUSP6
PSPC1
Unknown
MLLT11
SLC35A5
GAPDH
GSDMD
LOC729991
ZBTB5
SYDE1
DENR
NSDHL
AHNAK
BCAP29
ABHD8
NGRN
PLIN2
SELENBP1
C5orf43
TUBB3
RPS6
POLR2I
FTL
ASB9
SLC2A5
DOM3Z
MRPL13
C6orf142
PPP6R1
TGFB1I1
C14orf80
TTC26
FEM1B
PYCARD
PIGC
Unknown
CLDND1
NENF
Unknown
CAPN6
RPL41
PLAUR
TOP3B
KCNS3
LOC100129138
UBE2Q1
MRP63
Unknown
RGS2
RPL24
ANAPC16
CST3
NONO
ZSCAN16
PRPF8
ZCWPW1
C19orf61
LPCAT1
TMEM128
SERPINE1
CXCL13
ZNF607
Unknown
LGALS3BP
NAGA
Unknown
ZNF296
BDH2
MDM2
HLA-DPB1
APH1A
FKBP1A
PAGE1
TXNDC15
GSTM3
C11orf24
WDR25
Unknown
AGXT2L2
DKK1
GZMA
CCNJL
CD7
ZBTB37
ZNF256
CENPH
SLC29A1
FH
GEMIN7
CXorf40B
RSU1
BTF3
FMO9P
RPL39L
GBA2
CYB5R2
DDX5
RGS20
TSTA3
RPS13
SF1
EPDR1
THEM4
FUCA2
RAB32
DYNC1I2
ARHGEF18
STAU2
ENG
AURKB
CDC27
EIF4E2
MLPH
EIF3G
DNMT3L
C10orf119
NDUFV1
SCLY
TCN2
MCHR1
RPS24
KLK5
UBE2G2
RAB13
SND1
Unknown
FEZ1
FBXO11
GCC1
RET
C2orf88
C20orf54
IPO9
RPS3A
TRMT61B
SNAPC1
SNX6
SMAGP
C5orf28
SPG21
EPHX2
SIAH2
Unknown
TBPL1
HSD3B7
FST
APOC1
MAGEA12
NKIRAS2
FANCC
Unknown
NIP7
LAT
CCNG1
DDT
TMEM126B
ILF3
DYRK2
ATP6AP2
PPIL1
STX16
CD19
RSPRY1
STX4
Unknown
L2HGDH
C7orf25
TYK2
FAM3A
NLN
BICD1
TRIT1
Unknown
PHLDB1
C2orf42
AIMP1
KPNA3
RNH1
EIF2AK4
CBR4
LHX4
SULF2
TMEM71
TERF2IP
CREB3
Unknown
RB1CC1
PPP2R1A
ELAVL1
RHOF
FTO
PEX11A
BAMBI
SGK1
CCM2
ZDHHC8
HPX
PLOD3
LRRIQ1
RPL35A
EXTL3
CD2BP2
SMCR7L
LZIC
ATP5D
C14orf159
SUV39H2
HNRNPAB
ETFA
GNB2L1
CLDN4
UBTD1
C19orf60
TOLLIP
CAMKV
ZNF839
SEC61A1
BCAS2
OTUB1
RXRG
POLD4
DDX19A
STX3
CTR9
CISD1
NCAPH2
EIF4E2
KRAS
EPB41L3
MYL9
CRH
CAPN1
KBTBD10
TMEM186
C11orf63
[truncated: 346 more columns]
