# Supplementary material for: A diagnostic methodology for Alzheimer’s disease
Source: J Clin Bioinforma. 2013 Apr 25;3:9. doi: 10.1186/2043-9113-3-9 (PMC3660190; doi:10.1186/2043-9113-3-9)
Supplement: Additional file 13 — GSE4227 Female Gene List.xlsx. An MS Office Excel file which contains a complete list of gene symbols of female genes selected for GSE4227. [file 2043-9113-3-9-S13.xlsx]

## Sheet: Sheet1
'KRT18'
'SKIP'
'FLJ13102'
'MGC10911'
'FLJ10156'
''
'DPP4'
'ACYP2'
'LOC113444'
'FLJ20234'
'RPL36AL'
'DDX5'
