# Supplementary material for: A diagnostic methodology for Alzheimer’s disease
Source: J Clin Bioinforma. 2013 Apr 25;3:9. doi: 10.1186/2043-9113-3-9 (PMC3660190; doi:10.1186/2043-9113-3-9)
Supplement: Additional file 14 — GSE4227 Male Gene List.xlsx. An MS Office Excel file which contains a complete list of gene symbols of male genes selected for GSE4227. [file 2043-9113-3-9-S14.xlsx]

## Sheet: Sheet1
'RNASE1'
'MGC4278'
'ATF3'
'IDH2'
'H4FJ'
'KIAA0676'
'RP4-622L5'
'MLPH'
'FLJ10111'
'KIAA0737'
'LOC144305'
'LASP1'
'PIM2'
