# Supplementary material for: A diagnostic methodology for Alzheimer’s disease
Source: J Clin Bioinforma. 2013 Apr 25;3:9. doi: 10.1186/2043-9113-3-9 (PMC3660190; doi:10.1186/2043-9113-3-9)
Supplement: Additional file 15 — GSE4229 Female Gene List.xlsx. An MS Office Excel file which contains a complete list of gene symbols of female genes selected for GSE4229. [file 2043-9113-3-9-S15.xlsx]

## Sheet: Sheet1
'CA3'
'SKIP'
'PRO2730'
'ABI-2'
''
'MAGEA8'
'FLJ13102'
'BNIP2'
'76P'
'C11orf2'
'IDH3G'
'MC1R'
'DDX5'
'HSPC194'
'VAMP4'
'SF3A1'
'ATF5'
'384D8-2'
'C20orf30'
'DKFZP434J046'
'DKFZP564I0422'
'PYM'
'AAAS'
'PPP2R1A'
'IFI27'
'DKFZP564O1664'
'NDUFV1'
'MGC16291'
'IL11'
'CSDA'
'RIC-8'
'MGC4093'
'ORM2'
'H2AFJ'
'MBIP'
