# Supplementary material for: A diagnostic methodology for Alzheimer’s disease
Source: J Clin Bioinforma. 2013 Apr 25;3:9. doi: 10.1186/2043-9113-3-9 (PMC3660190; doi:10.1186/2043-9113-3-9)
Supplement: Additional file 16 — GSE4229 Male Gene List.xlsx. An MS Office Excel file which contains a complete list of gene symbols of female genes selected for GSE4229. [file 2043-9113-3-9-S16.xlsx]

## Sheet: Sheet1
'RNASE1'
'KIAA0676'
'EIF3S4'
'MGC4278'
'SEC24A'
'KIAA0737'
''
'QPRT'
'TCFL1'
'IDH2'
'HLA-DRB3'
'FLJ22729'
'LOC153516'
